# Supplementary material for: The Dsc ubiquitin ligase complex identifies transmembrane degrons to degrade orphaned proteins at the Golgi
Source: Nat Commun. 2024 Oct 26;15:9257. doi: 10.1038/s41467-024-53676-6 (PMC11513148; doi:10.1038/s41467-024-53676-6)
Supplement: Supplementary file 3 — Supplementary Data 1 [file 41467_2024_53676_MOESM3_ESM.xlsx]

## Sheet: WT-tul1d
Supplementary Data 1. Total cellular proteome of WT(H) / tul1Δ (L)
Accession	Standard Name	WT (H)/tul1Δ (L)	-log2 (H/L)	p-value	-log10 p-value	Ratio Exp. #1	Ratio Exp. #2	Ratio Exp. #3	Light Peptides Exp. #1	Light Peptides Exp. #2	Light Peptides Exp. #3	Heavy Peptides Exp. #1	Heavy Peptides Exp. #2	Heavy Peptides Exp. #3
YDL107W	MSS2	0.064	3.96578	3.91593e-16	15.4072	0.198	0.064	0.064	2	2	2	2	2	1
YNR028W	CPR8	0.084	3.57347	3.91593e-16	15.4072	0.02	0.084	0.786	2	2	3	1	2	3
YMR003W	AIM34	0.342	1.54793	3.91593e-16	15.4072	0.715	0.342	0.216	2	2	2	2	2	2
YGL032C	AGA2	0.373	1.42275	3.91593e-16	15.4072	0.373	0.228	1.135	2	2	2	2	2	2
YKL174C	TPO5	0.408	1.29336	4.77128e-07	6.32137	0.01	0.408	0.966	1	2	3	0	3	3
YGL240W	DOC1	0.419	1.25498	1.86022e-06	5.73044	1.121	0.419	0.316	2	2	2	2	1	2
YLR205C	HMX1	0.448	1.15843	3.91593e-16	15.4072	0.448	0.449	0.417	5	5	5	5	5	5
YAL033W	POP5	0.468	1.09542	2.81275e-09	8.55087	0.396	0.468	0.915	2	2	2	1	2	2
YKL149C	DBR1	0.489	1.03209	4.514e-05	4.34544	1.107	0.36	0.489	2	2	2	2	3	3
YPL067C	YPL067C	0.495	1.0145	0.000589855	3.22925	0.495	0.476	0.754	1	2	3	2	3	3
YJR097W	JJJ3	0.523	0.935117	0.00111273	2.95361	0.945	0.523	0.299	2	2	1	2	2	1
YLR383W	SMC6	0.557	0.844251	2.66351e-09	8.57455	0.557	0.652	0.544	5	4	3	4	5	3
YOL117W	RRI2	0.558	0.841663	1.21043e-06	5.91706	0.527	0.574	0.558	2	2	2	2	2	2
YGR047C	TFC4	0.559	0.83908	6.75421e-08	7.17043	0.401	1.129	0.559	2	2	2	1	2	2
YJL057C	IKS1	0.568	0.816037	0.00828217	2.08186	0.698	0.462	0	2	2	1	2	2	1
YIL107C	PFK26	0.571	0.808437	8.6358e-05	4.0637	1.439	0.571	0.557	2	3	2	3	3	2
YIL048W	NEO1	0.572	0.805913	3.90768e-10	9.40808	0.551	0.826	0.572	7	6	6	7	6	6
YIR009W	MSL1	0.579	0.788365	0.0140962	1.8509	0.579	0.986	0.417	2	1	2	2	2	2
YBL082C	ALG3	0.585	0.773491	0.00527169	2.27805	1.212	0.585	0.183	2	2	2	2	2	2
YDR108W	GSG1	0.589	0.76366	0.0266998	1.57349	0.701	0.507	0.589	2	4	5	2	4	5
YOR320C	GNT1	0.589	0.76366	5.57016e-06	5.25413	0.589	0.437	0.997	2	2	2	2	2	2
YPL172C	COX10	0.592	0.756331	0.00123627	2.90789	0.57	1.428	0.592	3	4	4	3	3	3
YOR311C	DGK1	0.594	0.751465	2.63199e-08	7.57972	0.594	0.112	0.937	2	2	2	2	2	2
YBR036C	CSG2	0.596	0.746616	0.000863852	3.06356	0.596	0.405	0.688	2	2	2	1	2	2
YJL143W	TIM17	0.6	0.736966	2.55919e-11	10.5919	0.591	1.264	0.6	2	3	3	3	3	3
YMR096W	SNZ1	0.606	0.72261	3.91593e-16	15.4072	0.606	0.562	0.725	21	30	14	24	29	15
YGL029W	CGR1	0.613	0.706041	0.0212417	1.67281	1.035	0.613	0.479	2	3	2	2	3	1
YBR230C	OM14	0.616	0.698998	2.06342e-09	8.68541	0.267	0.616	0.91	2	2	2	2	2	2
YMR095C	SNO1	0.62	0.68966	3.72858e-10	9.42846	0.62	0.481	0.728	4	5	5	2	5	5
YGR065C	VHT1	0.636	0.652901	0.00045703	3.34006	0.864	0.631	0.636	6	6	2	4	6	3
YEL021W	URA3	0.638	0.648372	3.91593e-16	15.4072	0.638	0.645	0.598	22	22	24	21	22	22
YML018C	YML018C	0.643	0.637109	3.97134e-06	5.40106	0.856	0.509	0.643	2	2	2	2	2	2
YIL123W	SIM1	0.646	0.630394	1.08146e-07	6.96599	0.865	0.646	0.564	3	2	2	3	2	2
YGR268C	HUA1	0.658	0.603841	0.00124579	2.90456	1.061	0.639	0.658	2	2	2	2	2	2
YPL007C	TFC8	0.663	0.592919	0.12097	0.917321	0.36	1.017	0.663	3	2	1	3	2	1
YPR082C	DIB1	0.668	0.58208	0.0312549	1.50508	0.86	0.668	0.507	2	2	1	2	2	2
YAL047C	SPC72	0.669	0.579922	0.067034	1.17371	0.529	0.953	0.669	4	4	3	4	2	3
YEL076C	YEL076C	0.672	0.573467	0.00115313	2.93812	0.654	1.167	0.672	2	2	2	2	2	2
YLR464W	YLR464W	0.672	0.573467	0.00115313	2.93812	0.654	1.167	0.672	2	2	2	2	2	2
YLR286C	CTS1	0.676	0.564905	2.01385e-10	9.69597	1.092	0.676	0.609	2	2	2	2	2	2
YGL062W	PYC1	0.683	0.550043	3.91593e-16	15.4072	0.81	0.582	0.683	20	23	17	18	22	17
YKL075C	YKL075C	0.684	0.547932	0.0576804	1.23897	0.684	0.684	0.155	2	2	2	2	2	1
YNL074C	MLF3	0.688	0.53952	0.0130623	1.88398	0.576	0.879	0.688	2	2	3	2	2	3
YLR417W	VPS36	0.693	0.529073	0.140926	0.85101	0.693	0.841	0.42	3	5	5	4	5	4
YHR144C	DCD1	0.699	0.516636	0.208283	0.681347	0.699	1.167	0.622	2	2	1	3	2	1
YLR350W	ORM2	0.702	0.510457	0.000176635	3.75292	0.781	0.702	0.671	2	2	2	2	2	2
YJR109C	CPA2	0.703	0.508403	3.91593e-16	15.4072	0.759	0.584	0.703	59	64	56	58	61	54
YGL039W	YGL039W	0.704	0.506353	0.0092003	2.0362	0.785	0.696	0.704	5	6	5	6	6	4
YMR255W	GFD1	0.705	0.504305	0.00985393	2.00639	0.705	1.195	0.444	3	3	1	3	3	1
YLR427W	MAG2	0.711	0.492079	0.0274748	1.56107	0.524	0.711	1.077	3	4	5	5	4	5
YDR489W	SLD5	0.714	0.486004	0.0122203	1.91292	0.714	0.339	1.139	2	2	3	3	3	2
YJR078W	BNA2	0.717	0.479955	0.374901	0.426084	0.717	0.989	0.492	2	2	1	2	2	1
YOR115C	TRS33	0.721	0.471929	0.0909363	1.04126	0	0.622	0.834	0	3	3	0	2	2
YJL046W	AIM22	0.723	0.467932	0.11784	0.928707	1.596	0.723	0.634	2	3	3	3	4	4
YBR115C	LYS2	0.724	0.465938	0.133333	0.875062	0.767	0.475	0.724	3	4	3	2	4	2
YDL070W	BDF2	0.726	0.461959	0.0370407	1.43132	0.726	0.936	0.399	2	1	2	2	1	2
YDR034C	LYS14	0.729	0.456009	0.110134	0.95808	0.584	0.729	1.32	2	3	3	3	3	3
YOR226C	ISU2	0.729	0.456009	0.000921386	3.03556	0.68	0.729	1.084	3	6	6	5	5	6
YER040W	GLN3	0.729	0.456009	0.0335036	1.47491	0.666	0.729	1.394	2	2	3	2	3	2
YDL002C	NHP10	0.73	0.454032	0.00123883	2.90699	1.101	0.73	0.721	4	5	4	5	5	5
YPR095C	SYT1	0.733	0.448115	0.166659	0.778172	0.733	0.626	0.961	3	3	4	4	3	3
YJR084W	CSN12	0.739	0.436354	0.165487	0.781236	0.347	1.207	0.739	2	2	2	3	3	2
YCR034W	FEN1	0.74	0.434403	0.00379416	2.42088	0.74	0.899	0.598	2	2	2	2	2	2
YOR344C	TYE7	0.744	0.426625	0.249293	0.60329	0.744	1.001	0.621	2	2	2	2	2	2
YML065W	ORC1	0.744	0.426625	0.0811338	1.0908	0.904	0.744	0.619	6	5	2	5	3	3
YLR074C	BUD20	0.746	0.422752	2.76626e-06	5.55811	0.728	0.878	0.746	7	8	7	7	8	8
YPL022W	RAD1	0.747	0.42082	0.119303	0.92335	0.169	0.747	0.873	1	2	2	1	2	2
YLR396C	VPS33	0.75	0.415037	0.0410191	1.38701	0.75	0.727	0.955	4	5	4	4	4	5
YER142C	MAG1	0.75	0.415037	0.191789	0.717177	0.988	0.522	0.75	2	3	2	3	3	3
YOR194C	TOA1	0.75	0.415037	0.100743	0.996785	0.44	0.75	0.773	2	3	3	2	3	3
YLR390W	ECM19	0.751	0.413115	0.000749302	3.12534	0.616	0.799	0.751	3	3	2	3	2	2
YML030W	AIM31	0.751	0.413115	0.00291428	2.53547	0.73	1.021	0.751	5	5	3	4	5	2
YHR166C	CDC23	0.752	0.411195	0.103317	0.98583	1.084	0.752	0.689	3	3	3	3	3	2
YPR049C	ATG11	0.755	0.405451	0.11784	0.928707	1.529	0.755	0.693	4	5	5	5	5	4
YGL025C	PGD1	0.757	0.401635	0.0376374	1.42438	1.536	0.757	0.384	3	3	2	2	3	3
YLR014C	PPR1	0.757	0.401635	0.604574	0.21855	0.735	0.991	0.757	2	2	1	2	2	2
YPR127W	YPR127W	0.76	0.395929	0.00581942	2.23512	0.863	0.671	0.76	3	3	2	3	3	3
YPR025C	CCL1	0.761	0.394032	0.217631	0.662278	0.761	0.951	0.528	3	3	2	3	3	2
YCL057C-A	YCL057C-A	0.762	0.392137	0.301566	0.520617	0.01	0.762	1.513	1	2	2	0	2	2
Q0045	COX1	0.762	0.392137	0.0153296	1.81447	0.792	0.762	0.327	2	2	1	2	2	1
YBL018C	POP8	0.764	0.388355	0.525951	0.279054	0.682	0.764	0.958	2	2	1	2	2	2
YNL327W	EGT2	0.765	0.386468	0.10923	0.961657	0.765	1.364	0.699	3	2	3	2	3	3
YIL114C	POR2	0.766	0.384584	0.404658	0.392912	0.843	0.766	0.654	2	2	3	2	3	2
YPR111W	DBF20	0.767	0.382702	0.111729	0.951834	0.515	0.767	1.107	2	3	2	2	3	2
YOL042W	NGL1	0.768	0.380822	0.0964398	1.01574	1.611	0.768	0.037	3	4	1	4	4	2
YDR227W	SIR4	0.771	0.375197	0.592356	0.227417	1.236	0.771	0.519	2	3	2	2	3	2
YDR270W	CCC2	0.772	0.373327	0.0713603	1.14654	0.848	0.772	0.486	5	6	5	5	5	5
YDL207W	GLE1	0.772	0.373327	0.593306	0.226721	0.772	0.765	1.073	2	1	2	2	2	2
YPR022C	YPR022C	0.773	0.37146	0.50491	0.296786	0.346	1.144	0.773	2	3	3	2	2	2
YMR305C	SCW10	0.773	0.37146	0.00167854	2.77507	1.66	0.773	0.651	3	4	5	3	3	5
YBR133C	HSL7	0.775	0.367732	0.308183	0.511191	1.205	0.686	0.775	5	3	4	4	4	3
YGL084C	GUP1	0.775	0.367732	0.288737	0.539497	0	1.03	0.583	0	2	2	0	2	2
YDL223C	HBT1	0.775	0.367732	0.48127	0.317612	0.775	0.723	0.817	3	5	3	3	5	2
YKR042W	UTH1	0.776	0.365871	2.05135e-07	6.68796	0.861	0.776	0.485	3	3	4	3	3	4
YNL011C	YNL011C	0.778	0.362158	0.199336	0.700414	0.865	0.778	0.01	2	3	1	2	2	0
YBL066C	SEF1	0.78	0.358454	0.328138	0.483943	0.78	0.754	1.01	3	3	2	3	3	2
YML020W	YML020W	0.78	0.358454	0.131186	0.882114	0.833	0.699	0.78	4	4	3	4	3	4
YDR462W	MRPL28	0.781	0.356606	0.0481098	1.31777	0.781	0.756	1.092	4	4	3	3	4	1
YEL043W	YEL043W	0.781	0.356606	0.518829	0.284976	1.347	0.358	0.781	2	1	2	2	2	2
YER145C	FTR1	0.782	0.354759	5.17067e-05	4.28645	0.925	0.782	0.779	3	3	3	3	3	3
YPR040W	TIP41	0.784	0.351074	0.0795907	1.09914	0.677	1.025	0.784	5	5	3	6	5	4
YER111C	SWI4	0.785	0.349235	0.341881	0.466125	0.746	0.948	0.785	4	6	3	5	4	3
YLR407W	YLR407W	0.785	0.349235	0.606759	0.216984	0.715	0.785	1.068	3	2	3	3	3	3
YDR495C	VPS3	0.786	0.347399	0.185822	0.730904	0.747	0.786	0.9	5	6	5	5	5	5
YPL005W	AEP3	0.787	0.345564	0.591203	0.228263	1.141	0.787	0.673	1	2	2	1	2	2
YGR120C	COG2	0.787	0.345564	0.292419	0.533994	0.938	0.62	0.787	3	3	3	3	3	4
YML088W	UFO1	0.787	0.345564	0.309408	0.509468	0.25	0.927	0.787	2	3	2	2	3	3
YMR016C	SOK2	0.789	0.341903	0.16815	0.774304	0.845	0.789	0.616	6	5	3	6	3	3
YKR029C	SET3	0.789	0.341903	0.375422	0.42548	0.789	0.61	1.245	1	3	3	2	3	3
YDL203C	ACK1	0.789	0.341903	0.00537551	2.26958	0.625	0.789	0.991	3	3	3	2	3	3
YIL121W	QDR2	0.79	0.340075	0.721143	0.141979	0.716	0.79	0.943	2	1	2	2	1	2
YBR260C	RGD1	0.79	0.340075	0.00450428	2.34637	1.174	0.79	0.734	12	13	12	12	15	12
YDL099W	BUG1	0.79	0.340075	0.0806158	1.09358	0.567	0.79	0.883	3	3	4	2	2	4
YHR127W	YHR127W	0.792	0.336428	0.165487	0.781236	0.792	1.047	0.682	4	5	4	4	4	4
YDL081C	RPP1A	0.793	0.334607	0.0377794	1.42274	0.71	0.793	2.26	2	2	2	2	2	2
YML021C	UNG1	0.794	0.332789	0.22203	0.653589	0.701	0.863	0.794	4	4	3	4	5	4
YDR381C-A	YDR381C-A	0.794	0.332789	0.428003	0.368553	1.081	0.153	0.794	2	2	2	3	3	2
YMR207C	HFA1	0.795	0.330973	0.192548	0.71546	0.796	0.59	0.795	6	7	5	5	6	6
YMR268C	PRP24	0.797	0.327348	0.265603	0.575767	0.797	0.611	0.995	3	3	4	3	3	4
YOR299W	BUD7	0.797	0.327348	0.0627654	1.20228	1.097	0.796	0.797	8	9	10	8	10	8
YMR264W	CUE1	0.798	0.325539	0.188246	0.725275	0.404	0.798	0.97	1	2	5	2	3	5
YIL044C	AGE2	0.798	0.325539	0.0346125	1.46077	1.05	0.735	0.798	4	5	4	4	4	5
YDR267C	CIA1	0.799	0.323733	0.165487	0.781236	0.799	1.113	0.685	4	4	4	3	4	4
YPR045C	THP3	0.799	0.323733	0.282319	0.549259	0.855	0.405	0.799	4	3	4	4	3	3
YAL048C	GEM1	0.8	0.321928	0.172443	0.763356	0.458	1.125	0.8	3	6	6	4	5	5
YDL093W	PMT5	0.805	0.312939	0.341881	0.466125	0.67	0.813	0.805	3	3	3	3	3	3
YOL141W	PPM2	0.805	0.312939	0.0831989	1.07988	0.726	0.805	0.864	7	9	10	6	9	10
YOR038C	HIR2	0.805	0.312939	0.335324	0.474536	0.805	0.576	0.939	3	3	4	3	3	4
YPL016W	SWI1	0.806	0.311148	0.341886	0.466118	0.772	0.982	0.806	2	4	3	4	4	2
YBR065C	ECM2	0.806	0.311148	0.133217	0.875441	0.806	0.858	0.738	6	7	5	6	6	5
YLR215C	CDC123	0.806	0.311148	0.0536667	1.2703	0.806	0.792	0.85	2	3	3	2	3	3
YGR113W	DAM1	0.809	0.305788	0.212683	0.672266	0.809	0.917	0.641	4	4	4	3	4	3
YOL026C	MIM1	0.809	0.305788	0.720499	0.142367	1.166	0.809	0.048	2	2	1	2	2	2
YBR256C	RIB5	0.809	0.305788	0.0713603	1.14654	0.809	0.67	0.864	5	4	4	5	4	4
YIL064W	SEE1	0.81	0.304006	0.0481098	1.31777	0.592	0.941	0.81	4	8	8	3	7	8
YLR328W	NMA1	0.811	0.302226	0.0237311	1.62468	0.81	0.811	0.953	7	7	5	7	7	5
YOR303W	CPA1	0.813	0.298673	0.00117305	2.93068	0.89	0.813	0.78	7	7	9	8	8	9
YKL091C	YKL091C	0.814	0.296899	0.323977	0.489485	1.144	0.722	0.814	2	3	4	3	3	4
YOR188W	MSB1	0.815	0.295128	0.172531	0.763132	1.047	0.815	0.8	10	8	8	9	9	9
YOL107W	YOL107W	0.815	0.295128	0.381667	0.418316	0.913	0.727	0.815	1	2	2	2	2	2
YDR026C	YDR026C	0.816	0.293359	0.329972	0.481523	0.816	1.001	0.765	4	5	4	5	5	5
YIL153W	RRD1	0.817	0.291592	0.21643	0.664683	0.927	0.817	0.757	2	4	4	2	4	3
YBL061C	SKT5	0.817	0.291592	0.252581	0.597599	0.817	0.652	1.019	5	7	7	6	5	6
YDL156W	YDL156W	0.818	0.289827	0.0998774	1.00053	0.783	0.891	0.818	3	4	4	3	4	4
YLR072W	YLR072W	0.818	0.289827	0.341881	0.466125	0.727	0.818	0.861	2	3	2	2	3	2
YGL005C	COG7	0.819	0.288065	0.0619917	1.20767	0.685	0.842	0.819	5	7	6	7	8	7
YBR233W-A	DAD3	0.82	0.286304	0.0302306	1.51955	0.985	0.82	0.819	5	5	4	5	5	4
YPL013C	MRPS16	0.821	0.284546	0.129902	0.886383	1.5	0.821	0.504	2	3	3	3	3	3
YKL168C	KKQ8	0.823	0.281036	0.712762	0.147055	1.023	0.823	0.636	5	2	4	5	4	3
YLL038C	ENT4	0.824	0.279284	0.463337	0.334103	0.802	1.006	0.824	4	4	3	5	4	3
YDR201W	SPC19	0.824	0.279284	0.7005	0.154592	1.256	0.683	0.824	1	2	2	3	3	3
YOL067C	RTG1	0.826	0.275786	0.39448	0.403975	0.95	0.826	0.788	3	3	3	3	3	3
YDR354W	TRP4	0.826	0.275786	0.000367968	3.43419	0.976	0.826	0.791	11	11	10	11	11	10
YOR287C	RRP36	0.826	0.275786	0.28649	0.542891	0.826	1.157	0.746	5	4	1	5	4	1
YPL152W	RRD2	0.829	0.270556	0.349091	0.457061	0.959	0.829	0.735	4	4	2	4	4	2
YDL180W	AIT1	0.829	0.270556	0.246732	0.607774	0.829	0.805	1.1	4	4	3	4	4	4
YER069W	ARG5,6	0.829	0.270556	6.77537e-06	5.16907	0.829	0.747	0.911	34	35	28	35	34	27
YKL141W	SDH3	0.83	0.268817	0.00545743	2.26301	0.915	0.83	0.776	3	3	2	2	3	2
YCL030C	HIS4	0.83	0.268817	7.29955e-06	5.1367	0.84	0.782	0.83	41	45	38	41	43	33
YKL219W	COS9	0.83	0.268817	0.717472	0.144195	0.83	0.771	1.083	2	2	2	2	2	2
YCR067C	SED4	0.831	0.26708	0.733627	0.134525	1.177	0.817	0.831	2	4	1	2	3	1
YER081W	SER3	0.832	0.265345	0.00116355	2.93421	1.085	0.832	0.83	6	6	6	5	6	6
YBR162C	TOS1	0.833	0.263612	0.00131552	2.8809	0.892	0.833	0.709	8	6	5	8	7	7
YPR002W	PDH1	0.833	0.263612	0.00596025	2.22474	0.833	0.833	0.933	19	17	14	18	19	15
YLR018C	POM34	0.835	0.260152	0.0838081	1.07671	1.049	0.835	0.555	5	5	3	5	4	3
YOR059C	YOR059C	0.835	0.260152	0.69234	0.159681	0.929	0.835	0.67	3	4	3	4	4	4
YOR104W	PIN2	0.835	0.260152	0.404688	0.39288	0.835	1.252	0.76	3	4	4	4	4	2
YMR052W	FAR3	0.835	0.260152	0.496585	0.304007	0.838	0.835	0.656	3	3	3	3	3	3
YDR359C	EAF1	0.836	0.258425	0.33222	0.478575	0.946	0.836	0.777	8	7	7	8	6	7
YDR118W	APC4	0.838	0.254978	0.801747	0.0959629	0.838	1.077	0.342	2	2	1	2	2	1
YBL054W	TOD6	0.838	0.254978	0.210346	0.677066	0.779	1.136	0.838	8	9	8	9	6	9
YPR056W	TFB4	0.838	0.254978	0.455659	0.34136	0.385	0.838	1.205	3	4	4	1	3	3
YJL102W	MEF2	0.838	0.254978	0.424218	0.372411	0.838	3.651	0.82	4	3	3	4	2	3
YNR016C	ACC1	0.838	0.254978	2.43314e-05	4.61383	0.91	0.796	0.838	143	139	125	144	138	126
YLR414C	PUN1	0.839	0.253257	0.0856277	1.06739	1.276	0.839	0.767	3	3	3	3	3	2
YHL003C	LAG1	0.839	0.253257	0.497065	0.303587	2.476	0.839	0.772	1	3	3	3	3	2
YER015W	FAA2	0.84	0.251539	0.744126	0.128354	10.545	0.84	0.751	2	3	3	3	4	1
YNL278W	CAF120	0.84	0.251539	0.774565	0.110942	0.766	0.84	0.848	3	5	3	3	4	3
YLR424W	SPP382	0.841	0.249822	0.80324	0.0951545	1.044	0.841	0.385	2	2	2	2	2	2
YDR156W	RPA14	0.841	0.249822	0.61925	0.208134	0.841	1.105	0.764	2	2	4	2	1	4
YCR037C	PHO87	0.843	0.246395	0.00202925	2.69266	0.541	1.027	0.843	4	5	5	4	6	5
YGR134W	CAF130	0.843	0.246395	0.783175	0.106141	0.616	0.843	1.788	2	4	2	2	4	3
YOR130C	ORT1	0.844	0.244685	0.152176	0.817654	0.922	0.697	0.844	3	3	3	3	3	3
YCL010C	SGF29	0.844	0.244685	0.452957	0.343943	1.111	0.811	0.844	2	2	1	2	3	1
YPR079W	MRL1	0.844	0.244685	0.457502	0.339607	0.844	0.905	0.76	3	2	3	3	2	3
YNL090W	RHO2	0.845	0.242977	0.300833	0.521674	0.91	0.845	0.651	4	3	2	4	4	2
YGR074W	SMD1	0.845	0.242977	0.515986	0.287362	0.637	0.872	0.845	2	5	4	3	5	4
YBR093C	PHO5	0.845	0.242977	0.0119204	1.92371	0.815	1.083	0.845	3	1	3	3	2	3
YGR222W	PET54	0.845	0.242977	0.328298	0.483732	1.002	0.845	0.609	1	4	3	3	3	3
YHR170W	NMD3	0.846	0.24127	0.154713	0.810474	0.81	0.846	1	6	6	6	7	7	6
YJR112W	NNF1	0.847	0.239566	0.632909	0.198659	0.898	0.847	0.831	4	3	2	4	2	2
YDL005C	MED2	0.847	0.239566	0.640519	0.193468	0.641	0.987	0.847	1	2	3	1	2	2
YIL131C	FKH1	0.848	0.237864	0.428927	0.367617	0.904	0.848	0.681	2	2	1	2	2	1
YIL144W	TID3	0.848	0.237864	0.655807	0.183224	1.006	0.792	0.848	4	4	5	4	4	5
YNL325C	FIG4	0.848	0.237864	0.270775	0.567392	0.848	3.984	0.71	2	2	2	2	2	1
YJR111C	YJR111C	0.848	0.237864	0.16815	0.774304	0.715	0.848	0.874	5	6	5	5	6	6
YCL036W	GFD2	0.848	0.237864	0.796536	0.0987946	0.954	0.848	0.797	2	3	1	2	2	1
YNL075W	IMP4	0.849	0.236164	0.185386	0.731923	0.798	0.923	0.849	9	9	6	9	10	7
YDR206W	EBS1	0.849	0.236164	0.601645	0.22066	1.089	0.173	0.849	3	3	3	3	2	3
YBR069C	TAT1	0.849	0.236164	0.277924	0.556074	0.849	0.589	1.059	6	6	6	6	7	6
YBL060W	YEL1	0.849	0.236164	0.875815	0.0575877	0.819	0.868	0.849	2	2	2	2	2	2
YHR146W	CRP1	0.85	0.234465	0.00365161	2.43752	0.843	0.85	0.934	16	21	17	17	19	18
YNL036W	NCE103	0.85	0.234465	0.139472	0.855513	0.85	0.465	0.873	5	8	7	6	8	5
YBR129C	OPY1	0.85	0.234465	0.561674	0.250516	0.85	0.78	0.987	6	4	5	7	4	6
YJL189W	RPL39	0.85	0.234465	0.0334754	1.47527	0.85	0.84	1.013	3	2	2	3	2	2
YDR072C	IPT1	0.851	0.232769	0.825723	0.0831656	0.643	0.851	0.908	2	3	5	3	3	5
YGR068C	ART5	0.851	0.232769	0.496585	0.304007	0.851	0.987	0.809	4	4	3	3	4	3
YGL164C	YRB30	0.853	0.229382	0.496506	0.304076	0.956	0.631	0.853	5	5	3	5	4	3
YAR018C	KIN3	0.853	0.229382	0.524491	0.280262	0.97	0.853	0.398	3	3	3	3	3	2
YLR413W	YLR413W	0.854	0.227692	0.00828217	2.08186	0.937	0.854	0.833	8	7	7	7	7	6
YGR097W	ASK10	0.854	0.227692	0.0667314	1.17567	0.854	0.808	0.879	13	13	13	14	14	13
YOL045W	PSK2	0.854	0.227692	0.0975412	1.01081	0.947	0.854	0.656	6	8	6	6	7	7
YPL169C	MEX67	0.854	0.227692	0.0351222	1.45442	0.854	0.865	0.675	9	9	8	8	9	9
YGR141W	VPS62	0.854	0.227692	0.522167	0.282191	0.793	0.901	0.854	3	3	3	3	4	3
YIL116W	HIS5	0.855	0.226004	0.00160181	2.79539	0.855	0.744	0.879	11	11	10	11	11	10
YPL096W	PNG1	0.856	0.224317	0.29864	0.524852	0.538	0.927	0.856	4	7	6	5	6	5
YKR031C	SPO14	0.856	0.224317	0.463337	0.334103	1	0.856	0.59	13	12	10	14	13	12
YLR199C	PBA1	0.856	0.224317	0.496585	0.304007	0.856	0.831	1.585	3	3	4	1	4	4
YFL014W	HSP12	0.856	0.224317	0.000318416	3.49701	0.856	0.633	0.886	11	10	9	11	10	7
YIL047C	SYG1	0.857	0.222633	0.798367	0.0977972	0.857	1.001	0.831	3	2	2	3	2	1
YAL053W	FLC2	0.857	0.222633	0.279582	0.553491	0.811	0.857	0.902	6	8	4	6	8	8
YFR033C	QCR6	0.858	0.22095	0.0312549	1.50508	1.119	0.858	0.68	4	4	2	4	4	4
YMR293C	HER2	0.858	0.22095	0.522227	0.28214	0.858	0.805	0.933	6	5	4	6	6	5
YNR033W	ABZ1	0.858	0.22095	0.29126	0.53572	0.963	0.723	0.858	10	8	7	9	7	9
YOL077C	BRX1	0.859	0.21927	0.0252643	1.59749	0.859	0.997	0.855	12	9	9	12	10	10
YPL072W	UBP16	0.859	0.21927	0.335324	0.474536	0.859	1.05	0.837	9	11	8	9	10	7
YJR135C	MCM22	0.859	0.21927	0.614958	0.211154	0.859	2.312	0.816	2	2	2	3	3	2
YPL018W	CTF19	0.86	0.217591	0.725005	0.139659	0	0.856	0.864	0	2	2	0	2	2
YMR005W	TAF4	0.86	0.217591	0.171443	0.76588	0.851	0.916	0.86	6	6	6	6	6	6
YBR218C	PYC2	0.861	0.215915	0.000619631	3.20787	0.9	0.8	0.861	45	49	44	50	50	42
R0020C	REP1	0.861	0.215915	0.374954	0.426022	0.734	1.068	0.861	4	5	6	4	5	6
YOR087W	YVC1	0.861	0.215915	0.157524	0.802652	1.088	0.842	0.861	5	6	5	7	7	6
YDL198C	GGC1	0.861	0.215915	0.0016026	2.79518	0.871	0.817	0.861	19	24	20	20	24	20
YOR078W	BUD21	0.861	0.215915	0.319488	0.495546	0.861	0.818	0.921	6	7	3	7	7	2
YAL031C	GIP4	0.862	0.21424	0.632608	0.198866	0.902	0.754	0.862	4	3	3	5	4	2
YPL100W	ATG21	0.862	0.21424	0.340713	0.467611	0.862	1.416	0.836	5	5	4	5	5	5
YDR234W	LYS4	0.862	0.21424	0.00965225	2.01537	0.909	0.862	0.848	22	26	27	21	26	23
YDR286C	YDR286C	0.863	0.212568	0.790729	0.101972	0.691	0.863	0.915	2	2	2	2	2	2
YBR248C	HIS7	0.863	0.212568	0.000739902	3.13083	0.96	0.842	0.863	27	31	30	31	32	28
YOR238W	YOR238W	0.864	0.210897	0.840462	0.0754818	0.797	0.953	0.864	1	3	2	2	3	2
YLR380W	CSR1	0.864	0.210897	0.0126272	1.89869	0.864	0.826	0.916	16	11	13	15	13	14
YJL137C	GLG2	0.865	0.209228	0.650279	0.1869	0.929	0.865	0.836	5	4	4	5	4	4
YMR283C	RIT1	0.865	0.209228	0.606759	0.216984	0.865	0.876	0.715	3	2	2	1	3	2
YGR089W	NNF2	0.865	0.209228	0.598887	0.222655	1.048	0.865	0.805	4	5	5	4	5	4
YGR099W	TEL2	0.865	0.209228	0.650088	0.187028	0.865	0.808	0.899	4	5	5	3	4	5
YOR026W	BUB3	0.866	0.207561	0.653814	0.184546	0.489	0.932	0.866	3	4	3	5	3	3
YJR035W	RAD26	0.866	0.207561	0.566582	0.246737	0.791	1.118	0.866	4	5	5	5	6	5
YOR110W	TFC7	0.867	0.205896	0.39448	0.403975	1.08	0.517	0.867	5	5	5	5	5	5
YLR108C	YLR108C	0.867	0.205896	0.728981	0.137284	0.883	0.867	0.856	4	5	3	5	5	3
YOR101W	RAS1	0.867	0.205896	0.0351222	1.45442	0.82	0.867	0.988	7	7	6	8	8	6
YDL045C	FAD1	0.867	0.205896	0.315567	0.500908	1.089	0.69	0	3	3	1	2	3	2
YLR188W	MDL1	0.867	0.205896	0.595685	0.224983	0.867	0.976	0.815	3	3	3	3	2	3
YMR070W	MOT3	0.867	0.205896	0.328138	0.483943	1.001	0.774	0.867	4	3	4	4	2	4
YMR011W	HXT2	0.868	0.204233	0.135041	0.869534	0.883	0.847	0.868	6	7	7	8	7	7
YLR399C	BDF1	0.868	0.204233	0.338479	0.470469	0.868	0.773	1.086	8	6	10	6	5	9
YKL189W	HYM1	0.868	0.204233	0.780636	0.107552	0.868	1.246	0.651	2	3	2	2	3	2
YHR168W	MTG2	0.869	0.202572	0.607902	0.216167	0.89	0.869	0.789	2	2	1	2	2	1
YGR220C	MRPL9	0.869	0.202572	0.240758	0.61842	0.804	1.055	0.869	7	9	10	7	9	10
YDL240W	LRG1	0.87	0.200913	0.682801	0.165706	0.858	0.894	0.87	5	7	5	8	7	4
YGR017W	YGR017W	0.87	0.200913	0.338479	0.470469	0.87	0.788	1.005	4	5	4	5	5	4
YER007W	PAC2	0.87	0.200913	0.869157	0.0609019	0.743	0.87	0.878	2	3	3	3	3	3
YLL061W	MMP1	0.87	0.200913	0.387401	0.411839	1.081	0.87	0.836	8	9	10	10	10	10
YJL130C	URA2	0.87	0.200913	0.00156534	2.80539	0.87	0.81	0.891	120	121	110	119	121	107
YOR256C	TRE2	0.871	0.199255	0.867195	0.0618834	0.862	1.023	0.871	3	4	3	3	4	3
YPR169W	JIP5	0.872	0.1976	0.580575	0.236142	0.784	0.982	0.872	5	3	3	5	4	2
YPL151C	PRP46	0.872	0.1976	0.627529	0.202366	0.872	1.035	0.833	3	5	4	3	4	4
YAR014C	BUD14	0.874	0.194295	0.653138	0.184995	0.953	0.874	0.83	2	4	4	2	4	3
YOR148C	SPP2	0.874	0.194295	0.71703	0.144463	0.874	0.854	1.091	3	3	2	1	3	2
YMR321C	YMR321C	0.875	0.192645	0.0220062	1.65746	1.059	0.875	0.87	8	8	6	8	7	7
YDR408C	ADE8	0.876	0.190997	0.0838081	1.07671	0.929	0.852	0.876	8	10	9	8	10	9
YOR181W	LAS17	0.876	0.190997	0.68759	0.162671	1.35	0.876	0.73	4	4	2	4	4	2
YDR448W	ADA2	0.877	0.189351	0.658205	0.181639	0.877	1.075	0.848	5	4	2	4	4	3
YDR318W	MCM21	0.877	0.189351	0.83244	0.0796469	1.03	0.877	0.752	2	2	2	1	2	2
YDL157C	YDL157C	0.877	0.189351	0.68372	0.165122	0.877	0.87	0.913	2	2	1	2	2	1
YJL198W	PHO90	0.877	0.189351	0.45364	0.343289	0.937	0.867	0.877	6	8	7	7	8	6
YDL091C	UBX3	0.877	0.189351	0.68372	0.165122	0.677	0.894	0.877	4	4	2	4	4	2
YDL072C	YET3	0.877	0.189351	0.316681	0.499378	0.877	0.861	0.976	4	5	6	5	4	6
YGR136W	LSB1	0.877	0.189351	0.319692	0.495269	0.877	0.512	0.879	3	3	4	3	3	4
YJL117W	PHO86	0.878	0.187707	0.458869	0.338311	1.003	0.851	0.878	5	5	5	4	4	5
YJL047C	RTT101	0.878	0.187707	0.68372	0.165122	0.826	0.878	1.213	3	5	4	3	5	4
YKL078W	DHR2	0.878	0.187707	0.623184	0.205384	0.731	0.878	0.931	7	9	7	5	8	4
YDR005C	MAF1	0.878	0.187707	0.662214	0.179002	0.93	0.685	0.878	3	3	3	4	2	3
YIL104C	SHQ1	0.878	0.187707	0.569886	0.244212	0.878	0.681	0.893	4	6	7	5	6	7
YMR183C	SSO2	0.879	0.186065	0.0339148	1.46961	0.916	0.863	0.879	15	15	12	15	14	12
YBR119W	MUD1	0.88	0.184425	0.781674	0.106974	0.636	0.88	1.011	3	3	3	2	3	3
YDR163W	CWC15	0.88	0.184425	0.774434	0.111016	0.911	0.811	0.88	2	4	4	3	4	3
YMR267W	PPA2	0.88	0.184425	0.0775047	1.11067	0.896	0.758	0.88	12	11	11	10	11	12
YLR120C	YPS1	0.881	0.182786	0.641002	0.193141	0.646	1.145	0.881	2	2	3	3	3	2
YMR062C	ARG7	0.881	0.182786	0.00545743	2.26301	0.966	0.834	0.881	24	28	23	27	28	22
YDR084C	TVP23	0.881	0.182786	0.420218	0.376526	0.01	0.881	1.073	1	3	4	0	2	4
YGL086W	MAD1	0.881	0.182786	0.342	0.465974	1.226	0.881	0.795	13	13	8	14	14	12
YNL180C	RHO5	0.882	0.181149	0.30561	0.514832	1.008	0.882	0.881	9	8	6	8	8	6
YLR190W	MMR1	0.882	0.181149	0.869942	0.0605095	0.882	0.785	1.046	5	4	5	4	4	5
YDR144C	MKC7	0.882	0.181149	0.494962	0.305428	0.882	0.86	0.976	3	4	4	2	4	4
YIL083C	CAB2	0.882	0.181149	0.138243	0.859358	0.882	0.826	0.891	7	8	7	8	9	7
YDR246W	TRS23	0.883	0.179515	0.720817	0.142175	0.883	0.842	1.045	2	2	2	2	2	3
YNL218W	MGS1	0.883	0.179515	0.911029	0.0404677	0.931	0.883	0.056	3	3	2	2	2	1
YOR006C	TSR3	0.883	0.179515	0.517975	0.285691	1.249	0.871	0.883	8	6	3	8	7	4
YNL309W	STB1	0.883	0.179515	0.381506	0.418498	0.831	0.883	1.04	4	4	4	4	4	4
YIR023W	DAL81	0.883	0.179515	0.783175	0.106141	0.414	0.883	1.002	3	3	3	3	3	3
YER013W	PRP22	0.883	0.179515	0.780636	0.107552	0.776	0.983	0.883	3	3	2	2	1	2
YJR001W	AVT1	0.884	0.177882	0.491132	0.308802	0.931	0.884	0.675	6	6	4	6	6	5
YDR284C	DPP1	0.884	0.177882	0.497065	0.303587	0.884	0.879	1.142	2	2	2	1	2	2
YDR021W	FAL1	0.884	0.177882	0.45364	0.343289	1.154	0.884	0.67	6	8	4	6	8	7
YER067W	RGI1	0.884	0.177882	0.514881	0.288293	1.012	0.884	0.836	2	3	3	2	3	3
YBR246W	RRT2	0.885	0.176251	0.866133	0.0624155	0.885	1.012	0.883	3	3	3	3	3	3
YCL009C	ILV6	0.885	0.176251	0.00768218	2.11452	0.885	0.85	0.937	10	9	8	9	10	9
YJR024C	MDE1	0.885	0.176251	0.734211	0.134179	0.885	0.898	0.222	1	2	2	2	2	2
YPR048W	TAH18	0.885	0.176251	0.453291	0.343623	0.852	0.885	1.02	9	11	9	10	10	9
YOR370C	MRS6	0.886	0.174621	0.13196	0.879559	0.886	1.032	0.854	11	10	11	10	10	10
YGR161C	RTS3	0.886	0.174621	0.473044	0.325098	0.886	0.864	1.006	5	5	2	4	5	2
YLL004W	ORC3	0.886	0.174621	0.897543	0.0469447	1.529	0.569	0.886	4	4	5	3	3	5
YDR295C	HDA2	0.886	0.174621	0.68372	0.165122	0.886	1.076	0.847	4	3	6	2	5	6
YMR259C	YMR259C	0.887	0.172994	0.356843	0.447523	0.638	0.887	1.14	11	12	13	10	11	12
YDR232W	HEM1	0.887	0.172994	0.0422878	1.37379	0.887	0.853	0.92	20	21	21	20	22	21
YPR190C	RPC82	0.887	0.172994	0.0243465	1.61356	0.887	0.909	0.719	10	10	10	9	10	9
YPR145W	ASN1	0.887	0.172994	0.00977754	2.00977	0.927	0.809	0.887	30	29	26	28	31	26
YKR038C	KAE1	0.887	0.172994	0.501208	0.299982	1.008	0.835	0.887	5	4	6	6	5	5
YOR127W	RGA1	0.887	0.172994	0.685888	0.163747	0.887	0.985	0.851	5	4	7	6	6	7
YHR159W	YHR159W	0.887	0.172994	0.707448	0.150305	0.875	0.952	0.887	4	5	3	3	5	2
YMR177W	MMT1	0.888	0.171368	0.897049	0.0471837	0.689	0.888	1	3	3	3	2	3	4
YFL001W	DEG1	0.888	0.171368	0.517006	0.286504	0.886	0.919	0.888	4	5	5	3	4	4
YKR078W	YKR078W	0.888	0.171368	0.805255	0.0940668	0.888	1.076	0.259	5	4	2	5	5	2
YOR275C	RIM20	0.888	0.171368	0.7099	0.148803	1.209	0.684	0.888	5	7	5	5	7	5
YLR323C	CWC24	0.888	0.171368	0.852089	0.0695153	0.888	0.819	1.141	3	3	4	3	3	3
YDR505C	PSP1	0.889	0.169745	0.45364	0.343289	0.953	0.889	0.878	5	7	8	4	7	6
YPR171W	BSP1	0.889	0.169745	0.540782	0.266978	0.889	0.832	1.03	9	10	9	10	10	10
YDR257C	RKM4	0.889	0.169745	0.522167	0.282191	0.825	0.889	1.09	5	5	3	5	5	3
YLR403W	SFP1	0.889	0.169745	0.507415	0.294637	1.018	0.889	0.756	3	4	4	4	4	4
YJL207C	LAA1	0.889	0.169745	0.410236	0.386966	0.889	0.876	1.02	6	9	9	8	8	9
YPL184C	MRN1	0.889	0.169745	0.822715	0.0847504	0.889	1.003	0.764	1	3	3	2	4	3
YML059C	NTE1	0.889	0.169745	0.720817	0.142175	0.993	0.849	0.889	5	6	3	7	5	5
YNL006W	LST8	0.889	0.169745	0.740699	0.130358	0.897	0.772	0.889	3	2	2	3	2	1
YKR037C	SPC34	0.889	0.169745	0.632608	0.198866	1.326	0.882	0.889	5	6	4	5	7	7
YKL128C	PMU1	0.89	0.168123	0.566582	0.246737	0.701	0.89	0.974	6	8	7	7	8	5
YNL062C	GCD10	0.89	0.168123	0.559277	0.252373	1.115	0.89	0.857	6	6	5	6	5	6
YDR038C	ENA5	0.89	0.168123	0.21619	0.665165	0.89	0.907	0.876	16	18	14	16	17	14
YDR040C	ENA1	0.89	0.168123	0.21619	0.665165	0.89	0.907	0.876	16	18	14	16	17	14
YDR039C	ENA2	0.89	0.168123	0.21619	0.665165	0.89	0.907	0.876	16	18	14	16	17	14
YDR231C	COX20	0.89	0.168123	0.252059	0.598497	1.14	0.742	0.89	8	8	8	8	9	7
YMR287C	DSS1	0.89	0.168123	0.567144	0.246307	0.89	0.871	2.159	9	7	5	8	8	5
YLR141W	RRN5	0.89	0.168123	0.923489	0.0345685	1.043	0.818	0.89	1	2	2	2	2	2
YGR049W	SCM4	0.89	0.168123	0.535558	0.271193	0.89	1.127	0.485	5	5	4	5	5	4
YOR236W	DFR1	0.891	0.166503	0.566	0.247183	1.042	0.891	0.73	5	6	4	6	6	3
YDR097C	MSH6	0.891	0.166503	0.260123	0.584821	1.021	0.87	0.891	16	16	20	16	19	16
YDR079C-A	TFB5	0.891	0.166503	0.820369	0.0859909	0.856	1.108	0.891	2	2	2	2	2	2
YER056C	FCY2	0.891	0.166503	0.528787	0.276719	0.919	0.891	0.866	7	6	7	6	7	7
YMR113W	FOL3	0.892	0.164884	0.576857	0.238932	0.892	0.902	0.841	6	5	4	6	5	4
YCL059C	KRR1	0.892	0.164884	0.0721163	1.14197	0.787	0.998	0.892	11	11	13	12	12	12
YMR166C	YMR166C	0.892	0.164884	0.911029	0.0404677	0.768	0.892	1.697	2	3	2	1	3	2
YDR288W	NSE3	0.892	0.164884	0.785395	0.104912	1.241	0.892	0.863	3	3	3	3	3	3
YER055C	HIS1	0.892	0.164884	0.0190677	1.7197	1.016	0.892	0.78	12	13	10	12	13	11
YOR164C	GET4	0.893	0.163268	0.45364	0.343289	0.872	0.893	0.953	10	11	9	8	8	9
YLR116W	MSL5	0.893	0.163268	0.756583	0.121144	0.82	0.973	0.893	6	4	5	5	4	6
YJR068W	RFC2	0.893	0.163268	0.233951	0.630875	0.951	0.881	0.893	10	8	10	10	10	9
YMR211W	DML1	0.893	0.163268	0.768503	0.114354	1.338	0.767	0.893	4	4	4	4	3	3
YLR435W	TSR2	0.893	0.163268	0.462464	0.334922	1.117	0.893	0.783	3	4	4	3	4	4
YHR164C	DNA2	0.893	0.163268	0.935353	0.0290243	0.801	0.893	1.041	4	4	3	4	4	2
YMR240C	CUS1	0.894	0.161653	0.780636	0.107552	0.894	0.693	1.354	4	5	3	4	5	3
YJL112W	MDV1	0.894	0.161653	0.724924	0.139708	0.894	1.14	0.854	8	8	7	6	7	7
YCL032W	STE50	0.894	0.161653	0.733046	0.134869	0.786	0.894	1.213	4	3	3	4	4	4
YAL060W	BDH1	0.894	0.161653	0.034086	1.46742	1.005	0.887	0.894	15	16	14	15	16	13
YGL016W	KAP122	0.894	0.161653	0.492809	0.307321	0.894	0.782	1.011	4	3	5	5	5	5
YML091C	RPM2	0.894	0.161653	0.555394	0.255399	1.446	0.82	0.894	9	9	9	8	10	11
YAL026C	DRS2	0.894	0.161653	0.566582	0.246737	0.798	0.894	1.05	8	10	10	9	11	10
YOR039W	CKB2	0.895	0.16004	0.594489	0.225856	1.256	0.708	0.895	9	10	9	9	11	6
YNL040W	YNL040W	0.895	0.16004	0.453291	0.343623	0.895	0.865	0.952	9	8	7	9	9	7
YOR179C	SYC1	0.895	0.16004	0.587513	0.230983	0.474	0.895	9.568	1	3	2	3	3	2
YIL157C	COA1	0.895	0.16004	0.181736	0.74056	1.06	0.818	0.895	5	4	3	5	4	4
YJR124C	YJR124C	0.896	0.158429	0.693368	0.159036	1.236	0.863	0.896	3	4	4	3	4	3
YDL209C	CWC2	0.896	0.158429	0.646777	0.189245	0.896	0.965	0.877	5	4	6	6	5	6
YMR301C	ATM1	0.896	0.158429	0.436033	0.360481	1.051	0.896	0.877	8	9	8	9	8	8
YOR070C	GYP1	0.896	0.158429	0.911029	0.0404677	0.638	0.896	1.654	3	2	1	3	2	2
YBL086C	YBL086C	0.897	0.15682	0.923489	0.0345685	1.001	0.897	0.592	2	3	3	2	2	3
YIL019W	FAF1	0.897	0.15682	0.789065	0.102887	0.897	1.115	0.819	5	3	4	4	5	4
YLR115W	CFT2	0.897	0.15682	0.593122	0.226856	0.851	1.173	0.897	8	9	8	7	6	8
YIL130W	ASG1	0.897	0.15682	0.745004	0.127841	0.897	0.899	0.836	6	5	6	5	5	6
YPR055W	SEC8	0.897	0.15682	0.606759	0.216984	0.874	0.912	0.897	6	8	7	7	8	8
YDR468C	TLG1	0.897	0.15682	0.721143	0.141979	0.897	1.045	0.839	2	2	3	1	2	3
YML007W	YAP1	0.897	0.15682	0.789065	0.102887	1.017	0.845	0.897	2	1	2	2	2	2
YHR029C	YHI9	0.898	0.155213	0.207015	0.683999	1.141	0.898	0.882	11	12	11	10	12	10
YDR162C	NBP2	0.898	0.155213	0.611175	0.213834	0.959	0.856	0.898	3	3	3	3	3	2
YGL237C	HAP2	0.899	0.153607	0.593122	0.226856	1.18	0.478	0.899	4	4	4	4	4	5
YGR196C	FYV8	0.899	0.153607	0.611175	0.213834	1.086	0.776	0.899	7	7	9	6	7	8
YGR058W	PEF1	0.899	0.153607	0.734211	0.134179	0.899	1.137	0.307	6	5	4	3	4	2
YLR015W	BRE2	0.899	0.153607	0.702042	0.153637	0.959	0.88	0.899	5	4	3	6	6	5
YER171W	RAD3	0.9	0.152003	0.620025	0.207591	0.9	0.763	2.113	5	6	2	3	6	2
YLL024C	SSA2	0.9	0.152003	0.0312549	1.50508	0.9	0.868	0.951	24	21	22	24	23	23
YLR223C	IFH1	0.9	0.152003	0.813094	0.0898591	0.9	1.492	0.86	5	4	4	4	3	4
YFL017C	GNA1	0.901	0.150401	0.242093	0.616018	0.825	0.993	0.901	11	10	9	10	10	12
YGR186W	TFG1	0.901	0.150401	0.47553	0.322822	0.901	1.079	0.888	8	12	11	6	10	12
YGR081C	SLX9	0.901	0.150401	0.518829	0.284976	0.901	0.958	0.824	4	6	3	5	7	3
YDR075W	PPH3	0.901	0.150401	0.801747	0.0959629	0.901	1.13	0.731	5	4	4	5	5	4
YIL003W	CFD1	0.901	0.150401	0.574443	0.240753	0.901	0.916	0.843	5	5	5	4	5	5
YJR103W	URA8	0.902	0.148801	0.559533	0.252174	0.902	1.17	0.549	7	7	5	8	9	8
YOL077W-A	ATP19	0.902	0.148801	0.242771	0.614803	0.987	0.902	0.875	6	5	6	6	6	6
YKL027W	YKL027W	0.902	0.148801	0.150072	0.823701	0.965	0.892	0.902	12	13	12	13	14	11
YHR193C	EGD2	0.902	0.148801	0.0349162	1.45697	0.935	0.886	0.902	13	14	14	13	14	13
YKR076W	ECM4	0.902	0.148801	0.796536	0.0987946	0.902	1.009	0.859	4	6	4	4	6	4
YKL045W	PRI2	0.903	0.147202	0.857012	0.0670132	0.01	1.231	0.903	1	3	2	0	2	2
YPL059W	GRX5	0.903	0.147202	0.270775	0.567392	0.852	0.965	0.903	7	7	6	7	7	7
YKR063C	LAS1	0.903	0.147202	0.854797	0.0681372	0.683	2.96	0.903	1	2	3	1	2	4
YMR120C	ADE17	0.904	0.145605	0.162728	0.788537	0.97	0.904	0.876	12	13	9	13	13	9
YOR253W	NAT5	0.904	0.145605	0.216309	0.664926	0.904	0.841	1.121	10	11	9	9	11	9
YPL023C	MET12	0.904	0.145605	0.583788	0.233745	0.904	0.769	0.941	10	8	8	9	8	10
YDL208W	NHP2	0.904	0.145605	0.109479	0.960669	0.988	0.904	0.842	5	6	5	6	6	5
YML079W	YML079W	0.905	0.14401	0.665433	0.176896	0.987	0.905	0.658	9	9	6	8	7	6
YCR015C	YCR015C	0.905	0.14401	0.780636	0.107552	1.303	0.816	0.905	5	5	2	3	5	3
YOR360C	PDE2	0.905	0.14401	0.727381	0.138238	1.046	0.873	0.905	2	2	2	1	2	2
YDR301W	CFT1	0.906	0.142417	0.608669	0.215619	0.915	0.811	0.906	7	6	9	6	8	8
YMR153W	NUP53	0.906	0.142417	0.493853	0.306402	0.935	0.906	0.894	12	11	10	11	11	11
YJL006C	CTK2	0.906	0.142417	0.93344	0.0299138	1.444	0.877	0.906	1	2	2	1	2	2
YKL184W	SPE1	0.906	0.142417	0.681699	0.166408	0.773	0.916	0.906	5	6	7	5	4	5
YMR223W	UBP8	0.906	0.142417	0.886534	0.0523047	0.906	0.951	0.826	3	5	4	4	6	4
YML014W	TRM9	0.906	0.142417	0.490482	0.309377	1.094	0.655	0.906	3	2	3	4	4	3
YCL045C	EMC1	0.907	0.140826	0.611373	0.213694	0.907	1.324	0.824	8	8	7	8	8	9
YHR031C	RRM3	0.907	0.140826	0.911029	0.0404677	0.907	0.934	0.583	2	2	1	2	2	1
YGL083W	SCY1	0.907	0.140826	0.593122	0.226856	1.205	0.907	0.815	5	6	6	4	5	6
YBL068W-A	YBL068W-A	0.907	0.140826	0.801747	0.0959629	0.814	0.907	0.944	3	4	4	3	3	2
YBL069W	AST1	0.907	0.140826	0.682081	0.166164	0.814	0.907	0.966	6	8	7	5	7	5
YBL097W	BRN1	0.908	0.139236	0.792935	0.100763	0.881	1.116	0.908	5	6	6	6	5	5
YJL053W	PEP8	0.908	0.139236	0.595685	0.224983	0.908	0.799	0.993	7	7	4	6	8	5
YNL306W	MRPS18	0.908	0.139236	0.392773	0.405859	0.993	0.908	0.906	9	9	8	8	9	7
YJL131C	AIM23	0.909	0.137648	0.796536	0.0987946	0.909	0.928	0.775	4	4	6	4	4	6
YNL052W	COX5A	0.909	0.137648	0.593122	0.226856	1.041	0.873	0.909	8	11	8	9	10	8
YDL015C	TSC13	0.909	0.137648	0.650088	0.187028	0.909	1.312	0.814	7	8	6	7	7	6
YMR262W	YMR262W	0.909	0.137648	0.935353	0.0290243	1.054	0.909	0.532	1	3	2	3	3	3
YLR063W	YLR063W	0.909	0.137648	0.696589	0.157024	0.909	1.126	0.625	4	4	4	5	5	3
YOL018C	TLG2	0.91	0.136062	0.69741	0.156512	0.91	0.885	1.056	7	9	8	8	9	7
YNL087W	TCB2	0.91	0.136062	0.207814	0.682325	0.901	0.994	0.91	23	25	22	20	26	23
YNL091W	NST1	0.91	0.136062	0.778404	0.108795	0.91	1.082	0.687	6	7	5	6	6	4
YGL095C	VPS45	0.91	0.136062	0.702042	0.153637	0.997	0.882	0.91	10	11	11	9	11	11
YDL182W	LYS20	0.91	0.136062	0.067034	1.17371	0.938	0.799	0.91	31	31	25	32	33	26
YAL059W	ECM1	0.91	0.136062	0.322055	0.492071	1.049	0.91	0.728	11	11	5	11	11	8
YDL108W	KIN28	0.91	0.136062	0.827886	0.0820296	0.897	0.91	1.1	2	2	1	2	2	1
YDR049W	VMS1	0.91	0.136062	0.705125	0.151734	0.848	0.91	1.038	9	11	10	8	14	12
YLR138W	NHA1	0.91	0.136062	0.587513	0.230983	1.024	0.91	0.863	8	7	8	6	7	7
YEL050C	RML2	0.91	0.136062	0.571579	0.242924	0.91	0.779	0.971	5	5	3	5	5	4
YOR021C	YOR021C	0.911	0.134477	0.0721496	1.14177	1.006	0.815	0.911	17	20	14	17	20	16
YAL029C	MYO4	0.911	0.134477	0.68372	0.165122	0.911	0.794	0.97	12	14	16	15	14	16
YML115C	VAN1	0.911	0.134477	0.215593	0.666365	0.911	0.876	0.95	10	9	10	10	9	10
YHR005C	GPA1	0.911	0.134477	0.477518	0.32101	0.918	0.861	0.911	12	15	14	11	17	13
YLR277C	YSH1	0.911	0.134477	0.796536	0.0987946	0.972	0.911	0.886	6	6	7	5	6	7
YMR282C	AEP2	0.911	0.134477	0.764314	0.116728	0.265	1.153	0.911	3	5	4	4	6	5
YEL038W	UTR4	0.911	0.134477	0.426407	0.370176	0.976	0.911	0.906	6	5	4	6	5	5
YFR005C	SAD1	0.912	0.132894	0.928747	0.0321025	0.903	0.912	1.016	2	3	2	2	2	2
YMR124W	YMR124W	0.912	0.132894	0.714734	0.145855	1.008	0.818	0.912	8	9	4	8	9	4
YJL126W	NIT2	0.912	0.132894	0.92869	0.0321292	0.846	0.912	1.095	2	2	2	3	3	2
YPR143W	RRP15	0.913	0.131313	0.45364	0.343289	1.002	0.821	0.913	11	13	12	11	13	10
YPL180W	TCO89	0.913	0.131313	0.632232	0.199124	0.886	0.913	1.035	5	5	6	5	6	6
YMR266W	RSN1	0.913	0.131313	0.240774	0.61839	0.873	0.989	0.913	14	19	18	16	19	19
YLL010C	PSR1	0.913	0.131313	0.717472	0.144195	0.897	0.913	1.581	4	4	2	4	4	2
YKL023W	YKL023W	0.913	0.131313	0.795651	0.0992774	0.978	0.78	0.913	1	2	2	2	2	2
YOR347C	PYK2	0.913	0.131313	0.300833	0.521674	1.265	0.913	0.865	13	13	12	13	14	11
YMR270C	RRN9	0.913	0.131313	0.935353	0.0290243	1.262	0.396	0.913	2	2	2	2	2	2
YHR122W	YHR122W	0.914	0.129734	0.606759	0.216984	1.082	0.914	0.818	8	6	6	7	5	6
YER093C-A	AIM11	0.914	0.129734	0.911029	0.0404677	1.007	0.853	0.914	2	2	1	2	2	1
YGR233C	PHO81	0.914	0.129734	0.426053	0.370536	0.914	0.883	1.01	7	9	10	9	9	10
YBR261C	TAE1	0.914	0.129734	0.376258	0.424514	0.914	0.891	1.2	6	6	6	6	6	6
YDR432W	NPL3	0.914	0.129734	0.453291	0.343623	0.867	0.914	1.046	5	5	4	5	5	4
YPR058W	YMC1	0.914	0.129734	0.5966	0.224316	0.981	0.914	0.878	4	4	4	4	4	4
YNL197C	WHI3	0.914	0.129734	0.827519	0.0822219	0.944	0.914	0.899	4	3	1	4	4	1
YLR327C	TMA10	0.915	0.128156	0.706182	0.151084	0.849	0.915	0.971	3	4	3	4	4	4
YDR292C	SRP101	0.916	0.12658	0.252581	0.597599	0.983	0.916	0.882	16	15	16	16	15	16
YFR013W	IOC3	0.916	0.12658	0.747248	0.126536	1.357	0.881	0.916	4	5	8	5	8	8
YEL040W	UTR2	0.916	0.12658	0.441369	0.355199	0.881	0.917	0.916	4	4	4	4	4	4
YGR279C	SCW4	0.916	0.12658	0.470595	0.327353	0.783	1.083	0.916	9	9	9	8	9	9
YGL006W	PMC1	0.916	0.12658	0.706172	0.151089	0.961	0.915	0.916	6	7	8	8	8	8
YMR219W	ESC1	0.916	0.12658	0.705742	0.151354	0.875	0.916	1.094	10	9	10	9	10	10
YOL081W	IRA2	0.917	0.125006	0.745722	0.127423	0.917	0.894	1.016	12	14	13	14	14	16
YOL038W	PRE6	0.917	0.125006	0.162728	0.788537	1.039	0.917	0.898	7	7	6	7	7	5
YBR223C	TDP1	0.917	0.125006	0.964734	0.0155923	0.917	1.127	0.01	2	2	1	2	2	0
YOR022C	YOR022C	0.917	0.125006	0.911029	0.0404677	2.623	0.914	0.917	2	4	3	2	4	3
YLR319C	BUD6	0.917	0.125006	0.747248	0.126536	0.984	0.859	0.917	11	8	11	10	8	11
YIL138C	TPM2	0.917	0.125006	0.275903	0.559243	0.917	0.889	0.956	16	18	9	17	18	11
YGL082W	YGL082W	0.918	0.123434	0.48127	0.317612	0.825	0.918	1.156	9	8	8	9	8	9
YNL076W	MKS1	0.918	0.123434	0.728981	0.137284	0.918	0.983	0.894	4	4	5	5	5	5
YNL167C	SKO1	0.918	0.123434	0.852089	0.0695153	0.964	0.918	0.845	3	3	4	4	4	4
YNL023C	FAP1	0.918	0.123434	0.954912	0.0200369	0.918	1.266	0.8	5	5	2	4	5	3
YJL200C	ACO2	0.918	0.123434	0.106564	0.972388	0.925	0.87	0.918	31	32	26	30	31	25
YKL064W	MNR2	0.918	0.123434	0.857276	0.0668793	1.303	0.77	0.918	2	4	5	3	3	5
YOR385W	YOR385W	0.918	0.123434	0.953402	0.0207241	0.918	0.821	0.977	3	3	3	3	3	3
YHR205W	SCH9	0.918	0.123434	0.492898	0.307243	0.912	1.017	0.918	12	8	8	13	10	10
YOR284W	HUA2	0.919	0.121863	0.909339	0.0412742	1.007	0.919	0.881	3	3	2	3	3	3
YDL131W	LYS21	0.919	0.121863	0.260918	0.583496	0.919	0.801	0.98	5	7	8	7	7	8
YER047C	SAP1	0.919	0.121863	0.910747	0.0406021	1.096	0.842	0.919	4	6	5	6	7	5
YKR008W	RSC4	0.919	0.121863	0.595685	0.224983	0.919	0.914	1.01	15	15	11	15	13	12
YPL199C	YPL199C	0.919	0.121863	0.682801	0.165706	0.939	0.916	0.919	6	8	4	5	7	5
YNL232W	CSL4	0.92	0.120294	0.623184	0.205384	0.891	1.046	0.92	4	4	4	4	4	4
YHR119W	SET1	0.92	0.120294	0.95506	0.0199695	0.92	0.732	1.101	3	2	2	3	3	2
YOR001W	RRP6	0.92	0.120294	0.350812	0.454926	0.921	0.92	0.827	11	14	14	11	12	16
YER114C	BOI2	0.92	0.120294	0.738244	0.1318	0.92	0.892	1.06	9	9	6	7	8	4
YBR164C	ARL1	0.92	0.120294	0.497065	0.303587	0.875	0.92	1.016	4	4	4	4	4	4
YHR018C	ARG4	0.92	0.120294	0.11784	0.928707	0.92	0.814	0.946	27	24	19	26	24	23
YBL093C	ROX3	0.921	0.118727	0.911029	0.0404677	0.973	0.921	0.861	3	3	3	3	3	3
YDR303C	RSC3	0.921	0.118727	0.497065	0.303587	1.12	0.749	0.921	10	10	11	8	9	10
YGL236C	MTO1	0.921	0.118727	0.475262	0.323067	1.079	0.921	0.899	14	11	11	13	11	12
YOR094W	ARF3	0.921	0.118727	0.776038	0.110117	1.061	0.921	0.703	4	5	5	6	5	4
YGL077C	HNM1	0.921	0.118727	0.777055	0.109548	1.174	0.921	0.911	5	7	5	4	6	6
YBR294W	SUL1	0.921	0.118727	0.857012	0.0670132	0.945	0.909	0.921	5	2	3	5	3	3
YER061C	CEM1	0.921	0.118727	0.733627	0.134525	0.921	0.87	0.978	5	5	5	6	5	5
YER016W	BIM1	0.921	0.118727	0.952402	0.0211795	0.921	0.929	0.909	2	3	3	3	3	3
YNL161W	CBK1	0.922	0.117161	0.840462	0.0754818	0.895	0.922	1.11	6	6	5	5	6	4
YER107C	GLE2	0.922	0.117161	0.68372	0.165122	0.922	0.908	1.08	4	5	4	2	5	5
YGL150C	INO80	0.922	0.117161	0.642846	0.191893	1.133	0.856	0.922	14	14	11	12	13	12
YER139C	RTR1	0.922	0.117161	0.718989	0.143278	0.968	0.865	0.922	2	3	3	2	3	3
YOR119C	RIO1	0.922	0.117161	0.769891	0.113571	0.639	0.922	0.992	5	7	2	5	7	4
YDL088C	ASM4	0.922	0.117161	0.731244	0.135938	0.939	0.922	0.897	8	8	8	5	7	8
YMR008C	PLB1	0.922	0.117161	0.85265	0.0692293	1.128	0.922	0.919	4	4	3	4	4	4
YDR143C	SAN1	0.922	0.117161	0.866133	0.0624155	0.964	0.922	0.916	4	4	3	3	4	3
YJL062W	LAS21	0.923	0.115597	0.755509	0.12176	0.938	0.91	0.923	4	5	5	4	5	5
YNL049C	SFB2	0.923	0.115597	0.45364	0.343289	1.06	0.923	0.869	13	13	11	11	13	11
YHR073W	OSH3	0.923	0.115597	0.513127	0.289775	1.071	0.923	0.887	17	16	12	18	15	15
YGR274C	TAF1	0.923	0.115597	0.776416	0.109905	0.978	0.903	0.923	9	10	11	8	11	11
YPR179C	HDA3	0.923	0.115597	0.886534	0.0523047	0.699	1.138	0.923	4	4	5	4	4	4
YCR017C	CWH43	0.923	0.115597	0.698372	0.155913	0.963	0.923	0.79	9	9	8	9	9	8
YEL029C	BUD16	0.923	0.115597	0.788595	0.103146	0.924	0.923	0.863	6	6	6	6	6	4
YHR081W	LRP1	0.923	0.115597	0.607752	0.216274	0.923	1.212	0.901	5	6	7	5	6	7
YAL058W	CNE1	0.923	0.115597	0.964216	0.0158256	0.923	0.883	100	2	2	0	2	2	2
YML062C	MFT1	0.923	0.115597	0.69234	0.159681	0.917	1.102	0.923	9	10	10	10	10	9
YMR117C	SPC24	0.923	0.115597	0.756016	0.121469	1.115	0.923	0.697	7	7	3	7	7	2
YIL020C	HIS6	0.924	0.114035	0.757809	0.12044	0.924	0.995	0.922	10	8	10	7	9	10
YKL173W	SNU114	0.924	0.114035	0.780636	0.107552	0.924	0.915	1.047	9	7	10	10	10	9
YJL115W	ASF1	0.924	0.114035	0.561674	0.250516	0.983	0.924	0.907	7	7	5	7	6	5
YER017C	AFG3	0.924	0.114035	0.468337	0.329441	1.243	0.858	0.924	13	15	15	13	15	14
YHR118C	ORC6	0.924	0.114035	0.911029	0.0404677	0.924	0.977	0.875	3	3	2	3	3	3
YDR171W	HSP42	0.924	0.114035	0.467036	0.33065	0.924	0.843	0.945	6	7	4	6	7	5
YDL056W	MBP1	0.924	0.114035	0.935353	0.0290243	0.924	0.931	0.875	2	4	5	4	3	5
YBR145W	ADH5	0.924	0.114035	0.420218	0.376526	1.067	0.878	0.924	10	9	10	11	9	11
YDR342C	HXT7	0.925	0.112475	0.788695	0.103091	1.253	0.925	0.899	3	5	2	2	5	1
YPR019W	MCM4	0.925	0.112475	0.426407	0.370176	0.836	0.925	0.925	12	14	13	12	14	13
YHL002W	HSE1	0.925	0.112475	0.775534	0.110399	0.918	1.051	0.925	8	6	6	8	7	6
YOL087C	YOL087C	0.925	0.112475	0.857012	0.0670132	0.925	1.089	0.416	8	9	5	5	8	8
YDR291W	HRQ1	0.925	0.112475	0.915222	0.0384735	1.369	0.795	0.925	2	3	4	2	4	3
YHR192W	YHR192W	0.925	0.112475	0.780636	0.107552	1.09	0.902	0.925	4	3	3	4	4	5
YJL217W	REE1	0.925	0.112475	0.886534	0.0523047	0.925	0.835	1.295	2	4	4	3	4	4
YNL212W	VID27	0.925	0.112475	0.427792	0.368767	0.951	0.925	0.887	19	22	16	19	20	17
YER175C	TMT1	0.926	0.110916	0.457158	0.339933	0.926	0.801	0.943	15	19	15	15	19	11
YGR143W	SKN1	0.926	0.110916	0.892782	0.0492544	0.916	1.223	0.926	3	4	4	3	4	4
YOL125W	TRM13	0.927	0.109359	0.849976	0.0705931	0.926	1.001	0.927	7	11	9	10	10	9
YOR274W	MOD5	0.927	0.109359	0.788595	0.103146	0.927	1.201	0.917	8	8	7	7	7	6
YDR330W	UBX5	0.927	0.109359	0.766911	0.115255	0.943	0.9	0.927	8	8	8	8	8	7
YIL097W	FYV10	0.927	0.109359	0.928747	0.0321025	0.885	0.927	1.206	2	4	2	3	4	3
YJL095W	BCK1	0.927	0.109359	0.964734	0.0155923	0.814	0.996	0.927	5	5	5	5	5	5
YNR010W	CSE2	0.927	0.109359	0.869942	0.0605095	0.927	0.981	0.846	2	2	2	2	2	2
YDR343C	HXT6	0.927	0.109359	0.795651	0.0992774	1.253	0.927	0.899	3	3	2	2	3	1
YDR057W	YOS9	0.928	0.107803	0.889241	0.0509804	0.825	0.928	0.999	3	5	5	5	5	5
YOL109W	ZEO1	0.928	0.107803	0.191223	0.718461	0.97	0.928	0.928	19	21	12	19	19	13
YDR245W	MNN10	0.928	0.107803	0.797934	0.098033	0.928	0.955	0.817	6	7	6	6	7	5
YHR186C	KOG1	0.928	0.107803	0.782753	0.106375	0.87	0.928	0.955	13	14	12	13	10	11
YAL013W	DEP1	0.928	0.107803	0.812478	0.0901886	1.231	0.897	0.928	5	5	5	5	5	5
YEL022W	GEA2	0.928	0.107803	0.606759	0.216984	0.928	1.045	0.892	13	19	18	17	17	17
YIL154C	IMP2'	0.928	0.107803	0.796536	0.0987946	0.966	0.928	0.906	3	2	3	3	3	3
YNR050C	LYS9	0.929	0.106249	0.32692	0.485558	0.929	0.862	0.947	23	27	22	22	27	20
YER101C	AST2	0.929	0.106249	0.805507	0.0939305	1.086	0.929	0.876	7	7	5	7	8	6
YGL157W	ARI1	0.929	0.106249	0.417263	0.379591	1.123	0.905	0.929	6	9	9	7	8	8
YNL072W	RNH201	0.929	0.106249	0.910747	0.0406021	0.855	0.929	1.038	5	4	3	5	4	3
YGL023C	PIB2	0.929	0.106249	0.814688	0.0890087	0.955	0.898	0.929	7	8	6	7	6	5
YPL006W	NCR1	0.929	0.106249	0.852089	0.0695153	1.339	0.834	0.929	7	6	5	7	7	7
YOL032W	OPI10	0.929	0.106249	0.964216	0.0158256	0.791	0.929	1.076	1	3	4	2	4	4
YLR025W	SNF7	0.929	0.106249	0.506656	0.295287	0.929	0.909	0.949	6	5	7	6	5	7
YMR004W	MVP1	0.93	0.104697	0.813094	0.0898591	0.927	0.93	1.066	6	6	5	5	6	5
YLR373C	VID22	0.93	0.104697	0.720817	0.142175	1.032	0.879	0.93	6	10	11	8	10	10
YGL190C	CDC55	0.93	0.104697	0.566582	0.246737	0.93	0.971	0.904	11	11	11	10	12	13
YMR165C	PAH1	0.93	0.104697	0.909339	0.0412742	0.874	0.93	0.933	4	5	4	4	5	5
YPL266W	DIM1	0.93	0.104697	0.233951	0.630875	0.911	0.93	0.961	13	13	12	12	15	14
YDL225W	SHS1	0.93	0.104697	0.475673	0.322692	0.874	0.93	0.998	12	14	14	15	15	15
YPR120C	CLB5	0.93	0.104697	0.964734	0.0155923	0.93	0.879	1.052	2	2	1	2	2	1
YLR455W	YLR455W	0.93	0.104697	0.745338	0.127647	0.997	0.904	0.93	6	5	4	6	5	6
YLR006C	SSK1	0.931	0.103147	0.928747	0.0321025	0.931	1.156	0.798	2	2	2	2	2	2
YPL110C	GDE1	0.931	0.103147	0.904291	0.0436917	0.931	0.854	1.151	8	10	6	8	8	6
YLR191W	PEX13	0.931	0.103147	0.892782	0.0492544	0.954	0.931	0.86	7	7	5	5	6	5
YJL070C	YJL070C	0.931	0.103147	0.956484	0.0193225	0.931	0.563	1.161	2	2	2	2	2	2
YLL021W	SPA2	0.931	0.103147	0.417263	0.379591	0.933	0.906	0.931	41	41	32	39	43	33
YAL043C	PTA1	0.931	0.103147	0.720817	0.142175	0.905	0.931	0.998	11	13	12	11	13	11
YML022W	APT1	0.932	0.101598	0.404688	0.39288	0.932	0.908	0.99	10	10	10	8	10	10
YHR149C	SKG6	0.932	0.101598	0.867195	0.0618834	0.932	1.665	0.813	8	6	8	7	7	7
YJR053W	BFA1	0.932	0.101598	0.968654	0.0138312	0.932	0.882	0.989	2	2	2	2	2	2
YGL153W	PEX14	0.932	0.101598	0.727381	0.138238	0.921	0.932	0.972	9	11	8	10	10	9
YIR022W	SEC11	0.932	0.101598	0.801735	0.0959691	0.932	1.074	0.909	4	3	4	4	3	4
YKL025C	PAN3	0.933	0.100051	0.832181	0.0797824	0.933	0.852	0.959	7	6	6	6	7	6
YAL056W	GPB2	0.933	0.100051	0.909339	0.0412742	0.933	0.912	1.054	8	8	8	8	9	7
YJR131W	MNS1	0.933	0.100051	0.852089	0.0695153	0.933	0.663	0.963	3	3	3	3	3	3
YFR021W	ATG18	0.933	0.100051	0.911029	0.0404677	1.003	0.933	0.901	3	4	3	3	4	2
YMR150C	IMP1	0.933	0.100051	0.916481	0.0378767	0.877	0.933	1.055	3	1	2	3	1	3
YKL164C	PIR1	0.933	0.100051	0.29985	0.523095	0.933	0.921	1.637	5	5	3	4	5	3
YFR029W	PTR3	0.934	0.0985055	0.968816	0.0137585	0.938	0.51	0.934	2	2	1	2	2	1
YDR259C	YAP6	0.934	0.0985055	0.964734	0.0155923	1.004	0.934	0.871	1	2	2	2	2	2
YOR244W	ESA1	0.934	0.0985055	0.911029	0.0404677	0.934	0.836	0.998	4	5	4	4	5	3
YDR092W	UBC13	0.934	0.0985055	0.832181	0.0797824	1.079	0.934	0.01	2	2	1	2	2	0
YDR211W	GCD6	0.934	0.0985055	0.470595	0.327353	0.925	0.972	0.934	12	11	12	12	14	13
YJR132W	NMD5	0.935	0.0969617	0.807365	0.0929303	0.931	0.935	1.146	8	14	11	10	13	9
YLR088W	GAA1	0.935	0.0969617	0.964734	0.0155923	0.902	1.445	0.935	2	4	3	2	4	3
YPL098C	MGR2	0.935	0.0969617	0.74706	0.126645	0.935	0.596	1.274	2	2	2	2	2	2
YPR057W	BRR1	0.935	0.0969617	0.964734	0.0155923	1.105	0.935	0.698	1	2	2	1	2	2
YNL313C	EMW1	0.935	0.0969617	0.561674	0.250516	0.935	0.986	0.874	24	22	24	23	24	23
YPL241C	CIN2	0.935	0.0969617	0.93344	0.0299138	0.935	0.289	1.002	1	3	3	2	2	3
YDR011W	SNQ2	0.935	0.0969617	0.623577	0.20511	0.935	0.949	0.897	11	18	15	13	17	15
YGR267C	FOL2	0.935	0.0969617	0.768503	0.114354	0.83	0.935	1.029	3	6	6	5	6	6
YNL124W	NAF1	0.936	0.0954196	0.783175	0.106141	0.993	0.87	0.936	9	12	10	9	11	10
YLR005W	SSL1	0.936	0.0954196	0.833155	0.0792745	0.723	1.514	0.936	2	3	4	4	4	4
YCR043C	YCR043C	0.936	0.0954196	0.785395	0.104912	1.967	0.936	0.906	2	2	2	2	2	2
YGR003W	CUL3	0.936	0.0954196	0.943231	0.0253822	0.86	0.936	1.082	4	6	4	5	6	4
YIL088C	AVT7	0.936	0.0954196	0.931948	0.0306081	0	0.896	0.978	0	2	2	0	2	2
YGR166W	KRE11	0.936	0.0954196	0.976656	0.0102584	1.016	0.936	0.598	2	3	2	3	3	1
YLR011W	LOT6	0.936	0.0954196	0.935353	0.0290243	0.936	1.06	0.855	3	3	3	3	3	3
YKR095W-A	PCC1	0.937	0.093879	0.593122	0.226856	1.013	0.937	0.899	5	5	3	4	4	2
YCL001W	RER1	0.937	0.093879	0.601645	0.22066	1.152	0.937	0.887	8	8	8	7	8	8
YIR004W	DJP1	0.937	0.093879	0.570126	0.244029	0.937	0.985	0.889	14	15	13	13	15	14
YPR131C	NAT3	0.937	0.093879	0.841341	0.0750282	0.937	1.155	0.928	5	6	3	6	6	3
YOR125C	CAT5	0.937	0.093879	0.92116	0.0356649	0.937	1.131	0.777	3	2	4	3	3	4
YHR082C	KSP1	0.937	0.093879	0.87284	0.0590652	0.937	0.911	1.101	4	4	4	4	3	2
YHR100C	GEP4	0.937	0.093879	0.911029	0.0404677	0.937	0.937	0.864	5	4	3	5	4	3
YER075C	PTP3	0.937	0.093879	0.92116	0.0356649	0.937	1.231	0.801	3	3	2	3	2	1
YKL065C	YET1	0.937	0.093879	0.48127	0.317612	0.937	0.935	1.059	8	8	7	7	8	6
YMR209C	YMR209C	0.937	0.093879	0.806024	0.0936518	1.105	0.937	0.857	8	13	9	11	11	10
YBR016W	YBR016W	0.937	0.093879	0.587513	0.230983	0.999	0.911	0.937	2	2	1	2	2	1
YER126C	NSA2	0.938	0.0923402	0.596111	0.224673	0.859	1.071	0.938	10	10	9	10	9	10
YOR374W	ALD4	0.938	0.0923402	0.314402	0.502515	0.938	0.869	0.959	29	26	24	28	27	24
YGR056W	RSC1	0.938	0.0923402	0.89584	0.0477694	0.932	0.957	0.938	7	7	4	8	6	4
YFL026W	STE2	0.938	0.0923402	0.834698	0.0784708	0.938	1.161	0.675	3	3	4	4	3	4
YPR021C	AGC1	0.938	0.0923402	0.911029	0.0404677	1.194	0.653	0.938	6	7	7	6	7	7
YMR108W	ILV2	0.938	0.0923402	0.30981	0.508905	0.938	0.856	0.953	39	35	33	39	34	29
YAL024C	LTE1	0.938	0.0923402	0.92116	0.0356649	0.825	0.988	0.938	7	6	3	7	6	4
YOR043W	WHI2	0.938	0.0923402	0.803084	0.0952391	1.061	0.9	0.938	11	11	10	11	11	9
YJL069C	UTP18	0.938	0.0923402	0.713752	0.146453	0.899	0.938	0.993	10	9	10	10	9	11
YLL034C	RIX7	0.938	0.0923402	0.488772	0.310894	0.938	0.986	0.907	20	22	21	21	23	22
YFL023W	BUD27	0.939	0.0908029	0.775562	0.110384	1.078	0.871	0.939	11	11	9	12	11	12
YCR054C	CTR86	0.939	0.0908029	0.909339	0.0412742	0.688	1.082	0.939	4	7	6	6	7	6
YOR090C	PTC5	0.939	0.0908029	0.747248	0.126536	0.958	0.917	0.939	6	8	9	8	8	8
YBR092C	PHO3	0.939	0.0908029	0.587513	0.230983	0.914	1.313	0.939	5	3	5	5	4	4
YFR052W	RPN12	0.939	0.0908029	0.358438	0.445586	0.939	0.855	1.059	14	14	14	13	15	12
YHR195W	NVJ1	0.939	0.0908029	0.917755	0.0372731	1.079	0.939	0.665	4	5	4	4	5	4
YFR015C	GSY1	0.939	0.0908029	0.761272	0.11846	0.939	1.1	0.738	7	5	5	7	6	5
YMR073C	IRC21	0.939	0.0908029	0.857276	0.0668793	0.939	0.898	1.017	7	7	5	7	7	6
YDR167W	TAF10	0.939	0.0908029	0.757809	0.12044	0.939	0.745	1.103	4	5	4	5	5	4
YEL042W	GDA1	0.939	0.0908029	0.492009	0.308027	1.053	0.939	0.815	13	12	13	12	12	12
YDR443C	SSN2	0.939	0.0908029	0.952402	0.0211795	0.756	0.939	1.232	4	4	2	4	5	3
YCR081W	SRB8	0.939	0.0908029	0.970869	0.0128396	0	0.976	0.902	0	3	2	0	3	3
YDR165W	TRM82	0.94	0.0892673	0.67106	0.173238	0.912	0.971	0.94	15	17	19	12	18	18
YDL122W	UBP1	0.94	0.0892673	0.593122	0.226856	0.933	1.098	0.94	17	18	18	16	14	17
YGR174C	CBP4	0.94	0.0892673	0.898145	0.0466534	0.94	0.733	1.532	4	2	2	4	1	2
YOR085W	OST3	0.94	0.0892673	0.809462	0.0918036	0.856	0.94	1.046	4	3	4	3	2	4
YMR244C-A	YMR244C-A	0.94	0.0892673	0.92116	0.0356649	0.94	0.997	0.849	4	4	5	3	4	4
YPR161C	SGV1	0.94	0.0892673	0.794687	0.099804	0.94	0.916	1.008	9	11	13	11	12	10
YOL140W	ARG8	0.94	0.0892673	0.492009	0.308027	1.007	0.797	0.94	15	16	15	16	15	15
YDL089W	NUR1	0.94	0.0892673	0.911029	0.0404677	0.94	0.638	1.032	4	4	4	4	4	4
YBR030W	RKM3	0.94	0.0892673	0.813094	0.0898591	0.94	1.189	0.753	5	8	6	5	6	6
YBR086C	IST2	0.941	0.0877334	0.580468	0.236221	0.971	0.894	0.941	23	22	17	24	22	17
YER005W	YND1	0.941	0.0877334	0.866133	0.0624155	0.941	1.085	0.864	10	9	5	11	8	5
YIL159W	BNR1	0.941	0.0877334	0.97698	0.0101143	1.115	0.607	0.941	3	2	4	1	3	4
YNR011C	PRP2	0.941	0.0877334	0.915222	0.0384735	0.993	0.939	0.941	6	5	4	6	7	5
YJL203W	PRP21	0.941	0.0877334	0.95506	0.0199695	1.054	0.941	0.13	4	2	1	4	3	3
YKL079W	SMY1	0.941	0.0877334	0.869942	0.0605095	0.678	0.999	0.941	10	11	9	12	13	10
YNR038W	DBP6	0.941	0.0877334	0.643996	0.191117	0.705	0.941	0.987	14	14	11	13	14	9
YGL117W	YGL117W	0.941	0.0877334	0.85265	0.0692293	0.941	0.816	1.143	4	9	8	6	8	8
YNL240C	NAR1	0.941	0.0877334	0.866275	0.062344	0.96	0.941	0.809	5	5	6	4	4	6
YGR095C	RRP46	0.941	0.0877334	0.866275	0.062344	0.663	1.275	0.941	6	6	6	5	6	6
YGL148W	ARO2	0.941	0.0877334	0.346909	0.459784	1.019	0.887	0.941	26	32	25	28	31	24
YLR454W	FMP27	0.941	0.0877334	0.928747	0.0321025	0.86	1.132	0.941	3	11	9	4	10	8
YMR132C	JLP2	0.942	0.086201	0.865051	0.0629582	0.949	0.89	0.942	4	3	3	4	3	2
YNL153C	GIM3	0.942	0.086201	0.465112	0.332442	0.931	0.96	0.942	8	10	7	8	11	7
YPL270W	MDL2	0.942	0.086201	0.813094	0.0898591	0.909	0.942	1.011	12	12	11	13	11	10
YJL174W	KRE9	0.942	0.086201	0.803084	0.0952391	1.539	0.942	0.942	3	2	2	3	2	2
YOR131C	YOR131C	0.942	0.086201	0.632608	0.198866	1.037	0.942	0.837	14	14	14	15	15	13
YER059W	PCL6	0.942	0.086201	0.952042	0.0213438	0.932	1.152	0.942	3	5	3	4	5	5
YLR033W	RSC58	0.942	0.086201	0.866863	0.0620497	0.923	1.149	0.942	13	13	10	13	11	11
YBR101C	FES1	0.942	0.086201	0.542333	0.265734	0.917	0.984	0.942	14	13	12	14	15	11
YNL214W	PEX17	0.943	0.0846703	0.964734	0.0155923	1.021	0.943	0.875	2	2	1	2	2	2
YOL080C	REX4	0.943	0.0846703	0.910567	0.0406881	0.942	0.943	0.958	6	7	5	7	7	4
YDR060W	MAK21	0.943	0.0846703	0.493853	0.306402	0.943	0.966	0.921	23	25	21	24	23	21
YCR052W	RSC6	0.943	0.0846703	0.718983	0.143281	1.003	0.935	0.943	8	8	7	9	8	7
YNL106C	INP52	0.943	0.0846703	0.93154	0.0307985	0.785	1.016	0.943	5	5	3	5	5	4
YBL074C	AAR2	0.943	0.0846703	0.95506	0.0199695	0.9	0.943	1.159	2	3	2	2	3	2
YHR109W	CTM1	0.943	0.0846703	0.929456	0.031771	0.925	0.975	0.943	5	4	4	4	4	4
YLR240W	VPS34	0.943	0.0846703	0.917755	0.0372731	1.043	0.943	0.853	6	7	5	6	7	6
YOL145C	CTR9	0.943	0.0846703	0.517006	0.286504	0.942	1.043	0.943	29	32	29	31	32	27
YFL002W-A	YFL002W-A	0.943	0.0846703	0.935353	0.0290243	0.943	0.547	1.113	2	2	2	1	2	2
YHR123W	EPT1	0.943	0.0846703	0.95506	0.0199695	1.172	0.927	0.943	2	2	2	1	2	2
YMR072W	ABF2	0.943	0.0846703	0.376712	0.42399	0.943	0.94	1.013	19	19	18	17	17	17
YDR469W	SDC1	0.943	0.0846703	0.812478	0.0901886	0.943	1.911	0.917	3	3	3	3	3	3
YPL273W	SAM4	0.943	0.0846703	0.468337	0.329441	1.021	0.897	0.943	14	16	13	14	15	14
YLL007C	YLL007C	0.943	0.0846703	0.92116	0.0356649	0.568	1.261	0.943	3	4	4	3	4	4
YGR256W	GND2	0.943	0.0846703	0.376258	0.424514	0.974	0.943	0.925	8	10	10	8	11	10
YIL005W	EPS1	0.943	0.0846703	0.772856	0.111901	0.991	0.943	0.896	13	16	14	12	13	14
YBL055C	YBL055C	0.943	0.0846703	0.648191	0.188297	1.067	0.902	0.943	16	20	18	17	19	15
YIL015W	BAR1	0.943	0.0846703	0.796536	0.0987946	0.986	0.812	0.943	6	5	5	5	6	5
YDR423C	CAD1	0.943	0.0846703	0.929456	0.031771	1.036	0.943	0.88	4	3	4	4	4	4
YER129W	SAK1	0.944	0.0831412	0.95506	0.0199695	1.006	0.92	0.944	3	6	5	5	6	4
YER034W	YER034W	0.944	0.0831412	0.869942	0.0605095	1.085	0.852	0.944	3	3	3	3	3	3
YDR341C	YDR341C	0.944	0.0831412	0.400085	0.397848	0.944	0.908	0.979	48	45	42	48	47	39
YGR250C	YGR250C	0.944	0.0831412	0.845206	0.0730376	1.074	0.944	0.92	8	12	10	11	11	10
YNL293W	MSB3	0.944	0.0831412	0.95506	0.0199695	1.16	0.944	0.941	2	3	4	2	2	4
YKL033W-A	YKL033W-A	0.944	0.0831412	0.48127	0.317612	1.007	0.944	0.87	17	18	15	16	18	15
YOL123W	HRP1	0.945	0.0816138	0.565103	0.247872	0.961	0.945	0.94	12	11	9	12	10	9
YOR171C	LCB4	0.945	0.0816138	0.681699	0.166408	1.156	0.931	0.945	13	14	10	13	14	12
YIL043C	CBR1	0.945	0.0816138	0.410236	0.386966	0.959	0.942	0.945	23	26	25	21	26	23
YJR140C	HIR3	0.945	0.0816138	0.92116	0.0356649	1.102	0.876	0.945	9	10	11	9	9	9
YNL045W	LAP2	0.945	0.0816138	0.714734	0.145855	0.976	0.945	0.825	19	15	16	15	16	16
YGR198W	YPP1	0.945	0.0816138	0.87088	0.0600416	0.808	1.037	0.945	5	5	6	4	6	6
YPR133W-A	TOM5	0.945	0.0816138	0.404688	0.39288	0.958	0.945	0.938	4	4	4	4	3	4
YNL055C	POR1	0.945	0.0816138	0.404688	0.39288	1	0.857	0.945	20	19	19	20	19	18
YLR361C-A	YLR361C-A	0.945	0.0816138	0.95506	0.0199695	0.907	1.282	0.945	2	2	2	2	2	2
YGR258C	RAD2	0.946	0.0800879	0.95506	0.0199695	0.946	0.994	0.904	3	4	4	3	4	2
YNL027W	CRZ1	0.946	0.0800879	0.93344	0.0299138	0.854	1.011	0.946	5	5	5	5	5	5
YPL112C	PEX25	0.946	0.0800879	0.895297	0.0480327	1.303	0.809	0.946	2	2	3	2	2	3
YLR335W	NUP2	0.946	0.0800879	0.558291	0.253139	0.999	0.935	0.946	24	24	26	25	25	24
YIL068C	SEC6	0.946	0.0800879	0.911029	0.0404677	0.649	0.946	0.949	5	7	5	5	7	4
YPR188C	MLC2	0.946	0.0800879	0.834698	0.0784708	0.922	1.056	0.946	8	8	7	8	8	7
YPR124W	CTR1	0.946	0.0800879	0.886534	0.0523047	1.114	0.792	0.946	8	10	5	9	8	5
YNL284C	MRPL10	0.947	0.0785637	0.706182	0.151084	0.918	1.003	0.947	14	14	13	14	15	14
YOR095C	RKI1	0.947	0.0785637	0.593122	0.226856	0.928	0.947	1.076	13	11	8	13	12	10
YCR028C-A	RIM1	0.947	0.0785637	0.701094	0.154224	0.986	0.92	0.947	7	6	4	6	7	4
YBR271W	YBR271W	0.947	0.0785637	0.941932	0.0259803	0.982	0.947	0.853	2	2	2	1	2	2
YBR281C	DUG2	0.947	0.0785637	0.892934	0.0491808	0.947	1.122	0.907	7	10	8	8	10	10
YOR103C	OST2	0.947	0.0785637	0.889241	0.0509804	0.947	0.755	1.277	2	2	2	2	2	2
YHR024C	MAS2	0.947	0.0785637	0.576873	0.23892	1.072	0.947	0.928	18	21	16	18	21	15
YNL267W	PIK1	0.947	0.0785637	0.805507	0.0939305	0.943	0.947	0.961	13	16	10	14	16	10
YJR041C	URB2	0.947	0.0785637	0.774565	0.110942	0.947	1.067	0.852	12	19	18	15	19	19
YNL079C	TPM1	0.947	0.0785637	0.431124	0.365398	0.947	0.846	0.971	21	19	17	20	21	18
YCL011C	GBP2	0.947	0.0785637	0.698372	0.155913	0.911	0.975	0.947	9	11	9	10	10	11
YGR189C	CRH1	0.948	0.077041	0.709512	0.14904	0.948	0.872	1.071	9	11	10	9	11	10
YOR091W	TMA46	0.948	0.077041	0.587513	0.230983	0.957	0.943	0.948	14	13	12	14	13	10
YHR028C	DAP2	0.948	0.077041	0.733627	0.134525	1.02	0.926	0.948	13	11	12	11	12	11
YEL052W	AFG1	0.948	0.077041	0.945747	0.0242252	0.871	0.948	0.99	2	4	4	3	3	4
YEL037C	RAD23	0.948	0.077041	0.608146	0.215992	0.981	0.948	0.938	6	7	5	6	7	5
YDR088C	SLU7	0.948	0.077041	0.98049	0.00855683	1.053	0.948	0.398	2	2	3	2	3	2
YML032C	RAD52	0.948	0.077041	0.852089	0.0695153	0.928	1.419	0.948	7	6	6	7	7	5
YJL196C	ELO1	0.948	0.077041	0.792935	0.100763	0.967	0.911	0.948	3	3	3	3	3	3
YJL122W	ALB1	0.948	0.077041	0.733426	0.134644	0.882	1.014	0.948	4	5	4	5	5	4
YNL290W	RFC3	0.948	0.077041	0.780636	0.107552	0.882	0.948	1.068	10	11	9	10	11	8
YLR305C	STT4	0.948	0.077041	0.682801	0.165706	0.948	0.948	0.946	16	19	17	18	22	17
YLR360W	VPS38	0.948	0.077041	0.98049	0.00855683	0.745	0.948	0.962	2	2	1	2	2	1
YIL038C	NOT3	0.949	0.07552	0.755509	0.12176	0.981	0.922	0.949	15	17	16	15	18	16
YHR066W	SSF1	0.949	0.07552	0.910747	0.0406021	0.896	1.063	0.949	5	6	5	5	6	4
YDR399W	HPT1	0.949	0.07552	0.56412	0.248629	0.98	0.895	0.949	13	14	13	12	14	14
YML039W	YML039W	0.949	0.07552	0.606759	0.216984	0.982	0.949	0.948	6	6	6	6	7	6
YGL061C	DUO1	0.949	0.07552	0.911029	0.0404677	0.965	0.56	0.949	5	6	4	5	5	3
YDR485C	VPS72	0.949	0.07552	0.940872	0.0264693	0.949	1.118	0.938	3	3	2	3	3	2
YDR300C	PRO1	0.949	0.07552	0.712315	0.147328	0.949	1.038	0.913	14	14	11	13	14	13
YDL201W	TRM8	0.949	0.07552	0.706182	0.151084	0.947	0.976	0.949	9	10	11	10	11	9
YJL110C	GZF3	0.949	0.07552	0.98049	0.00855683	0.949	1.073	0.01	3	2	2	2	2	0
YOL060C	MAM3	0.949	0.07552	0.909339	0.0412742	0.949	1.017	0.903	11	8	7	9	7	9
YPR178W	PRP4	0.949	0.07552	0.92116	0.0356649	0.95	0.944	0.949	4	4	3	5	4	4
YOR037W	CYC2	0.95	0.0740006	0.952402	0.0211795	0.95	1.163	0.583	3	2	2	2	2	3
YKL186C	MTR2	0.95	0.0740006	0.954912	0.0200369	0.95	0.901	1.207	3	1	6	4	1	4
YDL121C	YDL121C	0.95	0.0740006	0.841347	0.0750251	0.95	0.85	1.097	3	6	5	3	6	5
YML097C	VPS9	0.95	0.0740006	0.831999	0.0798771	0.9	0.966	0.95	9	9	9	9	7	8
YDR377W	ATP17	0.95	0.0740006	0.566582	0.246737	0.791	1.94	0.95	3	4	4	4	4	4
YKL204W	EAP1	0.95	0.0740006	0.706182	0.151084	0.994	0.923	0.95	21	22	20	21	23	20
YLR144C	ACF2	0.95	0.0740006	0.911029	0.0404677	0.947	0.95	0.951	5	5	5	3	5	6
YKR062W	TFA2	0.95	0.0740006	0.733627	0.134525	1.029	0.918	0.95	11	12	10	10	12	11
YGL043W	DST1	0.95	0.0740006	0.650088	0.187028	1.025	0.946	0.95	19	16	16	18	18	17
YDR186C	YDR186C	0.95	0.0740006	0.970869	0.0128396	0.95	0.971	0.947	3	2	1	3	2	1
YPL115C	BEM3	0.95	0.0740006	0.909339	0.0412742	0.85	0.95	0.961	14	15	12	13	15	10
YNL255C	GIS2	0.95	0.0740006	0.47553	0.322822	0.947	0.95	0.95	16	15	9	16	14	9
YDR472W	TRS31	0.95	0.0740006	0.910757	0.0405977	0.988	0.67	0.95	5	5	3	5	5	3
YDL092W	SRP14	0.95	0.0740006	0.834698	0.0784708	0.95	0.964	0.898	2	3	4	2	3	4
YMR033W	ARP9	0.95	0.0740006	0.732779	0.135027	0.952	0.95	0.923	10	10	11	9	10	10
YIL145C	PAN6	0.95	0.0740006	0.911029	0.0404677	0.95	1.152	0.938	7	8	7	8	7	7
YLR064W	PER33	0.95	0.0740006	0.95506	0.0199695	1.01	0.95	0.918	2	2	2	2	2	3
YGL203C	KEX1	0.95	0.0740006	0.860131	0.0654355	1.109	0.95	0.79	8	8	8	7	8	8
YKL002W	DID4	0.95	0.0740006	0.935353	0.0290243	1.139	0.95	0.667	2	2	2	2	2	2
YGL184C	STR3	0.95	0.0740006	0.764314	0.116728	0.982	0.88	0.95	9	12	9	11	12	11
YNL131W	TOM22	0.95	0.0740006	0.470595	0.327353	1.017	0.95	0.888	4	4	4	4	4	4
YOL058W	ARG1	0.95	0.0740006	0.470595	0.327353	0.95	0.795	0.953	29	28	24	29	27	24
YLR390W-A	CCW14	0.951	0.0724828	0.49438	0.305939	0.955	0.92	0.951	4	4	4	4	4	4
YOR205C	GEP3	0.951	0.0724828	0.909339	0.0412742	1.011	0.951	0.923	8	7	6	8	6	5
YGL231C	EMC4	0.951	0.0724828	0.911029	0.0404677	1.018	0.899	0.951	4	4	4	4	4	4
YIL016W	SNL1	0.951	0.0724828	0.790729	0.101972	1.065	0.94	0.951	7	8	8	7	8	7
YHR060W	VMA22	0.951	0.0724828	0.857012	0.0670132	0.716	0.965	0.951	4	3	3	4	4	3
YNR008W	LRO1	0.951	0.0724828	0.955631	0.0197097	0.81	3.185	0.951	3	2	3	3	3	4
YOR136W	IDH2	0.951	0.0724828	0.491132	0.308802	0.98	0.933	0.951	14	14	11	14	14	10
YNL242W	ATG2	0.951	0.0724828	0.959984	0.0177361	0.936	1.063	0.951	1	4	3	2	4	3
YDR380W	ARO10	0.951	0.0724828	0.928747	0.0321025	1.364	0.903	0.951	8	5	6	7	6	5
YOR283W	YOR283W	0.951	0.0724828	0.834698	0.0784708	1.057	0.934	0.951	8	8	9	7	9	8
YOL039W	RPP2A	0.951	0.0724828	0.593876	0.226304	0.978	0.915	0.951	8	7	7	8	7	7
YJR083C	ACF4	0.951	0.0724828	0.911029	0.0404677	0.951	0.861	0.995	8	5	6	7	7	5
YNL152W	INN1	0.951	0.0724828	0.911029	0.0404677	1.116	0.951	0.69	3	4	5	3	4	5
YER086W	ILV1	0.951	0.0724828	0.48127	0.317612	0.995	0.88	0.951	29	30	22	27	31	22
YBL004W	UTP20	0.952	0.0709665	0.69234	0.159681	0.961	0.952	0.923	39	41	43	38	44	40
YPL178W	CBC2	0.952	0.0709665	0.911029	0.0404677	1.397	0.952	0.88	3	3	2	3	3	2
YNR013C	PHO91	0.952	0.0709665	0.892934	0.0491808	1.292	0.84	0.952	11	11	9	11	11	9
YGL105W	ARC1	0.952	0.0709665	0.498465	0.302365	0.939	0.952	0.992	29	25	23	29	23	26
YHR001W-A	QCR10	0.952	0.0709665	0.553778	0.256664	0.97	0.928	0.952	4	4	4	4	4	4
YOR122C	PFY1	0.952	0.0709665	0.650279	0.1869	0.897	0.952	1.105	4	5	5	4	5	5
YOR160W	MTR10	0.952	0.0709665	0.869942	0.0605095	0.952	1.05	0.905	9	10	9	9	10	10
YIR026C	YVH1	0.952	0.0709665	0.776416	0.109905	1.045	0.952	0.935	12	12	12	11	12	12
YHR057C	CPR2	0.952	0.0709665	0.911029	0.0404677	1.068	0.952	0.792	5	4	4	5	4	4
YDR002W	YRB1	0.952	0.0709665	0.496585	0.304007	1.055	0.942	0.952	21	19	15	20	21	14
YOR308C	SNU66	0.952	0.0709665	0.941932	0.0259803	0.938	1.066	0.952	4	4	3	4	4	3
YMR160W	YMR160W	0.952	0.0709665	0.972007	0.0123306	1.06	0.952	0.927	3	3	2	3	3	2
YER110C	KAP123	0.952	0.0709665	0.49438	0.305939	0.964	0.944	0.952	35	29	28	34	29	28
YDR351W	SBE2	0.952	0.0709665	0.959984	0.0177361	0.952	1.546	0.733	3	3	3	3	3	3
YOL143C	RIB4	0.953	0.0694519	0.521758	0.282531	0.921	0.953	0.962	9	11	10	11	11	12
YHR034C	PIH1	0.953	0.0694519	0.85265	0.0692293	0.986	0.944	0.953	8	10	8	8	11	9
YDR236C	FMN1	0.953	0.0694519	0.935353	0.0290243	0.985	0.816	0.953	5	5	5	5	4	6
YPL213W	LEA1	0.953	0.0694519	0.911029	0.0404677	1.013	0.953	0.879	5	6	5	6	5	6
YDR037W	KRS1	0.953	0.0694519	0.517006	0.286504	0.991	0.911	0.953	61	53	48	62	50	46
YNL104C	LEU4	0.953	0.0694519	0.517006	0.286504	0.953	0.86	0.969	40	41	33	38	37	27
YGR210C	YGR210C	0.953	0.0694519	0.728981	0.137284	0.953	0.934	0.972	13	14	12	13	13	10
YJL071W	ARG2	0.953	0.0694519	0.976656	0.0102584	1.232	0.842	0.953	3	6	5	3	6	6
YER100W	UBC6	0.953	0.0694519	0.911029	0.0404677	0.937	0.967	0.953	6	7	6	7	7	6
YJR099W	YUH1	0.953	0.0694519	0.91526	0.0384557	0.953	1.324	0.828	3	3	4	4	3	3
YDL090C	RAM1	0.953	0.0694519	0.923489	0.0345685	0.93	0.953	1.082	4	5	5	4	4	5
YLL032C	YLL032C	0.954	0.0679388	0.959984	0.0177361	0.441	1.055	0.954	3	3	4	3	4	4
YJR065C	ARP3	0.954	0.0679388	0.706172	0.151089	0.954	0.951	1.051	11	11	8	11	10	7
YNL086W	SNN1	0.954	0.0679388	0.98049	0.00855683	0.94	0.954	1.208	3	3	2	3	3	2
YMR129W	POM152	0.954	0.0679388	0.722612	0.141095	0.865	0.997	0.954	20	23	24	23	21	24
YDR067C	OCA6	0.954	0.0679388	0.911029	0.0404677	0	0.914	0.996	1	3	3	1	3	3
YOL142W	RRP40	0.954	0.0679388	0.868729	0.0611155	0.954	1.013	0.941	5	5	4	6	4	5
YDR235W	PRP42	0.954	0.0679388	0.95506	0.0199695	0.954	1.054	0.933	3	3	3	4	4	3
YLR387C	REH1	0.954	0.0679388	0.911029	0.0404677	0.954	0.913	1.028	6	4	6	6	6	5
YMR172W	HOT1	0.954	0.0679388	0.982362	0.00772835	0.954	1.127	0.738	2	2	3	2	2	2
YKR067W	GPT2	0.954	0.0679388	0.782101	0.106737	0.838	0.969	0.954	11	13	9	10	13	11
YNR006W	VPS27	0.955	0.0664274	0.925724	0.0335185	1.035	0.955	0.921	9	11	8	9	11	10
YOR373W	NUD1	0.955	0.0664274	0.95506	0.0199695	0.947	1.016	0.955	7	8	8	7	8	7
YLR357W	RSC2	0.955	0.0664274	0.922188	0.0351807	0.858	1.025	0.955	9	9	11	9	11	10
YDR081C	PDC2	0.955	0.0664274	0.916481	0.0378767	0.916	1.049	0.955	7	9	7	7	9	6
YER063W	THO1	0.955	0.0664274	0.689058	0.161744	0.903	0.955	0.977	10	10	9	10	10	9
YNL268W	LYP1	0.955	0.0664274	0.911029	0.0404677	0.955	1.132	0.929	6	7	4	4	5	5
YKR072C	SIS2	0.955	0.0664274	0.755509	0.12176	0.862	0.955	1.169	16	13	14	15	13	12
YDR440W	DOT1	0.955	0.0664274	0.964734	0.0155923	0.955	0.996	0.839	2	2	1	2	2	1
YFL018C	LPD1	0.955	0.0664274	0.546268	0.262594	0.955	0.902	1.043	51	51	41	52	51	44
YGL020C	GET1	0.955	0.0664274	0.757809	0.12044	0.964	0.864	0.955	10	9	8	7	10	7
YLR229C	CDC42	0.955	0.0664274	0.852089	0.0695153	0.955	1.315	0.759	3	3	2	3	3	2
YDR425W	SNX41	0.955	0.0664274	0.97698	0.0101143	0.724	1.185	0.955	3	3	2	3	3	1
YCR042C	TAF2	0.955	0.0664274	0.952402	0.0211795	0.527	0.955	1.006	4	6	7	2	6	6
YLR089C	ALT1	0.956	0.0649175	0.716524	0.144769	0.956	0.897	0.994	13	16	15	15	15	14
YGL099W	LSG1	0.956	0.0649175	0.764314	0.116728	0.962	0.956	0.943	16	16	14	18	17	14
YGL243W	TAD1	0.956	0.0649175	0.970869	0.0128396	0.956	0.859	1.006	3	3	2	2	3	3
YIR034C	LYS1	0.956	0.0649175	0.566582	0.246737	0.956	0.846	1.001	22	23	19	22	24	18
YHR206W	SKN7	0.956	0.0649175	0.925831	0.0334682	0.956	0.981	0.92	6	8	6	6	9	6
YOR341W	RPA190	0.956	0.0649175	0.566582	0.246737	0.954	0.959	0.956	63	61	57	65	66	57
YOR358W	HAP5	0.956	0.0649175	0.9458	0.0242005	1.832	0.956	0.901	3	3	3	3	3	3
YDR127W	ARO1	0.956	0.0649175	0.566582	0.246737	0.975	0.889	0.956	82	83	83	83	83	79
YLR348C	DIC1	0.956	0.0649175	0.92116	0.0356649	0.756	1.033	0.956	7	6	6	7	5	5
YPR073C	LTP1	0.956	0.0649175	0.772856	0.111901	0.956	0.902	1.27	9	8	7	9	8	7
YNR074C	AIF1	0.956	0.0649175	0.91722	0.0375266	0.853	0.956	1.034	6	8	6	6	8	6
YBL039C	URA7	0.956	0.0649175	0.561781	0.250433	0.948	0.956	1.012	36	37	28	37	38	30
YBL023C	MCM2	0.956	0.0649175	0.857012	0.0670132	0.903	0.956	0.963	13	14	12	13	13	13
YML004C	GLO1	0.956	0.0649175	0.736364	0.132908	0.956	0.925	1.064	16	14	12	15	13	10
YDL087C	LUC7	0.956	0.0649175	0.98049	0.00855683	1.008	0.956	0.181	3	2	2	3	3	3
YER149C	PEA2	0.956	0.0649175	0.954935	0.0200261	1.191	0.728	0.956	5	4	3	5	4	4
YNL222W	SSU72	0.957	0.0634092	0.95506	0.0199695	0.957	0.751	1.093	3	3	2	4	4	2
YOL069W	NUF2	0.957	0.0634092	0.95506	0.0199695	0.957	0.931	1.481	4	8	6	5	8	5
YHR088W	RPF1	0.957	0.0634092	0.823004	0.084598	0.962	0.957	0.912	8	10	11	9	10	10
YPL037C	EGD1	0.957	0.0634092	0.580468	0.236221	0.932	1.047	0.957	12	12	11	12	12	10
YNL009W	IDP3	0.957	0.0634092	0.589003	0.229882	0.957	0.936	1.051	3	4	4	3	4	4
YER176W	ECM32	0.957	0.0634092	0.911029	0.0404677	0.893	1.161	0.957	8	8	11	6	8	10
YER087W	AIM10	0.957	0.0634092	0.897159	0.0471307	0.957	0.932	1.007	12	10	11	11	11	10
YER089C	PTC2	0.957	0.0634092	0.578432	0.237748	1.072	0.957	0.934	16	17	17	17	17	15
YNL112W	DBP2	0.957	0.0634092	0.576857	0.238932	0.957	1.022	0.928	32	30	25	32	32	27
YNL050C	YNL050C	0.957	0.0634092	0.95506	0.0199695	0.957	0.907	1.139	3	4	4	3	4	3
YGR083C	GCD2	0.957	0.0634092	0.897205	0.0471085	1.016	0.825	0.957	10	11	11	9	10	10
YMR310C	YMR310C	0.957	0.0634092	0.95506	0.0199695	1.044	0.886	0.957	4	5	4	5	5	4
YJR016C	ILV3	0.957	0.0634092	0.575281	0.24012	0.957	0.887	0.97	44	48	45	43	47	44
YBR278W	DPB3	0.957	0.0634092	0.95506	0.0199695	0.651	0.957	1.175	1	2	2	2	2	2
YGL234W	ADE5,7	0.957	0.0634092	0.574027	0.241068	0.964	0.882	0.957	23	23	23	23	23	19
YGL194C	HOS2	0.957	0.0634092	0.964734	0.0155923	1.052	0.957	0.569	3	1	2	3	2	2
YGL092W	NUP145	0.957	0.0634092	0.813094	0.0898591	1.002	0.957	0.926	22	24	23	19	23	25
YCL017C	NFS1	0.957	0.0634092	0.766724	0.115361	0.957	0.949	1.078	11	8	9	12	11	10
YOR216C	RUD3	0.957	0.0634092	0.796536	0.0987946	0.998	0.957	0.938	18	17	17	15	16	16
YOR014W	RTS1	0.958	0.0619024	0.792935	0.100763	1.111	0.958	0.948	16	18	13	14	19	14
YHR046C	INM1	0.958	0.0619024	0.848714	0.0712384	1.074	0.958	0.957	11	13	12	12	12	12
YML048W	GSF2	0.958	0.0619024	0.594489	0.225856	0.958	0.977	0.921	25	27	23	26	27	22
YGR159C	NSR1	0.958	0.0619024	0.593122	0.226856	0.952	1.041	0.958	27	23	17	27	23	18
YBR211C	AME1	0.958	0.0619024	0.964216	0.0158256	0.958	1.189	0.664	3	3	2	3	2	2
YNL183C	NPR1	0.958	0.0619024	0.928747	0.0321025	0.958	0.947	1.12	5	5	5	6	5	4
YOL100W	PKH2	0.958	0.0619024	0.959984	0.0177361	0.958	0.709	1.078	4	4	4	4	4	5
YJR062C	NTA1	0.958	0.0619024	0.95506	0.0199695	1.09	0.938	0.958	4	4	4	4	4	4
YOL051W	GAL11	0.958	0.0619024	0.892934	0.0491808	0.946	1.004	0.958	12	12	11	13	12	12
YBR084W	MIS1	0.958	0.0619024	0.589003	0.229882	0.977	0.906	0.958	46	40	40	44	43	40
YJL212C	OPT1	0.958	0.0619024	0.923489	0.0345685	1.099	0.923	0.958	6	5	4	5	5	4
YBL050W	SEC17	0.959	0.0603973	0.7005	0.154592	1.056	0.826	0.959	18	17	16	16	17	16
YDR251W	PAM1	0.959	0.0603973	0.85265	0.0692293	0.911	0.959	1.051	17	17	13	15	17	12
YJR066W	TOR1	0.959	0.0603973	0.935353	0.0290243	1.045	0.948	0.959	10	12	11	10	11	9
YBR166C	TYR1	0.959	0.0603973	0.792019	0.101264	0.933	0.959	1.195	10	12	9	10	11	10
YPL108W	YPL108W	0.959	0.0603973	0.964734	0.0155923	0.959	0.934	1.306	3	3	2	2	3	2
YPL217C	BMS1	0.959	0.0603973	0.834698	0.0784708	0.905	0.965	0.959	21	18	17	20	19	16
YDR120C	TRM1	0.959	0.0603973	0.650088	0.187028	1.019	0.959	0.941	18	21	20	17	21	20
YOR151C	RPB2	0.959	0.0603973	0.601645	0.22066	0.959	0.959	0.88	40	43	36	41	42	38
YER132C	PMD1	0.959	0.0603973	0.964734	0.0155923	0.959	1.081	0.932	5	6	5	4	6	6
YKL008C	LAC1	0.959	0.0603973	0.986827	0.00575913	0.582	0.959	1.139	2	2	2	2	2	2
YOR266W	PNT1	0.959	0.0603973	0.959984	0.0177361	0.951	0.959	1.024	3	3	3	2	3	3
YDR166C	SEC5	0.959	0.0603973	0.929418	0.0317889	1.064	0.901	0.959	9	10	7	8	10	10
YDR020C	DAS2	0.959	0.0603973	0.905468	0.0431267	0.903	0.959	1.078	6	6	4	6	6	5
YNL297C	MON2	0.96	0.0588937	0.928747	0.0321025	0.791	1.014	0.96	3	6	10	2	6	9
YLR027C	AAT2	0.96	0.0588937	0.62439	0.204544	0.96	0.897	0.974	26	27	23	25	26	24
YBR155W	CNS1	0.96	0.0588937	0.788595	0.103146	1.026	0.96	0.868	15	19	15	16	19	16
YDR099W	BMH2	0.96	0.0588937	0.75443	0.122381	1.033	0.96	0.562	8	8	3	7	8	5
YKL060C	FBA1	0.96	0.0588937	0.620665	0.207143	0.994	0.96	0.956	45	44	40	45	45	38
YDL125C	HNT1	0.96	0.0588937	0.618807	0.208445	0.96	0.957	1.01	13	15	11	13	15	14
YML093W	UTP14	0.96	0.0588937	0.823004	0.084598	0.96	0.96	0.992	11	16	15	13	16	14
YGL169W	SUA5	0.96	0.0588937	0.83478	0.0784282	1.018	0.884	0.96	6	7	6	7	7	6
YDR055W	PST1	0.96	0.0588937	0.961193	0.0171893	0.96	0.92	1.005	4	5	5	5	5	5
YAL010C	MDM10	0.96	0.0588937	0.962485	0.0166058	0.96	0.881	1.627	3	4	4	4	4	3
YDR044W	HEM13	0.96	0.0588937	0.795651	0.0992774	1.003	0.96	0.86	8	8	9	8	8	7
YCL018W	LEU2	0.961	0.0573917	0.832761	0.0794795	0.988	0.961	0.948	11	14	15	11	13	15
YNL141W	AAH1	0.961	0.0573917	0.736364	0.132908	0.926	0.982	0.961	19	21	15	18	19	16
YBR059C	AKL1	0.961	0.0573917	0.911029	0.0404677	0.961	0.818	0.977	15	16	16	16	17	17
YKL216W	URA1	0.961	0.0573917	0.64033	0.193596	0.941	0.961	0.994	14	15	15	13	15	16
YNL264C	PDR17	0.961	0.0573917	0.897049	0.0471837	1.021	0.921	0.961	6	8	7	7	9	8
YGL026C	TRP5	0.961	0.0573917	0.639777	0.193972	0.985	0.906	0.961	55	55	46	56	55	47
YPL224C	MMT2	0.961	0.0573917	0.964734	0.0155923	0.961	0.836	1.84	2	2	2	1	2	3
YOL059W	GPD2	0.961	0.0573917	0.635588	0.196824	0.961	0.894	0.979	13	15	14	16	15	14
YBR249C	ARO4	0.961	0.0573917	0.635123	0.197142	0.961	0.861	0.992	27	24	21	27	23	22
YDR229W	IVY1	0.961	0.0573917	0.932308	0.0304408	1.038	0.928	0.961	7	7	7	6	7	6
YOR123C	LEO1	0.961	0.0573917	0.911029	0.0404677	1.105	0.914	0.961	8	11	6	9	10	6
YMR246W	FAA4	0.961	0.0573917	0.632608	0.198866	0.953	0.961	0.961	23	23	20	24	23	19
YML125C	PGA3	0.961	0.0573917	0.797934	0.098033	0.969	0.895	0.961	7	7	6	5	7	7
YER052C	HOM3	0.961	0.0573917	0.630258	0.200482	0.968	0.851	0.961	25	26	23	25	26	21
YPR110C	RPC40	0.961	0.0573917	0.62923	0.20119	0.961	0.964	0.959	14	15	15	15	14	14
YKL110C	KTI12	0.961	0.0573917	0.797934	0.098033	0.98	0.961	0.949	10	10	9	10	8	8
YDR152W	GIR2	0.962	0.0558912	0.857276	0.0668793	0.951	1.027	0.962	8	9	9	9	8	8
YKR086W	PRP16	0.962	0.0558912	0.966646	0.0147324	0.704	0.962	1.407	3	4	4	2	4	3
YML106W	URA5	0.962	0.0558912	0.792935	0.100763	1.111	0.911	0.962	9	9	10	8	10	9
YPR163C	TIF3	0.962	0.0558912	0.654293	0.184228	0.962	1.019	0.958	18	16	13	18	16	14
YGL120C	PRP43	0.962	0.0558912	0.776416	0.109905	0.962	1.059	0.946	24	21	15	25	21	16
YER021W	RPN3	0.962	0.0558912	0.774565	0.110942	0.858	0.962	1.036	18	17	15	18	17	17
YDR321W	ASP1	0.962	0.0558912	0.706172	0.151089	0.884	0.962	0.971	11	11	10	11	10	9
YIL115C	NUP159	0.962	0.0558912	0.797934	0.098033	0.962	0.957	0.992	30	30	25	26	31	23
YLL029W	FRA1	0.962	0.0558912	0.799524	0.0971683	1.081	0.936	0.962	14	16	12	13	15	11
YER090W	TRP2	0.962	0.0558912	0.648191	0.188297	0.964	0.888	0.962	25	23	18	24	25	18
YDR452W	PPN1	0.962	0.0558912	0.869942	0.0605095	1.183	0.962	0.952	10	11	11	9	10	11
YCR031C	RPS14A	0.962	0.0558912	0.642537	0.192102	0.962	1.036	0.91	18	14	15	18	14	15
YDL051W	LHP1	0.962	0.0558912	0.747248	0.126536	1.037	0.962	0.954	12	11	10	12	11	10
YDL234C	GYP7	0.963	0.0543923	0.962485	0.0166058	0.963	0.909	1.189	3	6	5	4	6	4
YKL018W	SWD2	0.963	0.0543923	0.964734	0.0155923	0.963	1.035	0.94	4	4	3	4	4	3
YER083C	GET2	0.963	0.0543923	0.796536	0.0987946	0.973	0.895	0.963	6	5	4	6	5	4
YDL117W	CYK3	0.963	0.0543923	0.955777	0.0196435	0.951	1.167	0.963	5	6	4	6	6	5
YPR020W	ATP20	0.963	0.0543923	0.774347	0.111064	0.963	0.965	0.896	5	5	5	5	5	4
YHR113W	YHR113W	0.963	0.0543923	0.805545	0.09391	1.018	0.844	0.963	14	15	16	15	15	15
YJR042W	NUP85	0.963	0.0543923	0.952402	0.0211795	1.052	0.713	0.963	5	5	4	5	5	4
YOL115W	PAP2	0.963	0.0543923	0.911029	0.0404677	1.016	0.963	0.871	5	6	6	6	6	6
YOR210W	RPB10	0.963	0.0543923	0.780636	0.107552	0.963	0.913	1.013	6	6	6	7	6	6
YIL094C	LYS12	0.963	0.0543923	0.68372	0.165122	0.98	0.909	0.963	23	21	15	21	23	15
YNL192W	CHS1	0.963	0.0543923	0.954935	0.0200261	1.035	0.963	0.886	5	9	9	7	11	9
YLR264W	RPS28B	0.963	0.0543923	0.655807	0.183224	1.033	0.955	0.963	7	7	6	7	8	6
YLR059C	REX2	0.964	0.0528949	0.867195	0.0618834	0.964	0.98	0.874	6	5	6	6	6	6
YBR080C	SEC18	0.964	0.0528949	0.706172	0.151089	0.984	0.964	0.952	30	30	25	30	30	27
YLR287C-A	RPS30A	0.964	0.0528949	0.68372	0.165122	0.964	1.049	0.957	4	6	4	4	6	3
YNL039W	BDP1	0.964	0.0528949	0.964734	0.0155923	1.074	0.964	0.928	4	5	5	5	5	5
YOR108W	LEU9	0.964	0.0528949	0.766583	0.115441	1	0.913	0.964	18	20	17	18	20	15
YNR021W	YNR021W	0.964	0.0528949	0.776416	0.109905	0.948	1.002	0.964	12	13	10	11	13	11
YKL028W	TFA1	0.964	0.0528949	0.95506	0.0199695	1.272	0.964	0.961	8	8	6	8	9	7
YKL145W	RPT1	0.964	0.0528949	0.682801	0.165706	1.036	0.948	0.964	15	16	14	16	18	13
YLR409C	UTP21	0.964	0.0528949	0.866133	0.0624155	0.964	1.006	0.941	12	13	12	13	11	12
YPL099C	AIM43	0.964	0.0528949	0.92116	0.0356649	1.039	0.752	0.964	4	5	5	4	5	5
YPR035W	GLN1	0.964	0.0528949	0.681699	0.166408	0.996	0.958	0.964	17	17	20	18	18	18
YOR075W	UFE1	0.964	0.0528949	0.912842	0.0396046	1.09	0.964	0.895	4	5	5	4	5	4
YDR494W	RSM28	0.964	0.0528949	0.865643	0.0626611	0.964	0.978	0.931	11	11	8	11	12	11
YJR096W	YJR096W	0.964	0.0528949	0.9458	0.0242005	0.976	0.964	0.84	10	7	8	10	8	8
YPR113W	PIS1	0.964	0.0528949	0.867948	0.0615063	1.021	0.964	0.91	6	6	5	4	6	6
YNL135C	FPR1	0.964	0.0528949	0.67596	0.170079	0.964	0.919	0.99	12	13	9	13	11	7
YGL022W	STT3	0.965	0.0513992	0.849976	0.0705931	0.829	0.997	0.965	9	7	7	8	7	7
YGL202W	ARO8	0.965	0.0513992	0.701094	0.154224	1.009	0.885	0.965	28	28	24	29	28	23
YMR312W	ELP6	0.965	0.0513992	0.952402	0.0211795	1.012	0.965	0.959	5	5	4	4	5	5
YIL110W	HPM1	0.965	0.0513992	0.945211	0.0244712	1.121	0.845	0.965	3	4	4	4	4	4
YIR006C	PAN1	0.965	0.0513992	0.726596	0.138707	0.995	0.965	0.956	32	36	30	34	36	31
YOR163W	DDP1	0.965	0.0513992	0.949518	0.0224968	1.129	0.965	0.88	9	9	6	8	7	6
YDR176W	NGG1	0.965	0.0513992	0.964513	0.0156919	1.131	0.965	0.829	6	6	8	6	8	6
YKR018C	YKR018C	0.965	0.0513992	0.792935	0.100763	1.021	0.965	0.902	21	22	18	22	23	20
YNR067C	DSE4	0.965	0.0513992	0.952402	0.0211795	1.173	0.965	0.95	4	4	4	3	3	4
YOR257W	CDC31	0.965	0.0513992	0.92116	0.0356649	0.965	0.792	1.015	5	6	4	6	6	3
YBL007C	SLA1	0.965	0.0513992	0.822036	0.0851089	0.965	1.026	0.85	19	20	16	18	19	16
YDR305C	HNT2	0.965	0.0513992	0.964734	0.0155923	1.282	0.901	0.965	2	3	3	3	3	3
YML013W	UBX2	0.965	0.0513992	0.964734	0.0155923	0.716	0.965	1.553	2	3	3	3	4	2
YDR465C	RMT2	0.965	0.0513992	0.791644	0.10147	1.087	0.875	0.965	11	11	11	11	10	10
YKL194C	MST1	0.965	0.0513992	0.923489	0.0345685	0.958	1.004	0.965	6	6	7	5	7	6
YOR270C	VPH1	0.965	0.0513992	0.691019	0.16051	0.965	1.029	0.951	20	20	20	20	19	20
YDR348C	YDR348C	0.965	0.0513992	0.923489	0.0345685	0.965	0.755	1.045	10	9	7	8	9	7
YKL130C	SHE2	0.965	0.0513992	0.909339	0.0412742	1.073	0.965	0.941	1	2	3	2	2	3
YIL026C	IRR1	0.965	0.0513992	0.952402	0.0211795	1.043	0.897	0.965	7	9	9	7	9	9
YDR244W	PEX5	0.965	0.0513992	0.923489	0.0345685	0.977	0.938	0.965	5	4	7	4	6	7
YDR138W	HPR1	0.965	0.0513992	0.87806	0.0564758	0.877	1.015	0.965	12	14	16	14	18	18
YFL016C	MDJ1	0.965	0.0513992	0.780636	0.107552	1.125	0.965	0.959	22	25	21	25	25	21
YKL062W	MSN4	0.966	0.0499049	0.954667	0.0201482	0.831	0.966	1.006	6	5	6	6	5	4
YPL188W	POS5	0.966	0.0499049	0.95506	0.0199695	0.966	0.946	1.005	6	6	6	6	6	6
YER161C	SPT2	0.966	0.0499049	0.962485	0.0166058	1.498	0.966	0.947	4	7	3	4	7	5
YBL024W	NCL1	0.966	0.0499049	0.706182	0.151084	1.016	0.945	0.966	45	51	42	45	49	44
YER120W	SCS2	0.966	0.0499049	0.706182	0.151084	0.964	0.966	1.004	15	18	12	16	17	11
YGR031W	YGR031W	0.966	0.0499049	0.95506	0.0199695	0.82	0.966	1.049	7	7	9	8	8	10
YHR121W	LSM12	0.966	0.0499049	0.834138	0.0787621	0.947	1.053	0.966	15	14	11	16	15	11
YMR213W	CEF1	0.966	0.0499049	0.964734	0.0155923	0.966	0.85	1.072	4	4	4	3	4	4
YJL029C	VPS53	0.966	0.0499049	0.952203	0.0212703	0.966	1.048	0.872	8	10	7	9	10	8
YGR111W	YGR111W	0.966	0.0499049	0.954324	0.0203042	1.16	0.926	0.966	6	7	8	7	6	8
YOR246C	YOR246C	0.966	0.0499049	0.964734	0.0155923	1.089	0.89	0.966	2	2	2	2	2	2
YGL031C	RPL24A	0.966	0.0499049	0.705125	0.151734	0.988	0.947	0.966	18	17	15	19	18	13
YLR066W	SPC3	0.966	0.0499049	0.869942	0.0605095	1.102	0.804	0.966	5	6	4	5	5	5
YJL178C	ATG27	0.966	0.0499049	0.876324	0.0573351	0.966	1.029	0.966	6	5	8	7	5	8
YLR020C	YEH2	0.966	0.0499049	0.964734	0.0155923	0.966	0.954	0.968	6	4	5	5	4	5
YGR116W	SPT6	0.966	0.0499049	0.702468	0.153373	1.003	0.965	0.966	44	54	50	48	52	50
YLR126C	YLR126C	0.966	0.0499049	0.95506	0.0199695	0.953	1.262	0.966	4	4	3	4	4	3
YDR345C	HXT3	0.966	0.0499049	0.733627	0.134525	1.001	0.945	0.966	15	16	15	14	15	14
YEL024W	RIP1	0.966	0.0499049	0.702042	0.153637	0.966	0.934	1.004	12	14	13	12	14	14
YDR087C	RRP1	0.967	0.0484122	0.803084	0.0952391	0.967	1.006	0.947	10	12	11	10	11	11
YNL207W	RIO2	0.967	0.0484122	0.720817	0.142175	0.944	0.967	1.018	12	14	11	13	13	10
YPL094C	SEC62	0.967	0.0484122	0.865643	0.0626611	0.967	1.02	0.944	7	7	6	6	6	7
YOR196C	LIP5	0.967	0.0484122	0.845545	0.0728635	0.967	1.101	0.877	13	15	13	15	15	12
YCL025C	AGP1	0.967	0.0484122	0.952402	0.0211795	0.91	0.977	0.967	6	6	6	6	7	7
YLL013C	PUF3	0.967	0.0484122	0.840462	0.0754818	0.943	0.993	0.967	13	16	13	16	16	14
YPR118W	MRI1	0.967	0.0484122	0.796536	0.0987946	0.96	0.967	1.111	10	11	11	10	8	10
YNL295W	YNL295W	0.967	0.0484122	0.986827	0.00575913	0.967	1.336	0.384	2	2	2	2	2	2
YGR184C	UBR1	0.967	0.0484122	0.954064	0.0204226	0.972	0.967	0.945	13	11	11	11	9	10
YLR430W	SEN1	0.967	0.0484122	0.928833	0.0320624	1.084	0.935	0.967	16	21	19	16	20	17
YCR077C	PAT1	0.967	0.0484122	0.93154	0.0307985	1.15	0.841	0.967	12	12	10	12	11	11
YGR093W	YGR093W	0.967	0.0484122	0.932341	0.0304253	1.084	0.967	0.87	11	15	13	9	13	14
YGR229C	SMI1	0.967	0.0484122	0.852089	0.0695153	1.293	0.967	0.851	13	16	12	15	15	12
YKR070W	YKR070W	0.967	0.0484122	0.95506	0.0199695	0.967	0.829	1.072	7	7	6	8	7	7
YPR010C-A	YPR010C-A	0.967	0.0484122	0.712762	0.147055	1.097	0.956	0.967	4	4	2	4	4	2
YBR058C-A	TSC3	0.967	0.0484122	0.964734	0.0155923	0.98	0.9	0.967	2	2	3	2	2	3
YJR130C	STR2	0.968	0.046921	0.923489	0.0345685	1.1	0.914	0.968	12	15	14	13	15	16
YDR093W	DNF2	0.968	0.046921	0.959984	0.0177361	1.162	0.961	0.968	10	14	13	11	13	12
YBL010C	YBL010C	0.968	0.046921	0.970541	0.0129861	0.968	1.006	0.81	3	3	3	3	3	3
YPL226W	NEW1	0.968	0.046921	0.725359	0.139447	0.968	0.964	0.999	54	54	50	55	53	49
YOR204W	DED1	0.968	0.046921	0.725359	0.139447	0.968	0.952	0.979	19	19	15	17	18	14
YOL076W	MDM20	0.968	0.046921	0.886534	0.0523047	0.933	0.975	0.968	15	17	16	16	17	14
YPL175W	SPT14	0.968	0.046921	0.964734	0.0155923	1.23	0.968	0.86	3	3	2	2	3	3
YLR095C	IOC2	0.968	0.046921	0.888404	0.0513897	0.967	1	0.968	13	13	9	11	13	11
YCL024W	KCC4	0.968	0.046921	0.965003	0.0154711	1.072	0.91	0.968	5	5	3	4	5	2
YJL031C	BET4	0.968	0.046921	0.95506	0.0199695	0.959	0.968	0.996	6	5	6	4	5	5
YPL011C	TAF3	0.969	0.0454314	0.968654	0.0138312	1.035	0.946	0.969	4	4	4	3	4	3
YLR283W	YLR283W	0.969	0.0454314	0.986827	0.00575913	1.224	0.969	0.942	3	3	2	3	3	2
YML080W	DUS1	0.969	0.0454314	0.95506	0.0199695	1.03	0.891	0.969	6	6	7	6	9	8
YBR110W	ALG1	0.969	0.0454314	0.95506	0.0199695	0.921	0.969	1.102	4	9	9	7	11	11
YDR035W	ARO3	0.969	0.0454314	0.734899	0.133772	1	0.897	0.969	34	37	26	37	36	25
YCR051W	YCR051W	0.969	0.0454314	0.832181	0.0797824	0.996	0.969	0.947	9	11	10	8	11	10
YGR171C	MSM1	0.969	0.0454314	0.964734	0.0155923	1.25	0.648	0.969	4	4	3	3	4	3
YDR500C	RPL37B	0.969	0.0454314	0.839898	0.0757735	1.052	0.884	0.969	7	7	7	7	7	7
YDR158W	HOM2	0.969	0.0454314	0.733627	0.134525	0.992	0.886	0.969	28	28	26	29	28	25
YNL271C	BNI1	0.969	0.0454314	0.959984	0.0177361	1.063	0.969	0.871	16	14	11	18	16	14
YJR046W	TAH11	0.969	0.0454314	0.95506	0.0199695	1.043	0.969	0.938	7	8	7	7	9	7
YDR226W	ADK1	0.969	0.0454314	0.731774	0.135623	0.969	0.956	1.017	25	26	25	26	26	25
YOR321W	PMT3	0.969	0.0454314	0.964734	0.0155923	0.947	0.97	0.969	4	6	7	5	5	7
YML081C-A	ATP18	0.969	0.0454314	0.886534	0.0523047	1.027	0.908	0.969	3	4	2	4	4	3
YGL008C	PMA1	0.97	0.0439433	0.751701	0.123955	0.987	0.97	0.959	53	53	46	53	54	46
YDR508C	GNP1	0.97	0.0439433	0.866133	0.0624155	0.941	1.053	0.97	16	16	13	16	16	11
YER169W	RPH1	0.97	0.0439433	0.986827	0.00575913	0.97	1.313	0.726	2	2	3	2	3	2
YLR192C	HCR1	0.97	0.0439433	0.749333	0.125325	0.967	0.97	0.991	25	22	15	25	24	17
Q0050	AI1	0.97	0.0439433	0.987328	0.00553862	1.138	0.97	0.342	3	3	3	3	3	3
YLL018C-A	COX19	0.97	0.0439433	0.966615	0.0147463	0.981	0.609	0.97	2	2	2	2	2	2
YDR121W	DPB4	0.97	0.0439433	0.964734	0.0155923	0.984	0.878	0.97	6	6	5	6	6	5
YDL036C	PUS9	0.97	0.0439433	0.964734	0.0155923	0.97	0.847	1.01	4	6	5	5	5	6
YHR030C	SLT2	0.97	0.0439433	0.869942	0.0605095	0.97	0.974	0.862	11	10	9	11	9	8
YGR271C-A	EFG1	0.97	0.0439433	0.935353	0.0290243	0.916	1.059	0.97	10	11	6	12	11	8
YKL082C	RRP14	0.97	0.0439433	0.942573	0.0256852	1.038	0.97	0.966	7	8	8	8	9	8
YBL033C	RIB1	0.971	0.0424568	0.886534	0.0523047	1.002	0.86	0.971	14	14	11	13	14	11
YCR005C	CIT2	0.971	0.0424568	0.832181	0.0797824	0.971	0.96	1.01	12	16	15	13	15	14
YHR201C	PPX1	0.971	0.0424568	0.886534	0.0523047	1.104	0.931	0.971	12	12	11	12	11	10
YNL155W	YNL155W	0.971	0.0424568	0.95506	0.0199695	0.971	0.973	0.922	7	7	7	7	7	7
YCR048W	ARE1	0.971	0.0424568	0.95506	0.0199695	0.971	1.193	0.856	5	5	4	5	5	4
YHR165C	PRP8	0.971	0.0424568	0.868113	0.0614237	0.897	1.057	0.971	14	16	13	14	16	11
YBL029C-A	YBL029C-A	0.971	0.0424568	0.965003	0.0154711	0.999	0.971	0.428	2	2	2	2	2	2
YBR034C	HMT1	0.971	0.0424568	0.803084	0.0952391	0.958	0.971	0.988	19	22	19	21	22	21
YJL055W	YJL055W	0.971	0.0424568	0.814688	0.0890087	1.057	0.971	0.893	9	10	8	9	11	9
YKL047W	YKL047W	0.971	0.0424568	0.952402	0.0211795	0.971	0.973	0.861	8	8	8	8	8	8
YDR225W	HTA1	0.971	0.0424568	0.820237	0.0860606	1.05	0.971	0.929	7	6	4	7	6	3
YBL003C	HTA2	0.971	0.0424568	0.820237	0.0860606	1.05	0.971	0.929	7	6	4	7	6	3
YMR067C	UBX4	0.971	0.0424568	0.88324	0.0539212	1.057	0.971	0.96	13	13	11	12	13	11
YBR102C	EXO84	0.971	0.0424568	0.95506	0.0199695	0.971	1.045	0.756	10	9	11	8	10	11
YAL001C	TFC3	0.971	0.0424568	0.970869	0.0128396	1.31	0.971	0.852	4	5	6	4	4	5
YNL224C	SQS1	0.971	0.0424568	0.976656	0.0102584	0.908	0.971	1.097	3	3	2	3	2	2
YCL054W	SPB1	0.971	0.0424568	0.834698	0.0784708	0.969	1.035	0.971	27	32	27	26	30	25
YDR188W	CCT6	0.971	0.0424568	0.768158	0.114549	1.218	0.971	0.913	18	16	15	18	17	14
YBR247C	ENP1	0.971	0.0424568	0.852089	0.0695153	0.958	1.025	0.971	16	16	13	17	16	14
YOR132W	VPS17	0.971	0.0424568	0.964734	0.0155923	0.971	0.854	1.201	10	10	8	9	10	8
YLR359W	ADE13	0.971	0.0424568	0.754424	0.122384	0.951	1.029	0.971	28	28	25	26	28	26
YMR285C	NGL2	0.971	0.0424568	0.962403	0.016643	0.897	0.971	1.045	9	9	7	8	9	6
YHL011C	PRS3	0.972	0.0409718	0.849976	0.0705931	0.971	1.018	0.972	11	12	13	14	10	14
YOR048C	RAT1	0.972	0.0409718	0.885817	0.0526562	0.972	0.937	1.036	16	17	15	16	18	16
YBL076C	ILS1	0.972	0.0409718	0.776305	0.109968	1.001	0.952	0.972	77	76	69	78	76	68
YLL008W	DRS1	0.972	0.0409718	0.867195	0.0618834	0.972	1.02	0.889	9	13	11	10	13	12
YPL211W	NIP7	0.972	0.0409718	0.862954	0.0640125	0.948	1.008	0.972	13	11	9	13	11	9
YLR276C	DBP9	0.972	0.0409718	0.854797	0.0681372	1	0.971	0.972	12	15	15	12	16	14
YGR261C	APL6	0.972	0.0409718	0.911029	0.0404677	0.983	0.972	0.94	6	9	8	6	9	10
YGL174W	BUD13	0.972	0.0409718	0.95506	0.0199695	0.878	1	0.972	6	7	5	6	7	5
YMR140W	SIP5	0.972	0.0409718	0.964216	0.0158256	0.972	1.03	0.953	3	4	4	4	4	3
YPR033C	HTS1	0.973	0.0394883	0.788595	0.103146	1.01	0.94	0.973	32	33	30	32	33	29
YGR204W	ADE3	0.973	0.0394883	0.788595	0.103146	0.973	0.952	1.007	52	49	42	55	50	43
YCR073W-A	SOL2	0.973	0.0394883	0.888264	0.0514577	0.973	0.923	1.137	12	10	10	11	9	10
YMR237W	BCH1	0.973	0.0394883	0.90408	0.043793	0.956	0.973	0.986	9	10	7	9	9	8
YAL011W	SWC3	0.973	0.0394883	0.976656	0.0102584	0.966	0.973	100	5	3	0	6	5	2
YNR051C	BRE5	0.973	0.0394883	0.893404	0.0489519	0.973	0.934	0.992	18	19	13	19	18	15
YPL204W	HRR25	0.973	0.0394883	0.911029	0.0404677	1.085	0.973	0.838	8	9	8	8	9	8
YJL121C	RPE1	0.973	0.0394883	0.785033	0.105112	0.998	0.973	0.933	19	21	17	21	19	17
YGL112C	TAF6	0.973	0.0394883	0.911029	0.0404677	0.973	1.035	0.934	7	7	7	8	8	8
YDR518W	EUG1	0.973	0.0394883	0.962485	0.0166058	1.054	0.973	0.959	5	6	7	6	7	7
YPR137W	RRP9	0.973	0.0394883	0.866133	0.0624155	1.01	0.947	0.973	14	12	10	14	12	11
YLR114C	AVL9	0.973	0.0394883	0.970541	0.0129861	0.907	0.973	1.085	5	6	6	4	6	6
YML001W	YPT7	0.973	0.0394883	0.788595	0.103146	0.968	1.011	0.973	7	6	7	6	6	7
YHL035C	VMR1	0.973	0.0394883	0.982362	0.00772835	0.957	1.203	0.973	3	2	3	3	2	2
YJR025C	BNA1	0.973	0.0394883	0.810618	0.0911837	1.044	0.87	0.973	13	14	13	12	14	12
YPL206C	PGC1	0.973	0.0394883	0.964216	0.0158256	0.973	0.926	1.172	4	3	2	4	3	3
YMR298W	LIP1	0.974	0.0380063	0.906491	0.0426365	1.003	0.974	0.954	2	2	2	2	2	2
YGR173W	RBG2	0.974	0.0380063	0.870118	0.0604218	0.966	1.001	0.974	14	17	16	15	14	14
YAL035W	FUN12	0.974	0.0380063	0.796536	0.0987946	0.974	1.016	0.967	30	35	32	30	35	31
YKR056W	TRM2	0.974	0.0380063	0.911029	0.0404677	0.98	0.974	0.901	15	18	13	16	18	13
YMR049C	ERB1	0.974	0.0380063	0.866133	0.0624155	0.907	1.073	0.974	23	28	28	23	28	28
YJL041W	NSP1	0.974	0.0380063	0.832181	0.0797824	0.974	1.04	0.955	32	31	33	32	31	30
YDR161W	YDR161W	0.974	0.0380063	0.95506	0.0199695	0.854	1.176	0.974	5	6	4	6	7	5
YIL126W	STH1	0.974	0.0380063	0.904791	0.0434516	0.974	0.997	0.916	23	29	23	25	29	25
YPL085W	SEC16	0.974	0.0380063	0.86915	0.0609053	0.982	0.963	0.974	32	39	33	29	36	32
YLR256W	HAP1	0.974	0.0380063	0.98049	0.00855683	0.974	2.33	0.635	2	2	4	2	2	4
YBR046C	ZTA1	0.974	0.0380063	0.95506	0.0199695	0.959	0.974	1.08	9	10	7	8	10	8
YNL123W	NMA111	0.974	0.0380063	0.909339	0.0412742	0.922	0.99	0.974	22	21	22	19	20	23
YEL044W	IES6	0.974	0.0380063	0.962485	0.0166058	0.942	1.005	0.974	3	3	3	1	3	3
YHR182W	YHR182W	0.974	0.0380063	0.970869	0.0128396	1.38	0.974	0.961	4	5	2	3	5	4
YBR139W	YBR139W	0.974	0.0380063	0.915664	0.0382641	1.211	0.974	0.954	6	6	6	6	7	7
YBR199W	KTR4	0.974	0.0380063	0.95506	0.0199695	1.144	0.951	0.974	7	6	4	7	5	4
YLR052W	IES3	0.975	0.0365259	0.964734	0.0155923	0.735	1.04	0.975	5	3	4	5	4	3
YJL005W	CYR1	0.975	0.0365259	0.95506	0.0199695	0.967	0.975	1.064	17	21	18	19	21	18
YOL055C	THI20	0.975	0.0365259	0.97698	0.0101143	1.589	0.794	0.975	3	3	4	3	3	4
YKL088W	CAB3	0.975	0.0365259	0.952402	0.0211795	0.975	0.948	1.033	14	18	10	14	15	12
YFL041W	FET5	0.975	0.0365259	0.916481	0.0378767	0.978	0.975	0.892	4	7	6	4	6	6
YBR121C	GRS1	0.975	0.0365259	0.805545	0.09391	0.989	0.973	0.975	74	70	67	72	70	65
YDL063C	YDL063C	0.975	0.0365259	0.95506	0.0199695	1.126	0.948	0.975	11	10	11	8	9	9
YBR052C	RFS1	0.975	0.0365259	0.928747	0.0321025	0.975	1.105	0.955	7	6	6	7	6	5
YNR046W	TRM112	0.975	0.0365259	0.95506	0.0199695	0.975	0.943	1.019	3	4	3	4	4	3
YJL123C	MTC1	0.975	0.0365259	0.869942	0.0605095	0.973	0.975	1.007	20	18	15	21	21	14
YGR246C	BRF1	0.975	0.0365259	0.962403	0.016643	1.023	0.975	0.929	6	8	6	7	6	5
YJL042W	MHP1	0.975	0.0365259	0.935353	0.0290243	1.196	0.973	0.975	14	12	15	13	12	13
YKL014C	URB1	0.975	0.0365259	0.869942	0.0605095	0.975	0.984	0.955	15	19	25	17	20	22
YHR047C	AAP1	0.975	0.0365259	0.909339	0.0412742	0.989	0.944	0.975	12	14	13	11	12	13
YHR163W	SOL3	0.975	0.0365259	0.823004	0.084598	1.016	0.84	0.975	13	14	12	13	14	11
YJR133W	XPT1	0.976	0.0350469	0.911029	0.0404677	1.005	0.918	0.976	14	15	13	14	15	13
YJR070C	LIA1	0.976	0.0350469	0.817584	0.0874678	1	0.961	0.976	23	21	16	23	18	15
YIL053W	RHR2	0.976	0.0350469	0.817584	0.0874678	1.007	0.951	0.976	31	30	28	31	29	27
YMR243C	ZRC1	0.976	0.0350469	0.964734	0.0155923	0.997	0.758	0.976	5	3	4	5	3	4
YLR137W	YLR137W	0.976	0.0350469	0.981331	0.00818441	0.976	1.033	0.744	3	3	2	3	3	3
YDR159W	SAC3	0.976	0.0350469	0.982362	0.00772835	0.95	0.976	1.055	4	4	5	4	4	5
YMR091C	NPL6	0.976	0.0350469	0.923489	0.0345685	0.902	1	0.976	15	16	17	16	16	16
YER057C	HMF1	0.976	0.0350469	0.849976	0.0705931	1	0.872	0.976	6	8	7	5	7	7
YOR145C	PNO1	0.976	0.0350469	0.95506	0.0199695	1.06	0.976	0.971	6	6	5	5	6	5
YDL237W	AIM6	0.976	0.0350469	0.95506	0.0199695	0.976	0.791	1.016	6	4	5	6	4	5
YBR170C	NPL4	0.976	0.0350469	0.911029	0.0404677	0.961	0.976	0.989	10	8	11	10	11	9
YGR178C	PBP1	0.976	0.0350469	0.87806	0.0564758	0.974	0.976	1.011	19	20	18	17	19	18
YKL135C	APL2	0.976	0.0350469	0.928747	0.0321025	0.976	0.965	0.987	16	16	19	15	19	20
YDR386W	MUS81	0.976	0.0350469	0.986889	0.00573147	1.046	0.976	0.937	3	3	2	3	3	2
YOL052C	SPE2	0.976	0.0350469	0.911029	0.0404677	0.961	0.992	0.976	10	10	10	10	11	10
YGL056C	SDS23	0.976	0.0350469	0.911029	0.0404677	1.027	0.976	0.969	14	12	11	12	13	10
YNR012W	URK1	0.976	0.0350469	0.964734	0.0155923	0.976	0.924	0.986	6	7	7	7	7	6
YHR012W	VPS29	0.976	0.0350469	0.970869	0.0128396	0.976	1.048	0.961	5	5	4	4	5	4
YMR192W	GYL1	0.977	0.0335695	0.961193	0.0171893	1.065	0.977	0.948	9	12	13	10	12	13
YGR119C	NUP57	0.977	0.0335695	0.911029	0.0404677	0.977	0.932	1.14	11	12	11	12	12	12
YBL037W	APL3	0.977	0.0335695	0.966931	0.0146043	0.977	0.974	1.048	8	9	7	9	8	8
YPL228W	CET1	0.977	0.0335695	0.911029	0.0404677	0.98	0.957	0.977	19	19	14	19	18	16
YKL214C	YRA2	0.977	0.0335695	0.923489	0.0345685	0.828	0.983	0.977	12	14	11	14	14	11
YLR143W	YLR143W	0.977	0.0335695	0.959984	0.0177361	0.977	1.056	0.945	7	10	9	7	10	8
YGR029W	ERV1	0.977	0.0335695	0.923489	0.0345685	0.977	0.89	1.02	10	9	9	9	9	10
YDR153C	ENT5	0.977	0.0335695	0.95506	0.0199695	0.977	0.972	1.059	8	8	7	8	8	7
YKL120W	OAC1	0.977	0.0335695	0.886534	0.0523047	1.031	0.9	0.977	14	21	19	15	22	19
YOR098C	NUP1	0.977	0.0335695	0.964734	0.0155923	1.035	0.799	0.977	13	14	14	12	13	13
YHL031C	GOS1	0.977	0.0335695	0.823004	0.084598	0.977	0.914	1.025	12	13	9	12	13	9
YOR304W	ISW2	0.977	0.0335695	0.964734	0.0155923	0.977	1.138	0.897	9	12	9	8	12	12
YOR267C	HRK1	0.977	0.0335695	0.905468	0.0431267	1.035	0.955	0.977	11	13	12	11	13	12
YPL212C	PUS1	0.978	0.0320936	0.852089	0.0695153	0.952	0.987	0.978	25	24	23	24	25	23
YKL024C	URA6	0.978	0.0320936	0.909339	0.0412742	1.054	0.978	0.913	12	10	7	12	12	9
YDL168W	SFA1	0.978	0.0320936	0.867948	0.0615063	0.969	0.978	1.035	14	14	11	14	15	11
YLR024C	UBR2	0.978	0.0320936	0.991041	0.00390828	0.978	1.526	0.896	2	3	2	3	3	3
YOL149W	DCP1	0.978	0.0320936	0.970086	0.0131899	1.049	0.978	0.967	5	6	5	4	5	6
YDR006C	SOK1	0.978	0.0320936	0.98049	0.00855683	0.995	0.928	0.978	5	5	3	5	4	4
YDR353W	TRR1	0.978	0.0320936	0.839561	0.0759476	1.039	0.943	0.978	20	22	17	20	21	16
YPL221W	FLC1	0.978	0.0320936	0.98049	0.00855683	0.989	0.978	0.812	2	4	2	3	4	2
YMR288W	HSH155	0.978	0.0320936	0.98049	0.00855683	0.978	0.934	0.991	4	6	5	4	7	5
YFR050C	PRE4	0.978	0.0320936	0.957546	0.0188402	1.16	0.825	0.978	7	7	7	7	8	5
YKL069W	YKL069W	0.978	0.0320936	0.964734	0.0155923	1.024	0.966	0.978	5	6	5	4	5	6
YDR041W	RSM10	0.978	0.0320936	0.95506	0.0199695	1.057	0.978	0.83	7	8	6	7	8	6
YPR062W	FCY1	0.978	0.0320936	0.911029	0.0404677	1.004	0.972	0.978	5	6	4	6	5	4
YNL253W	TEX1	0.979	0.0306192	0.98049	0.00855683	1.667	0.979	0.852	2	3	3	3	3	3
YBR231C	SWC5	0.979	0.0306192	0.98049	0.00855683	0.979	1.126	0.964	3	3	3	4	4	4
YJR031C	GEA1	0.979	0.0306192	0.964734	0.0155923	1.06	0.838	0.979	6	8	9	7	9	9
YGR187C	HGH1	0.979	0.0306192	0.935353	0.0290243	1.084	0.979	0.928	10	8	9	10	10	8
YBR229C	ROT2	0.979	0.0306192	0.852089	0.0695153	0.936	1.049	0.979	11	10	13	11	11	13
YKL039W	PTM1	0.979	0.0306192	0.972977	0.0118975	1.024	0.88	0.979	4	6	5	4	5	3
YNL234W	YNL234W	0.979	0.0306192	0.982362	0.00772835	0.961	0.979	1.281	4	4	2	4	3	3
YPL265W	DIP5	0.979	0.0306192	0.959984	0.0177361	0.926	0.979	0.999	6	7	4	7	7	5
YMR079W	SEC14	0.979	0.0306192	0.852089	0.0695153	1.009	0.979	0.952	27	26	20	26	25	21
YOR138C	RUP1	0.979	0.0306192	0.959984	0.0177361	0.98	0.979	0.748	8	10	8	9	9	9
YGR100W	MDR1	0.979	0.0306192	0.964734	0.0155923	1.14	0.979	0.959	8	9	7	8	9	6
YDR145W	TAF12	0.979	0.0306192	0.955631	0.0197097	0.979	0.891	1.034	15	16	12	15	14	13
YMR190C	SGS1	0.979	0.0306192	0.992432	0.00329924	1.166	0.979	0.559	2	3	2	2	3	1
YHR183W	GND1	0.979	0.0306192	0.848835	0.0711769	1.003	0.946	0.979	45	46	40	46	47	41
YGR020C	VMA7	0.979	0.0306192	0.892934	0.0491808	0.979	0.974	1.032	8	7	9	7	7	9
YNL178W	RPS3	0.979	0.0306192	0.84708	0.0720753	0.979	1.033	0.976	35	32	34	36	33	30
YJL183W	MNN11	0.979	0.0306192	0.92116	0.0356649	0.844	1.053	0.979	13	13	12	13	12	12
YLR433C	CNA1	0.979	0.0306192	0.95506	0.0199695	1.014	0.936	0.979	5	8	7	6	9	7
YNL265C	IST1	0.98	0.0291463	0.964216	0.0158256	0.98	0.941	1.054	8	7	8	9	9	9
YDR047W	HEM12	0.98	0.0291463	0.925724	0.0335185	0.98	1.063	0.933	14	18	16	13	17	15
YGL167C	PMR1	0.98	0.0291463	0.911029	0.0404677	0.866	0.98	0.981	18	19	17	16	17	15
YPL048W	CAM1	0.98	0.0291463	0.864186	0.0633929	0.952	1.01	0.98	16	19	16	18	16	12
YMR075W	RCO1	0.98	0.0291463	0.970086	0.0131899	0.833	0.98	1.04	7	10	7	6	10	6
YIR024C	YIR024C	0.98	0.0291463	0.98049	0.00855683	1.116	0.494	0.98	3	3	3	3	2	3
YFL049W	SWP82	0.98	0.0291463	0.98049	0.00855683	1.506	0.879	0.98	7	6	6	5	5	4
YIL063C	YRB2	0.98	0.0291463	0.92116	0.0356649	0.999	0.937	0.98	12	13	11	12	13	10
YBR017C	KAP104	0.98	0.0291463	0.93344	0.0299138	1.018	0.98	0.91	8	11	10	9	9	10
YPL012W	RRP12	0.98	0.0291463	0.889241	0.0509804	0.968	1.086	0.98	33	33	29	36	32	31
YJL168C	SET2	0.98	0.0291463	0.970086	0.0131899	1.072	0.98	0.912	12	10	9	12	10	7
YKL029C	MAE1	0.98	0.0291463	0.857276	0.0668793	0.98	0.92	1.006	31	32	28	34	31	28
YGR181W	TIM13	0.98	0.0291463	0.915664	0.0382641	1.081	0.98	0.922	5	7	7	6	7	6
YGR001C	YGR001C	0.98	0.0291463	0.954912	0.0200369	0.927	1.379	0.98	6	6	5	6	7	6
YMR146C	TIF34	0.98	0.0291463	0.857276	0.0668793	0.98	1.026	0.947	24	20	18	23	22	17
YOR197W	MCA1	0.98	0.0291463	0.935353	0.0290243	0.98	0.883	1.033	10	12	8	9	12	9
YBR085C-A	YBR085C-A	0.98	0.0291463	0.98049	0.00855683	0.918	0.98	1.721	6	3	4	6	3	5
YDL052C	SLC1	0.98	0.0291463	0.911029	0.0404677	1.036	0.888	0.98	16	18	18	16	18	18
YGR282C	BGL2	0.98	0.0291463	0.856717	0.0671627	0.925	0.98	0.997	14	13	11	13	13	11
YLR106C	MDN1	0.98	0.0291463	0.889241	0.0509804	0.98	1.041	0.968	64	69	67	66	72	67
YLR022C	SDO1	0.98	0.0291463	0.911029	0.0404677	0.98	1.023	0.98	17	17	16	16	19	15
YHR198C	AIM18	0.98	0.0291463	0.964734	0.0155923	0.98	1.017	0.918	3	4	2	3	4	2
YMR147W	YMR147W	0.981	0.027675	0.964734	0.0155923	0.981	1.267	0.844	5	5	3	5	4	4
YGR175C	ERG1	0.981	0.027675	0.880192	0.0554224	0.981	1.054	0.948	17	18	17	17	17	18
YLR262C-A	TMA7	0.981	0.027675	0.885817	0.0526562	0.981	0.953	1.002	10	12	12	10	12	11
YDR172W	SUP35	0.981	0.027675	0.869942	0.0605095	1.002	0.943	0.981	41	39	40	42	39	41
YDR299W	BFR2	0.981	0.027675	0.92116	0.0356649	0.981	0.981	1.003	21	21	17	19	22	19
YDR391C	YDR391C	0.981	0.027675	0.984458	0.00680276	1.006	0.913	0.981	6	5	5	6	5	6
YKR079C	TRZ1	0.981	0.027675	0.962485	0.0166058	0.958	1.071	0.981	14	16	14	13	15	14
YEL066W	HPA3	0.981	0.027675	0.964734	0.0155923	1.22	0.981	0.74	5	5	3	5	5	3
YDR322C-A	TIM11	0.981	0.027675	0.911029	0.0404677	0.984	0.895	0.981	5	5	3	5	5	3
YHR203C	RPS4B	0.981	0.027675	0.867195	0.0618834	0.964	1.037	0.981	34	31	28	35	30	28
YLR186W	EMG1	0.981	0.027675	0.917755	0.0372731	0.918	0.981	0.987	12	12	10	12	10	10
YOR117W	RPT5	0.981	0.027675	0.909339	0.0412742	1.023	0.967	0.981	22	25	24	22	22	24
YLL048C	YBT1	0.981	0.027675	0.911029	0.0404677	0.988	0.981	0.949	31	35	29	33	38	30
YLR244C	MAP1	0.981	0.027675	0.866763	0.0620998	0.961	0.983	0.981	20	23	21	20	23	19
YGR245C	SDA1	0.982	0.0262051	0.917952	0.0371798	1.015	0.982	0.938	18	16	15	17	18	16
YER113C	TMN3	0.982	0.0262051	0.984458	0.00680276	1.519	0.982	0.973	6	6	5	6	6	5
YNR026C	SEC12	0.982	0.0262051	0.954324	0.0203042	1.172	0.971	0.982	6	6	5	6	6	6
YOR052C	YOR052C	0.982	0.0262051	0.964216	0.0158256	0.982	1.147	0.844	6	6	3	6	6	4
YHR103W	SBE22	0.982	0.0262051	0.986827	0.00575913	0.982	1.095	0.869	2	2	2	2	2	2
YOL068C	HST1	0.982	0.0262051	0.986889	0.00573147	1.047	0.982	0.97	2	2	2	2	3	1
YFR030W	MET10	0.982	0.0262051	0.87806	0.0564758	0.982	0.942	1.022	50	50	49	52	49	51
YGL139W	FLC3	0.982	0.0262051	0.970869	0.0128396	1.056	0.781	0.982	3	4	4	3	4	5
YLR017W	MEU1	0.982	0.0262051	0.923489	0.0345685	0.974	1.012	0.982	14	15	16	13	15	16
YIR038C	GTT1	0.982	0.0262051	0.952402	0.0211795	0.982	0.913	1.058	9	9	7	9	10	7
YHR117W	TOM71	0.982	0.0262051	0.93344	0.0299138	1.053	0.982	0.982	15	15	15	15	13	12
YBL105C	PKC1	0.982	0.0262051	0.98049	0.00855683	0.995	0.834	0.982	4	9	9	8	10	9
YPR156C	TPO3	0.982	0.0262051	0.964216	0.0158256	0.982	0.843	1.032	3	4	3	3	4	3
YBL026W	LSM2	0.982	0.0262051	0.964734	0.0155923	0.874	0.982	0.99	3	4	4	3	4	4
YIL149C	MLP2	0.982	0.0262051	0.964734	0.0155923	1.061	0.955	0.982	26	26	23	25	30	22
YOR017W	PET127	0.982	0.0262051	0.971096	0.0127379	1.006	0.879	0.982	10	10	9	10	9	8
YGL038C	OCH1	0.982	0.0262051	0.968953	0.0136973	0.943	0.982	0.983	6	7	8	7	6	8
YDR061W	YDR061W	0.982	0.0262051	0.950972	0.021832	0.982	0.913	0.982	11	13	13	12	13	14
YKL040C	NFU1	0.982	0.0262051	0.92116	0.0356649	0.982	0.955	1.074	12	14	14	13	16	14
YMR260C	TIF11	0.982	0.0262051	0.911029	0.0404677	0.948	0.982	1.013	12	12	11	13	11	9
YKL181W	PRS1	0.983	0.0247367	0.928747	0.0321025	1.026	0.908	0.983	18	18	12	18	19	12
YBR172C	SMY2	0.983	0.0247367	0.935353	0.0290243	0.991	0.939	0.983	14	13	10	14	12	12
YGR124W	ASN2	0.983	0.0247367	0.890388	0.0504206	1.002	0.914	0.983	26	25	20	27	25	21
YHR019C	DED81	0.983	0.0247367	0.890388	0.0504206	0.983	0.93	1.022	33	36	34	35	37	33
YDL076C	RXT3	0.983	0.0247367	0.98049	0.00855683	1.096	0.856	0.983	4	3	4	3	4	3
YEL017W	GTT3	0.983	0.0247367	0.982362	0.00772835	0.879	0.983	1.043	4	2	4	4	3	5
YDR068W	DOS2	0.983	0.0247367	0.964734	0.0155923	0.983	0.92	1.058	7	8	6	7	8	7
YKL209C	STE6	0.983	0.0247367	0.981036	0.00831494	0.983	1.364	0.767	5	5	4	4	3	3
YJL054W	TIM54	0.983	0.0247367	0.93344	0.0299138	0.983	0.94	0.988	15	17	17	16	18	17
YGL009C	LEU1	0.983	0.0247367	0.889241	0.0509804	0.983	0.836	1.059	55	52	46	54	51	43
YER155C	BEM2	0.983	0.0247367	0.925724	0.0335185	1.015	0.979	0.983	32	39	34	34	37	32
YGL242C	YGL242C	0.983	0.0247367	0.975423	0.0108069	1.019	0.983	0.897	3	3	3	4	3	3
YHR114W	BZZ1	0.983	0.0247367	0.966646	0.0147324	0.915	1.014	0.983	7	9	8	7	9	8
YHR041C	SRB2	0.983	0.0247367	0.982362	0.00772835	1.622	0.865	0.983	3	4	3	3	4	4
YJL166W	QCR8	0.983	0.0247367	0.981331	0.00818441	0.895	1	0.983	2	3	3	2	3	4
YPL173W	MRPL40	0.983	0.0247367	0.92774	0.0325738	0.983	1.079	0.962	16	17	11	16	17	14
YOL097C	WRS1	0.983	0.0247367	0.886534	0.0523047	0.983	1.054	0.968	29	31	30	31	31	30
YGR183C	QCR9	0.983	0.0247367	0.964734	0.0155923	0.983	3.008	0.806	2	2	2	2	2	2
YJR123W	RPS5	0.983	0.0247367	0.886534	0.0523047	0.98	1.063	0.983	10	7	5	11	9	6
YNL037C	IDH1	0.983	0.0247367	0.886534	0.0523047	1.071	0.957	0.983	19	15	15	19	17	16
YGR162W	TIF4631	0.983	0.0247367	0.886534	0.0523047	0.983	0.926	1.043	42	40	38	42	38	34
YFL004W	VTC2	0.983	0.0247367	0.923489	0.0345685	1.038	0.925	0.983	31	28	26	29	29	30
YPL271W	ATP15	0.983	0.0247367	0.954935	0.0200261	0.983	0.979	1.117	4	3	3	4	3	3
YLL062C	MHT1	0.983	0.0247367	0.92869	0.0321292	1.09	0.983	0.964	16	16	15	15	16	13
YKR028W	SAP190	0.983	0.0247367	0.93344	0.0299138	0.983	0.929	1.03	11	13	14	12	14	14
YNL258C	DSL1	0.983	0.0247367	0.98049	0.00855683	0.89	1.041	0.983	8	12	9	11	12	11
YGR061C	ADE6	0.983	0.0247367	0.885817	0.0526562	0.972	0.983	0.984	41	44	43	42	41	41
YNL016W	PUB1	0.983	0.0247367	0.885817	0.0526562	0.996	0.926	0.983	14	13	11	13	12	11
YCR090C	YCR090C	0.983	0.0247367	0.970869	0.0128396	1.071	0.911	0.983	5	5	6	5	4	7
YOL066C	RIB2	0.984	0.0232698	0.964734	0.0155923	0.984	1.016	0.86	10	11	10	12	11	9
YER074W	RPS24A	0.984	0.0232698	0.897205	0.0471085	1.034	0.984	0.977	26	24	19	24	24	17
YOR116C	RPO31	0.984	0.0232698	0.92116	0.0356649	0.952	1.005	0.984	26	29	24	24	28	26
YHL034C	SBP1	0.984	0.0232698	0.897049	0.0471837	1.069	0.984	0.884	21	19	17	21	19	16
YPL146C	NOP53	0.984	0.0232698	0.952402	0.0211795	1.016	0.984	0.984	20	21	14	19	19	16
YDR324C	UTP4	0.984	0.0232698	0.935353	0.0290243	0.984	0.993	0.977	19	21	18	20	20	19
YCR053W	THR4	0.984	0.0232698	0.896673	0.0473658	0.997	0.947	0.984	38	35	33	39	37	31
YDR320C	SWA2	0.984	0.0232698	0.977227	0.0100048	0.965	0.984	1.067	10	9	8	9	8	7
YLR440C	SEC39	0.984	0.0232698	0.970869	0.0128396	0.984	0.965	1.096	10	11	10	11	11	9
YBR055C	PRP6	0.984	0.0232698	0.970541	0.0129861	1.254	0.984	0.961	5	6	6	5	5	5
YDL188C	PPH22	0.984	0.0232698	0.935353	0.0290243	0.984	1.089	0.976	6	6	5	6	6	5
YBR291C	CTP1	0.984	0.0232698	0.990763	0.00403024	0.984	0.816	1.157	3	3	2	2	3	2
YGR054W	YGR054W	0.984	0.0232698	0.893404	0.0489519	0.984	1.016	0.969	27	29	25	26	28	25
YER078C	ICP55	0.985	0.0218044	0.98049	0.00855683	1.139	0.985	0.943	7	10	8	10	9	9
YDR101C	ARX1	0.985	0.0218044	0.911029	0.0404677	0.985	1.01	0.977	22	21	16	23	21	19
YDR168W	CDC37	0.985	0.0218044	0.928539	0.0321998	0.985	0.929	1.051	29	32	26	29	31	26
YDL077C	VAM6	0.985	0.0218044	0.972007	0.0123306	0.887	0.985	0.989	8	10	9	8	10	8
YJL039C	NUP192	0.985	0.0218044	0.970541	0.0129861	1.009	0.985	0.973	12	14	15	11	13	16
YBR198C	TAF5	0.985	0.0218044	0.964734	0.0155923	0.985	0.96	1.05	15	15	10	15	15	11
YIL017C	VID28	0.985	0.0218044	0.993056	0.00302623	0.817	0.985	1.359	2	2	1	2	2	2
YMR235C	RNA1	0.985	0.0218044	0.909339	0.0412742	0.985	0.991	0.958	26	26	24	25	25	23
YGL196W	DSD1	0.985	0.0218044	0.980284	0.00864824	0.985	1.014	0.93	6	7	9	8	7	9
YPL183C	RTT10	0.985	0.0218044	0.970541	0.0129861	1.169	0.985	0.979	11	15	14	12	15	16
YJL109C	UTP10	0.985	0.0218044	0.923489	0.0345685	0.985	1.006	0.96	32	37	36	32	33	34
YMR102C	YMR102C	0.985	0.0218044	0.987328	0.00553862	1.364	0.983	0.985	5	4	4	5	4	3
YPL137C	GIP3	0.985	0.0218044	0.966646	0.0147324	0.985	0.875	1.027	12	14	10	14	13	12
YDR398W	UTP5	0.985	0.0218044	0.95506	0.0199695	0.998	0.892	0.985	12	14	10	10	14	11
YAL003W	EFB1	0.985	0.0218044	0.904291	0.0436917	0.959	1.026	0.985	19	21	19	22	20	19
YPR041W	TIF5	0.985	0.0218044	0.903743	0.0439549	0.985	0.992	0.965	24	26	22	25	28	22
YLR056W	ERG3	0.985	0.0218044	0.943759	0.0251387	0.985	0.953	1.089	10	12	7	8	12	7
YOL102C	TPT1	0.986	0.0203404	0.987262	0.00556768	0.951	0.986	1.528	5	4	4	5	6	3
YPL143W	RPL33A	0.986	0.0203404	0.911029	0.0404677	1.008	0.986	0.958	16	17	15	16	16	15
YMR131C	RRB1	0.986	0.0203404	0.939947	0.0268968	0.986	1.072	0.97	10	12	12	10	11	12
YLL050C	COF1	0.986	0.0203404	0.911029	0.0404677	0.986	0.857	1.037	12	11	10	12	11	8
YPL111W	CAR1	0.986	0.0203404	0.911029	0.0404677	0.995	0.926	0.986	19	21	18	20	21	19
YDR416W	SYF1	0.986	0.0203404	0.986827	0.00575913	1.407	0.986	0.916	4	4	4	4	4	3
YGL147C	RPL9A	0.986	0.0203404	0.964734	0.0155923	1.07	0.986	0.406	4	4	2	4	4	2
YGR080W	TWF1	0.986	0.0203404	0.952402	0.0211795	1.124	0.986	0.978	10	9	8	8	10	9
YKL048C	ELM1	0.986	0.0203404	0.988956	0.00482306	1.017	0.986	0.871	5	5	3	5	5	3
YPL207W	TYW1	0.986	0.0203404	0.95506	0.0199695	0.972	1.079	0.986	11	12	11	12	13	10
YKL003C	MRP17	0.986	0.0203404	0.970869	0.0128396	1.086	0.893	0.986	3	3	2	3	3	1
YBL101C	ECM21	0.986	0.0203404	0.98049	0.00855683	1.071	0.986	0.983	10	12	10	10	12	12
YLR405W	DUS4	0.986	0.0203404	0.981331	0.00818441	0.994	0.91	0.986	5	5	5	4	5	5
YHR132W-A	IGO2	0.986	0.0203404	0.966931	0.0146043	0.986	1.085	0.982	6	5	5	6	6	5
YOR133W	EFT1	0.986	0.0203404	0.911029	0.0404677	0.992	0.978	0.986	91	93	78	92	93	76
YGR185C	TYS1	0.986	0.0203404	0.911029	0.0404677	0.976	0.986	1.029	37	37	33	35	35	31
YNL168C	FMP41	0.986	0.0203404	0.976656	0.0102584	0.986	0.879	1.269	3	3	4	3	3	4
YKL218C	SRY1	0.986	0.0203404	0.968921	0.0137115	0.986	0.876	1.001	6	6	4	6	7	6
YLR345W	YLR345W	0.986	0.0203404	0.964734	0.0155923	0.986	0.886	1.108	6	4	5	6	4	5
YER177W	BMH1	0.987	0.018878	0.916481	0.0378767	1.029	0.974	0.987	29	28	23	29	28	25
YBR214W	SDS24	0.987	0.018878	0.982362	0.00772835	0.878	0.987	1.131	6	7	8	7	8	8
YKR068C	BET3	0.987	0.018878	0.982362	0.00772835	0.587	0.987	1.066	2	4	5	3	4	5
YNL001W	DOM34	0.987	0.018878	0.970869	0.0128396	0.987	1.007	0.922	12	12	8	10	10	8
YGR005C	TFG2	0.987	0.018878	0.965135	0.0154118	0.96	0.987	1.113	8	8	7	6	6	7
YGL065C	ALG2	0.987	0.018878	0.98049	0.00855683	0.893	0.987	1.029	4	5	6	5	5	6
YPL107W	YPL107W	0.987	0.018878	0.982362	0.00772835	0.678	0.987	1.046	2	2	1	2	2	1
YKL020C	SPT23	0.987	0.018878	0.986827	0.00575913	0.942	0.987	1.111	5	4	3	5	4	3
YNL041C	COG6	0.987	0.018878	0.975423	0.0108069	1.208	0.929	0.987	9	13	10	10	9	11
YOR004W	UTP23	0.987	0.018878	0.966931	0.0146043	0.988	0.906	0.987	6	7	7	8	9	7
YNL151C	RPC31	0.987	0.018878	0.970869	0.0128396	0.987	1.202	0.945	6	6	5	5	6	4
YGL106W	MLC1	0.987	0.018878	0.923369	0.0346249	1.015	0.951	0.987	20	20	17	19	18	17
YDL192W	ARF1	0.987	0.018878	0.911029	0.0404677	0.995	0.987	0.962	16	13	12	16	13	13
YKL081W	TEF4	0.987	0.018878	0.911029	0.0404677	0.987	1.014	0.961	32	30	28	33	33	28
YOL025W	LAG2	0.987	0.018878	0.984458	0.00680276	2.19	0.987	0.88	3	4	5	4	4	5
YMR134W	YMR134W	0.987	0.018878	0.98049	0.00855683	0.868	1.115	0.987	4	6	7	5	6	7
YJR072C	NPA3	0.987	0.018878	0.981331	0.00818441	0.987	0.937	2.258	9	7	2	9	8	3
YNL064C	YDJ1	0.987	0.018878	0.911029	0.0404677	0.981	0.987	1.031	34	34	29	33	33	30
YPR129W	SCD6	0.987	0.018878	0.964216	0.0158256	1.123	0.923	0.987	6	5	4	4	5	5
YML071C	COG8	0.987	0.018878	0.982362	0.00772835	0.987	1.107	0.966	4	4	3	4	4	3
YER156C	YER156C	0.987	0.018878	0.952402	0.0211795	0.987	0.993	0.907	16	18	15	18	17	14
YHR085W	IPI1	0.987	0.018878	0.986827	0.00575913	0.987	1.019	0.983	7	6	6	4	6	7
YHR074W	QNS1	0.988	0.0174171	0.95506	0.0199695	0.988	0.98	1.04	19	19	17	19	18	17
YDR071C	PAA1	0.988	0.0174171	0.923489	0.0345685	1.013	0.988	0.979	21	20	16	20	19	15
YML127W	RSC9	0.988	0.0174171	0.95506	0.0199695	1.063	0.988	0.89	16	15	12	15	17	14
YBL015W	ACH1	0.988	0.0174171	0.964216	0.0158256	1.014	0.922	0.988	13	17	17	15	14	16
YIL109C	SEC24	0.988	0.0174171	0.935353	0.0290243	0.988	1.026	0.954	27	27	22	26	27	24
YLR442C	SIR3	0.988	0.0174171	0.964734	0.0155923	0.988	0.987	0.995	10	10	11	7	8	11
YOR241W	MET7	0.988	0.0174171	0.954935	0.0200261	0.953	1.006	0.988	15	15	13	16	16	10
YNL108C	YNL108C	0.988	0.0174171	0.954324	0.0203042	0.975	1.004	0.988	15	16	14	16	16	15
YOL006C	TOP1	0.988	0.0174171	0.981331	0.00818441	1.018	0.976	0.988	17	17	14	15	16	14
YDR031W	MIC14	0.988	0.0174171	0.98049	0.00855683	0.988	0.927	1.039	4	4	3	4	4	3
YGR009C	SEC9	0.988	0.0174171	0.984458	0.00680276	1.018	0.988	0.852	7	6	5	7	6	3
YOL019W	YOL019W	0.988	0.0174171	0.986827	0.00575913	0.988	1.08	0.958	6	6	3	6	7	4
YGL018C	JAC1	0.988	0.0174171	0.966931	0.0146043	0.993	0.962	0.988	7	7	6	7	8	6
YKL126W	YPK1	0.988	0.0174171	0.95506	0.0199695	0.988	0.942	1.055	15	16	17	15	13	15
YBR103W	SIF2	0.988	0.0174171	0.98049	0.00855683	0.973	1.246	0.988	4	6	5	7	5	5
YGL078C	DBP3	0.989	0.0159576	0.929456	0.031771	0.975	1.026	0.989	27	24	24	26	27	20
YER070W	RNR1	0.989	0.0159576	0.95506	0.0199695	0.983	0.989	1.037	21	23	27	24	23	26
YNL026W	SAM50	0.989	0.0159576	0.970869	0.0128396	0.989	0.88	1.288	11	12	13	11	14	13
YGL035C	MIG1	0.989	0.0159576	0.986827	0.00575913	0.737	0.989	1.099	4	3	2	4	3	3
YNL281W	HCH1	0.989	0.0159576	0.957376	0.0189172	0.989	0.98	1.015	11	11	10	12	11	11
YIL022W	TIM44	0.989	0.0159576	0.954667	0.0201482	0.989	0.949	1.012	23	25	19	24	24	14
YOL023W	IFM1	0.989	0.0159576	0.964734	0.0155923	1.038	0.989	0.986	12	13	10	13	14	9
YOR057W	SGT1	0.989	0.0159576	0.962485	0.0166058	1.138	0.989	0.98	13	17	14	14	17	15
YEL060C	PRB1	0.989	0.0159576	0.95506	0.0199695	0.989	0.915	1.029	17	18	14	18	18	15
YKL211C	TRP3	0.989	0.0159576	0.928747	0.0321025	1.015	0.893	0.989	20	20	18	21	20	18
YJL140W	RPB4	0.989	0.0159576	0.955631	0.0197097	0.989	0.998	0.938	8	8	5	6	7	5
YHR070W	TRM5	0.989	0.0159576	0.986827	0.00575913	0.964	1.04	0.989	8	11	14	10	12	14
YCL037C	SRO9	0.989	0.0159576	0.928747	0.0321025	0.953	0.994	0.989	19	16	19	19	16	18
YDL060W	TSR1	0.989	0.0159576	0.95506	0.0199695	0.989	1.078	0.963	19	18	12	19	18	14
YNR017W	TIM23	0.989	0.0159576	0.955631	0.0197097	1.018	0.92	0.989	5	5	5	5	5	5
YDR439W	LRS4	0.989	0.0159576	0.986889	0.00573147	0.975	0.989	0.991	3	4	3	3	4	3
YER077C	YER077C	0.989	0.0159576	0.962485	0.0166058	0.985	0.989	1.016	5	10	7	7	9	7
YNL158W	PGA1	0.989	0.0159576	0.987262	0.00556768	1.034	0.975	0.989	3	3	2	3	3	2
YBL104C	YBL104C	0.989	0.0159576	0.986889	0.00573147	0.989	0.847	1.351	5	5	9	6	7	9
YBR104W	YMC2	0.989	0.0159576	0.981331	0.00818441	1.001	0.869	0.989	6	7	5	7	8	4
YOR367W	SCP1	0.99	0.0144996	0.986827	0.00575913	0.99	1.074	0.966	6	4	6	6	5	6
YLR397C	AFG2	0.99	0.0144996	0.962485	0.0166058	1.101	0.948	0.99	15	14	16	14	16	14
YDR219C	MFB1	0.99	0.0144996	0.987422	0.00549714	1.206	0.99	0.884	5	6	4	4	6	3
YDR110W	FOB1	0.99	0.0144996	0.986827	0.00575913	0.822	0.99	1.033	6	5	4	6	6	4
YBR097W	VPS15	0.99	0.0144996	0.986827	0.00575913	0.804	0.99	1.041	5	6	3	5	6	3
YDR460W	TFB3	0.99	0.0144996	0.98049	0.00855683	1.101	0.938	0.99	7	7	7	7	7	7
YDR390C	UBA2	0.99	0.0144996	0.964734	0.0155923	1.187	0.93	0.99	14	12	14	12	12	14
YHL015W	RPS20	0.99	0.0144996	0.93344	0.0299138	0.969	1.028	0.99	24	23	19	23	23	19
YOL139C	CDC33	0.99	0.0144996	0.93344	0.0299138	0.99	0.963	1.007	15	15	12	15	14	12
YIL042C	PKP1	0.99	0.0144996	0.989688	0.00450163	0.657	0.99	1.139	2	3	4	3	2	4
YDR450W	RPS18A	0.99	0.0144996	0.93344	0.0299138	0.988	0.99	0.997	23	21	17	22	21	17
YJR010W	MET3	0.99	0.0144996	0.932308	0.0304408	1.011	0.99	0.962	23	21	18	23	22	18
YER165W	PAB1	0.99	0.0144996	0.931948	0.0306081	0.955	1.022	0.99	48	48	41	48	47	42
YDL014W	NOP1	0.99	0.0144996	0.931948	0.0306081	0.99	0.951	0.99	26	27	26	27	26	25
YFL021W	GAT1	0.99	0.0144996	0.993056	0.00302623	1.25	0.99	0.958	1	2	3	1	2	3
YJR138W	IML1	0.99	0.0144996	0.987328	0.00553862	0.818	1.033	0.99	6	5	5	6	5	5
YLR092W	SUL2	0.99	0.0144996	0.986827	0.00575913	1.046	0.99	0.824	5	3	5	5	5	5
YOR153W	PDR5	0.99	0.0144996	0.959984	0.0177361	1.017	0.99	0.862	20	23	22	22	26	22
YNL022C	YNL022C	0.991	0.013043	0.964734	0.0155923	0.948	0.991	1.043	14	16	15	14	15	14
YDL164C	CDC9	0.991	0.013043	0.964734	0.0155923	1.005	0.991	0.941	20	19	15	18	19	14
YMR296C	LCB1	0.991	0.013043	0.964216	0.0158256	0.977	0.991	1.041	7	9	8	6	8	8
YPL086C	ELP3	0.991	0.013043	0.964096	0.0158797	1.005	0.991	0.964	11	12	13	12	14	12
YKL067W	YNK1	0.991	0.013043	0.95506	0.0199695	0.991	0.952	1.103	10	11	11	11	13	9
YLR375W	STP3	0.991	0.013043	0.989688	0.00450163	0.812	0.991	1.217	2	2	3	2	2	3
YNL132W	KRE33	0.991	0.013043	0.959984	0.0177361	0.991	1.006	0.979	32	37	31	35	35	33
YNR035C	ARC35	0.991	0.013043	0.961193	0.0171893	0.991	0.951	1.017	10	12	11	10	12	11
YKR035W-A	DID2	0.991	0.013043	0.95506	0.0199695	0.991	0.964	1.011	5	6	6	5	6	5
YLL011W	SOF1	0.991	0.013043	0.964734	0.0155923	1.006	0.991	0.977	11	13	11	10	13	11
YOR176W	HEM15	0.991	0.013043	0.95506	0.0199695	0.991	0.95	1.039	13	14	15	14	14	13
YDR272W	GLO2	0.991	0.013043	0.962485	0.0166058	1.041	0.991	0.989	18	15	15	17	16	15
YIL070C	MAM33	0.991	0.013043	0.950972	0.021832	1.131	0.991	0.94	11	10	9	10	10	9
YMR272C	SCS7	0.991	0.013043	0.964734	0.0155923	0.786	0.991	1.16	9	10	8	10	10	7
YOR222W	ODC2	0.991	0.013043	0.959984	0.0177361	0.923	1.057	0.991	12	14	13	12	16	14
YGR090W	UTP22	0.991	0.013043	0.955631	0.0197097	0.991	0.975	0.998	30	31	38	35	36	38
YNL166C	BNI5	0.992	0.011588	0.970869	0.0128396	1.051	0.961	0.992	12	12	13	12	14	13
YKR043C	YKR043C	0.992	0.011588	0.964216	0.0158256	0.992	0.927	1.033	9	9	6	9	9	6
YLR295C	ATP14	0.992	0.011588	0.964734	0.0155923	1.108	0.916	0.992	2	2	2	2	2	2
YPR034W	ARP7	0.992	0.011588	0.964734	0.0155923	1.026	0.992	0.817	14	16	15	14	14	15
YNR052C	POP2	0.992	0.011588	0.986889	0.00573147	1.302	0.992	0.992	5	3	5	4	5	6
YHL020C	OPI1	0.992	0.011588	0.986827	0.00575913	0.924	0.992	1.057	6	6	4	7	5	6
YPR186C	PZF1	0.992	0.011588	0.993056	0.00302623	1.06	0.992	0.786	4	4	4	4	5	4
YGR207C	YGR207C	0.992	0.011588	0.959984	0.0177361	1.057	0.907	0.992	15	15	10	15	14	8
YDL224C	WHI4	0.992	0.011588	0.987991	0.00524682	0.992	0.937	1.028	6	5	6	7	6	7
YGL145W	TIP20	0.992	0.011588	0.98049	0.00855683	1.168	0.992	0.982	7	9	10	8	10	9
YGL119W	COQ8	0.992	0.011588	0.986827	0.00575913	1.195	0.992	0.974	11	9	9	11	12	8
YGL233W	SEC15	0.992	0.011588	0.9849	0.00660782	0.909	1.168	0.992	7	8	11	8	11	10
YOR206W	NOC2	0.992	0.011588	0.957376	0.0189172	0.963	0.993	0.992	26	30	29	26	31	29
YBR192W	RIM2	0.993	0.0101344	0.98049	0.00855683	0.967	1.064	0.993	7	8	9	8	8	8
YEL013W	VAC8	0.993	0.0101344	0.964734	0.0155923	0.927	0.993	1.041	7	8	8	7	7	8
YJL172W	CPS1	0.993	0.0101344	0.964734	0.0155923	0.993	0.98	1.045	15	16	15	15	15	15
YBR279W	PAF1	0.993	0.0101344	0.964734	0.0155923	0.993	0.941	1.092	16	16	16	17	17	14
YBR267W	REI1	0.993	0.0101344	0.981263	0.00821466	1.067	0.966	0.993	10	9	7	11	9	6
YDR119W	VBA4	0.993	0.0101344	0.98049	0.00855683	0.917	1.061	0.993	5	5	5	6	4	4
YOR035C	SHE4	0.993	0.0101344	0.986827	0.00575913	1.042	0.993	0.993	9	12	10	9	10	10
YKR092C	SRP40	0.993	0.0101344	0.964734	0.0155923	1.033	0.961	0.993	8	8	7	8	8	7
YOR020C	HSP10	0.993	0.0101344	0.95506	0.0199695	1.1	0.98	0.993	7	7	5	7	7	6
YER157W	COG3	0.993	0.0101344	0.98886	0.00486506	0.993	1.033	0.928	6	5	6	6	5	5
YGR037C	ACB1	0.993	0.0101344	0.95506	0.0199695	1.022	0.993	0.993	14	12	11	13	13	12
YNL209W	SSB2	0.993	0.0101344	0.95506	0.0199695	0.985	1.033	0.993	64	62	52	65	62	57
YIL002W-A	YIL002W-A	0.993	0.0101344	0.964734	0.0155923	0.993	1.078	0.945	11	10	9	11	8	10
YFR016C	YFR016C	0.993	0.0101344	0.98049	0.00855683	1.046	0.978	0.993	12	14	16	12	15	16
YGL041W-A	YGL041W-A	0.993	0.0101344	0.987328	0.00553862	0.993	0.954	1.413	5	7	4	4	7	4
YPL070W	MUK1	0.993	0.0101344	0.9897	0.00449652	0.969	0.993	1.521	3	5	4	4	5	5
YDR530C	APA2	0.993	0.0101344	0.986827	0.00575913	0.949	1.109	0.993	7	8	7	9	8	7
YGR125W	YGR125W	0.993	0.0101344	0.986827	0.00575913	0.993	1.014	0.927	5	7	7	6	7	7
YOR217W	RFC1	0.993	0.0101344	0.98049	0.00855683	1.072	0.989	0.993	12	14	11	12	13	12
YGR264C	MES1	0.993	0.0101344	0.954912	0.0200369	0.993	0.996	0.964	33	35	32	35	36	30
YBR125C	PTC4	0.993	0.0101344	0.981331	0.00818441	0.977	1.415	0.993	4	7	6	5	6	7
YHR076W	PTC7	0.993	0.0101344	0.964734	0.0155923	1.107	0.993	0.973	12	12	11	11	11	11
YKL068W	NUP100	0.993	0.0101344	0.986827	0.00575913	0.993	0.948	1.012	9	11	9	10	10	10
YNR015W	SMM1	0.993	0.0101344	0.98049	0.00855683	0.984	1.048	0.993	9	10	9	10	10	9
YJR051W	OSM1	0.993	0.0101344	0.98049	0.00855683	1.014	0.993	0.939	13	11	10	11	14	12
YFL005W	SEC4	0.994	0.00868224	0.955631	0.0197097	0.994	0.973	1.031	14	15	12	16	16	12
YOR310C	NOP58	0.994	0.00868224	0.95506	0.0199695	0.948	0.994	1.035	25	23	20	25	23	18
YHR138C	YHR138C	0.994	0.00868224	0.982362	0.00772835	0.994	0.923	1.097	7	6	7	6	6	7
YPL020C	ULP1	0.994	0.00868224	0.984458	0.00680276	1.144	0.504	0.994	5	6	4	5	4	4
YOR018W	ROD1	0.994	0.00868224	0.987328	0.00553862	1.224	0.792	0.994	7	6	7	6	6	5
YDL031W	DBP10	0.994	0.00868224	0.964734	0.0155923	0.994	1.013	0.993	35	34	35	29	35	32
YJR090C	GRR1	0.994	0.00868224	0.990763	0.00403024	1.269	0.695	0.994	3	4	4	4	4	4
YER167W	BCK2	0.994	0.00868224	0.996644	0.00145987	0.994	1.417	0.67	2	2	3	2	1	3
YMR307W	GAS1	0.994	0.00868224	0.95506	0.0199695	1.024	0.912	0.994	13	16	16	12	14	15
YKL143W	LTV1	0.994	0.00868224	0.964734	0.0155923	0.996	0.994	0.954	14	13	12	13	15	13
YNL096C	RPS7B	0.994	0.00868224	0.95506	0.0199695	1.01	0.994	0.989	32	32	27	32	33	27
YGR103W	NOP7	0.994	0.00868224	0.964734	0.0155923	0.994	0.997	0.968	19	23	22	19	22	21
YAL041W	CDC24	0.994	0.00868224	0.986827	0.00575913	0.903	1.076	0.994	7	7	5	8	7	5
YLR222C	UTP13	0.994	0.00868224	0.97698	0.0101143	0.842	1.022	0.994	16	18	17	14	19	19
YAR015W	ADE1	0.994	0.00868224	0.964734	0.0155923	1.042	0.893	0.994	20	16	17	19	18	17
YMR186W	HSC82	0.994	0.00868224	0.95506	0.0199695	0.994	0.984	1.027	74	73	60	75	74	63
YMR241W	YHM2	0.994	0.00868224	0.964216	0.0158256	0.967	0.994	1.072	10	9	10	10	11	10
YDL153C	SAS10	0.994	0.00868224	0.964734	0.0155923	1.007	0.994	0.973	20	19	14	20	20	15
YNL066W	SUN4	0.994	0.00868224	0.987328	0.00553862	1.131	0.994	0.793	2	2	2	2	2	2
YGL103W	RPL28	0.994	0.00868224	0.95506	0.0199695	1.085	0.987	0.994	13	12	15	14	12	14
YER002W	NOP16	0.994	0.00868224	0.984052	0.00698197	0.994	0.999	0.905	12	8	7	12	10	5
YKR006C	MRPL13	0.994	0.00868224	0.964734	0.0155923	0.958	1	0.994	12	11	11	12	11	10
YMR058W	FET3	0.994	0.00868224	0.964734	0.0155923	1.258	0.994	0.835	6	7	5	6	8	4
YMR080C	NAM7	0.994	0.00868224	0.964734	0.0155923	1.037	0.941	0.994	14	15	15	16	16	15
YPL074W	YTA6	0.994	0.00868224	0.989688	0.00450163	1.237	0.913	0.994	6	5	5	6	5	6
YDR424C	DYN2	0.994	0.00868224	0.970869	0.0128396	0.973	0.994	1.517	6	6	5	6	6	5
YOL061W	PRS5	0.994	0.00868224	0.95506	0.0199695	0.996	0.986	0.994	19	16	15	20	17	17
YHR158C	KEL1	0.995	0.00723157	0.970541	0.0129861	1.04	0.995	0.971	26	23	21	25	25	24
YNL250W	RAD50	0.995	0.00723157	0.98049	0.00855683	1.057	0.993	0.995	11	15	12	12	17	13
YBR189W	RPS9B	0.995	0.00723157	0.959984	0.0177361	0.995	1.014	0.941	29	24	24	29	24	22
YPR029C	APL4	0.995	0.00723157	0.987328	0.00553862	0.995	0.844	1.017	7	7	9	7	10	10
YNR053C	NOG2	0.995	0.00723157	0.964734	0.0155923	1.063	0.995	0.939	24	24	20	24	23	21
YPL249C-A	RPL36B	0.995	0.00723157	0.959984	0.0177361	1.177	0.995	0.983	13	13	10	14	13	10
YNR039C	ZRG17	0.995	0.00723157	0.993056	0.00302623	1.227	0.767	0.995	3	4	2	4	4	4
YER071C	YER071C	0.995	0.00723157	0.993056	0.00302623	0.967	1.167	0.995	2	2	2	2	1	2
YFR025C	HIS2	0.995	0.00723157	0.988953	0.00482441	1.116	0.809	0.995	3	4	5	3	5	3
YGR199W	PMT6	0.995	0.00723157	0.986827	0.00575913	0.995	1.116	0.914	4	4	2	4	4	2
YNL162W	RPL42A	0.995	0.00723157	0.957556	0.0188357	0.995	1.074	0.988	9	12	10	10	12	9
YDL075W	RPL31A	0.995	0.00723157	0.957376	0.0189172	0.995	1.027	0.983	20	21	16	19	21	17
YIL128W	MET18	0.995	0.00723157	0.986827	0.00575913	1.026	0.995	0.942	8	8	14	6	9	14
YJR137C	MET5	0.995	0.00723157	0.955882	0.0195958	0.995	1.021	0.993	97	95	85	94	93	90
YAR042W	SWH1	0.995	0.00723157	0.982362	0.00772835	1.05	0.893	0.995	12	10	10	13	13	10
YPL081W	RPS9A	0.995	0.00723157	0.955631	0.0197097	0.995	1.01	0.941	26	23	22	26	23	20
YNL252C	MRPL17	0.995	0.00723157	0.964734	0.0155923	0.995	1.08	0.978	13	14	8	13	14	9
YJL014W	CCT3	0.996	0.00578235	0.964216	0.0158256	0.996	0.994	1.029	36	41	36	36	39	35
YGR169C-A	YGR169C-A	0.996	0.00578235	0.970869	0.0128396	0.96	0.996	1.235	6	6	4	7	6	3
YHR042W	NCP1	0.996	0.00578235	0.964734	0.0155923	0.942	1.03	0.996	26	29	25	27	29	25
YGL159W	YGL159W	0.996	0.00578235	0.993056	0.00302623	1.107	0.996	0.893	4	4	6	6	4	6
YOR323C	PRO2	0.996	0.00578235	0.964216	0.0158256	0.996	0.905	0.997	26	28	18	27	29	20
YKL059C	MPE1	0.996	0.00578235	0.990763	0.00403024	0.996	0.985	1.02	8	8	7	8	7	8
YDR337W	MRPS28	0.996	0.00578235	0.970869	0.0128396	1.058	0.996	0.962	11	12	11	12	11	12
YIL039W	TED1	0.996	0.00578235	0.981331	0.00818441	0.996	0.954	1.002	14	13	10	14	12	10
YLR219W	MSC3	0.996	0.00578235	0.986827	0.00575913	0.937	0.996	0.998	10	10	12	9	13	11
YJL125C	GCD14	0.996	0.00578235	0.990763	0.00403024	0.912	1.01	0.996	6	8	7	7	8	6
YPR189W	SKI3	0.996	0.00578235	0.970541	0.0129861	0.996	0.974	1	28	34	33	30	34	31
YPR004C	AIM45	0.996	0.00578235	0.970869	0.0128396	0.943	1.078	0.996	8	8	9	10	7	9
YKL196C	YKT6	0.996	0.00578235	0.966646	0.0147324	0.996	0.996	0.989	15	14	13	15	15	10
YBR143C	SUP45	0.996	0.00578235	0.961699	0.0169609	1.015	0.996	0.973	37	35	32	33	34	32
YMR276W	DSK2	0.996	0.00578235	0.970869	0.0128396	0.996	0.939	1.139	3	3	2	3	3	2
YAR002W	NUP60	0.996	0.00578235	0.968953	0.0136973	0.929	0.996	0.999	15	15	12	17	16	13
YDR381W	YRA1	0.996	0.00578235	0.961193	0.0171893	1.022	0.996	0.896	15	15	11	15	15	12
YBL090W	MRP21	0.996	0.00578235	0.973724	0.011564	1.023	0.996	0.701	8	9	8	8	9	9
YOR063W	RPL3	0.996	0.00578235	0.961193	0.0171893	0.996	1.017	0.987	71	73	59	70	68	56
YJL012C	VTC4	0.996	0.00578235	0.964734	0.0155923	1.012	0.996	0.965	20	20	18	19	21	19
YIR012W	SQT1	0.997	0.00433459	0.986827	0.00575913	0.997	1.054	0.963	8	7	9	9	8	9
YLR401C	DUS3	0.997	0.00433459	0.970869	0.0128396	1.114	0.928	0.997	19	21	18	19	20	20
YKR010C	TOF2	0.997	0.00433459	0.993056	0.00302623	1.09	0.965	0.997	5	2	5	5	3	5
YGL195W	GCN1	0.997	0.00433459	0.964734	0.0155923	0.968	0.997	1.024	59	60	55	56	60	57
YJL154C	VPS35	0.997	0.00433459	0.986827	0.00575913	1.093	0.927	0.997	4	7	8	4	7	6
YML046W	PRP39	0.997	0.00433459	0.993056	0.00302623	1.045	0.954	0.997	7	7	6	5	6	6
YLR439W	MRPL4	0.997	0.00433459	0.993056	0.00302623	1.209	0.841	0.997	4	5	4	4	5	4
YGR148C	RPL24B	0.997	0.00433459	0.964734	0.0155923	0.959	1.044	0.997	6	5	5	6	5	5
YDR130C	FIN1	0.997	0.00433459	0.990658	0.00407642	0.997	1.06	0.956	3	2	2	3	2	2
YER168C	CCA1	0.997	0.00433459	0.970869	0.0128396	1.093	0.915	0.997	13	12	11	14	13	12
YMR242C	RPL20A	0.997	0.00433459	0.964734	0.0155923	1.009	0.997	0.993	29	28	25	29	28	25
YDR262W	YDR262W	0.997	0.00433459	0.99975	0.000108431	0.996	1.114	0.997	3	4	3	2	3	2
YLR306W	UBC12	0.997	0.00433459	0.97698	0.0101143	1.09	0.947	0.997	2	2	2	2	2	2
YHR197W	RIX1	0.997	0.00433459	0.970869	0.0128396	0.997	0.922	1.019	16	14	18	15	16	18
YJL085W	EXO70	0.997	0.00433459	0.988931	0.00483417	0.997	1.004	0.978	8	9	7	8	8	7
YAL017W	PSK1	0.997	0.00433459	0.989688	0.00450163	1.023	0.997	0.862	9	9	5	10	7	9
YPR162C	ORC4	0.997	0.00433459	0.993056	0.00302623	0.953	0.997	1.072	5	4	7	6	6	7
YGR012W	YGR012W	0.997	0.00433459	0.990763	0.00403024	1.026	0.864	0.997	9	8	7	8	9	7
YPR081C	GRS2	0.997	0.00433459	0.993056	0.00302623	1.005	0.873	0.997	3	4	4	5	5	5
YPR112C	MRD1	0.997	0.00433459	0.976656	0.0102584	0.997	1.027	0.929	22	22	23	23	24	21
YDR064W	RPS13	0.997	0.00433459	0.964734	0.0155923	0.961	0.997	1.002	14	14	10	14	14	12
YLR197W	NOP56	0.997	0.00433459	0.964734	0.0155923	1.005	0.986	0.997	27	28	24	26	27	25
YDL084W	SUB2	0.997	0.00433459	0.964734	0.0155923	0.997	0.987	1.056	28	28	27	28	28	27
YJL165C	HAL5	0.997	0.00433459	0.986827	0.00575913	1.098	0.997	0.946	8	9	9	7	9	9
YOR109W	INP53	0.997	0.00433459	0.977488	0.00988864	0.988	1.048	0.997	16	15	19	17	15	17
YLL001W	DNM1	0.997	0.00433459	0.968921	0.0137115	1.03	0.979	0.997	24	24	24	24	21	20
YDL029W	ARP2	0.997	0.00433459	0.972673	0.0120332	1.021	0.997	0.986	12	13	13	13	12	10
YPL232W	SSO1	0.997	0.00433459	0.976656	0.0102584	1.18	0.904	0.997	6	6	5	7	6	6
YJL050W	MTR4	0.998	0.00288828	0.976656	0.0102584	1.041	0.962	0.998	25	27	22	24	29	23
YDL018C	ERP3	0.998	0.00288828	0.990658	0.00407642	0.853	1.192	0.998	3	4	3	3	4	3
YOR143C	THI80	0.998	0.00288828	0.992432	0.00329924	1.033	0.835	0.998	7	9	9	7	9	8
YIL118W	RHO3	0.998	0.00288828	0.970869	0.0128396	1.02	0.929	0.998	10	13	10	11	13	10
YNL257C	SIP3	0.998	0.00288828	0.990658	0.00407642	0.998	1.142	0.963	4	5	2	4	5	4
YMR229C	RRP5	0.998	0.00288828	0.964734	0.0155923	0.998	1.008	0.943	93	98	87	91	90	83
YCR016W	YCR016W	0.998	0.00288828	0.98049	0.00855683	1.117	0.833	0.998	11	11	13	10	9	13
YNL084C	END3	0.998	0.00288828	0.970869	0.0128396	1.081	0.998	0.928	10	12	11	10	11	13
YLR061W	RPL22A	0.998	0.00288828	0.964734	0.0155923	1.069	0.998	0.882	10	8	5	9	7	6
YLR083C	EMP70	0.998	0.00288828	0.973724	0.011564	1.155	0.99	0.998	10	13	15	11	13	15
YOL004W	SIN3	0.998	0.00288828	0.970869	0.0128396	0.998	1.057	0.994	23	23	22	24	25	22
YGL211W	NCS6	0.998	0.00288828	0.993056	0.00302623	1.087	0.998	0.657	2	2	2	2	2	2
YKL160W	ELF1	0.998	0.00288828	0.986827	0.00575913	1.196	0.998	0.985	2	2	2	2	2	2
YDL042C	SIR2	0.998	0.00288828	0.982362	0.00772835	0.998	1.18	0.842	7	5	7	7	6	7
YML094W	GIM5	0.998	0.00288828	0.98049	0.00855683	1.048	0.979	0.998	6	7	4	4	7	4
YPL161C	BEM4	0.998	0.00288828	0.98049	0.00855683	0.813	1.2	0.998	6	7	7	6	8	7
YOR046C	DBP5	0.999	0.00144342	0.97698	0.0101143	0.999	0.943	1.012	28	32	24	27	31	23
YIL007C	NAS2	0.999	0.00144342	0.993056	0.00302623	1.078	0.954	0.999	6	5	5	6	5	5
YCR076C	YCR076C	0.999	0.00144342	0.993056	0.00302623	0.998	0.999	1.203	3	3	2	3	3	3
YLR045C	STU2	0.999	0.00144342	0.987328	0.00553862	0.999	1.005	0.97	15	13	14	15	17	14
YGR094W	VAS1	0.999	0.00144342	0.966931	0.0146043	1	0.991	0.999	68	67	58	69	69	57
YFR031C-A	RPL2A	0.999	0.00144342	0.966931	0.0146043	0.972	1.013	0.999	24	23	22	24	23	22
YDR335W	MSN5	0.999	0.00144342	0.986827	0.00575913	0.999	1.007	0.938	13	13	12	13	14	13
YBR213W	MET8	0.999	0.00144342	0.986827	0.00575913	1	0.999	0.883	5	3	4	5	4	4
YDL235C	YPD1	0.999	0.00144342	0.98049	0.00855683	0.999	0.95	1.049	8	9	8	6	8	9
YDR400W	URH1	0.999	0.00144342	0.987328	0.00553862	1.024	0.855	0.999	5	6	6	6	6	6
YLR134W	PDC5	0.999	0.00144342	0.993056	0.00302623	0.919	2.439	0.999	4	3	5	3	2	5
YHR097C	YHR097C	0.999	0.00144342	0.993056	0.00302623	1.035	0.987	0.999	10	9	8	10	10	8
YHL039W	EFM1	0.999	0.00144342	0.993056	0.00302623	0.984	1.005	0.999	6	8	8	6	9	8
YKR021W	ALY1	0.999	0.00144342	0.993056	0.00302623	0.975	1.512	0.999	7	8	7	7	6	7
YGR123C	PPT1	0.999	0.00144342	0.98049	0.00855683	0.999	1.17	0.977	14	18	18	17	17	16
YGL014W	PUF4	0.999	0.00144342	0.976656	0.0102584	1.045	0.999	0.907	14	14	16	15	15	17
YLR448W	RPL6B	0.999	0.00144342	0.964734	0.0155923	1.02	0.998	0.999	14	16	13	14	16	13
YGL206C	CHC1	0.999	0.00144342	0.964734	0.0155923	0.992	0.999	1.018	64	66	60	65	68	58
YOR290C	SNF2	0.999	0.00144342	0.993056	0.00302623	0.999	0.951	2.348	10	8	4	10	9	4
YJL060W	BNA3	0.999	0.00144342	0.964734	0.0155923	0.999	0.982	1.01	20	21	19	20	19	19
YCL014W	BUD3	0.999	0.00144342	0.989688	0.00450163	1.074	0.999	0.963	17	19	16	18	17	16
YPR069C	SPE3	1	0	0.970869	0.0128396	1.05	1	0.955	22	20	19	21	22	19
YDR529C	QCR7	1	0	0.98049	0.00855683	1.052	1	0.952	7	7	6	8	8	5
YCL050C	APA1	1	0	0.970869	0.0128396	1.027	1	0.94	28	25	21	28	25	22
YPR083W	MDM36	1	0	0.992432	0.00329924	0.264	1	1.027	3	2	3	3	3	3
YJR059W	PTK2	1	0	0.987328	0.00553862	1	0.965	1.007	12	12	13	12	12	14
YDR135C	YCF1	1	0	0.98049	0.00855683	1	0.942	1.03	23	27	23	24	25	24
YMR222C	FSH2	1	0	0.989688	0.00450163	1.01	0.985	1	5	5	5	4	5	5
YDL112W	TRM3	1	0	0.981331	0.00818441	1	0.956	1.06	25	29	31	26	26	29
YJL197W	UBP12	1	0	0.993056	0.00302623	1.036	1	0.736	11	10	7	10	10	9
YGL191W	COX13	1	0	0.989469	0.00459779	1	1.03	0.863	3	4	4	3	4	4
YLL031C	GPI13	1	0	0.993056	0.00302623	0.986	1	1.107	4	4	4	5	4	4
YNL172W	APC1	1	0	0.994533	0.00238099	1	0.938	1.226	3	3	3	3	3	3
YLR324W	PEX30	1	0	0.991348	0.00377395	0.964	1	1.096	5	6	5	4	6	5
YJL159W	HSP150	1	0	0.968921	0.0137115	1.149	1	0.98	6	6	5	6	6	4
YDL004W	ATP16	1	0	0.97698	0.0101143	1.183	0.915	1	6	4	4	5	4	4
YDR147W	EKI1	1	0	0.992432	0.00329924	0.998	1.044	1	8	10	8	8	8	9
YBR084C-A	RPL19A	1	0	0.968921	0.0137115	0.982	1	1.065	21	20	18	21	21	19
YGR152C	RSR1	1	0	0.993056	0.00302623	0.991	1	1.043	7	6	5	7	6	6
YML050W	AIM32	1	0	0.986827	0.00575913	0.891	1.016	1	6	6	5	5	5	4
YOR189W	IES4	1.001	-0.00144197	0.993056	0.00302623	1.001	1.049	0.616	2	2	1	2	2	2
YOR293W	RPS10A	1.001	-0.00144197	0.973189	0.011803	1.087	1.001	0.996	18	16	12	19	18	13
YKR089C	TGL4	1.001	-0.00144197	0.998115	0.000819498	1.088	0.956	1.001	10	8	7	10	9	9
YPL116W	HOS3	1.001	-0.00144197	0.98049	0.00855683	1.017	0.982	1.001	22	18	19	20	19	18
YER004W	FMP52	1.001	-0.00144197	0.98049	0.00855683	1.001	0.903	1.086	16	15	13	16	15	13
YBR039W	ATP3	1.001	-0.00144197	0.970869	0.0128396	1.012	1.001	0.989	16	18	14	17	18	13
YLR248W	RCK2	1.001	-0.00144197	0.986827	0.00575913	1.054	0.986	1.001	8	7	7	7	8	7
YGL013C	PDR1	1.001	-0.00144197	0.993056	0.00302623	1.001	0.927	1.023	6	8	7	5	7	8
YOL121C	RPS19A	1.001	-0.00144197	0.970869	0.0128396	1.001	1.091	0.997	17	17	12	17	17	13
YNL302C	RPS19B	1.001	-0.00144197	0.970869	0.0128396	1.001	1.091	0.997	17	17	12	17	17	13
YBL047C	EDE1	1.001	-0.00144197	0.970869	0.0128396	1.028	0.947	1.001	30	33	32	33	34	31
YDR141C	DOP1	1.001	-0.00144197	0.993056	0.00302623	0.844	1.001	1.026	14	15	15	14	15	15
YER105C	NUP157	1.001	-0.00144197	0.98049	0.00855683	1.001	0.989	1.005	18	21	17	17	21	17
YPR010C	RPA135	1.001	-0.00144197	0.970869	0.0128396	1.02	1.001	0.998	38	38	41	37	39	40
YKL104C	GFA1	1.001	-0.00144197	0.970869	0.0128396	1.029	0.97	1.001	30	30	25	30	31	27
YDR449C	UTP6	1.001	-0.00144197	0.984458	0.00680276	1.001	1.003	0.987	12	15	14	11	14	16
YDL213C	NOP6	1.001	-0.00144197	0.982362	0.00772835	1.033	1.001	0.974	5	6	4	6	6	5
YPL050C	MNN9	1.002	-0.00288251	0.989469	0.00459779	1.002	1.123	0.994	11	9	7	11	9	6
YML130C	ERO1	1.002	-0.00288251	0.984458	0.00680276	1.001	1.024	1.002	17	18	15	17	18	18
YDR164C	SEC1	1.002	-0.00288251	0.992432	0.00329924	0.851	1.096	1.002	12	13	15	12	12	15
YKL180W	RPL17A	1.002	-0.00288251	0.97698	0.0101143	1.006	1.002	0.986	25	22	21	25	22	22
YPL128C	TBF1	1.002	-0.00288251	0.986827	0.00575913	1.13	0.939	1.002	8	8	10	7	9	11
YOL126C	MDH2	1.002	-0.00288251	0.993056	0.00302623	0.661	1.002	1.359	2	1	2	2	2	2
YHR072W	ERG7	1.002	-0.00288251	0.990658	0.00407642	0.985	1.046	1.002	8	8	6	8	8	7
YBR265W	TSC10	1.002	-0.00288251	0.99458	0.00236043	1.002	0.905	1.024	4	6	6	6	7	6
YDR063W	AIM7	1.002	-0.00288251	0.981265	0.00821385	1.002	0.954	1.432	3	5	3	3	5	5
YPL093W	NOG1	1.002	-0.00288251	0.976656	0.0102584	1.002	1.002	0.937	29	31	31	30	33	30
YDR471W	RPL27B	1.002	-0.00288251	0.976656	0.0102584	1.002	1.009	1	16	16	15	18	16	14
YGR145W	ENP2	1.002	-0.00288251	0.986827	0.00575913	0.973	1.018	1.002	12	12	13	11	12	13
YGR208W	SER2	1.002	-0.00288251	0.984533	0.00676984	1.159	1.002	0.93	15	12	10	15	13	9
YLR438W	CAR2	1.002	-0.00288251	0.976656	0.0102584	0.962	1.002	1.107	25	26	23	25	26	26
YDL135C	RDI1	1.002	-0.00288251	0.982362	0.00772835	1.002	0.999	1.057	14	14	12	15	13	13
YBR225W	YBR225W	1.002	-0.00288251	0.993056	0.00302623	1.015	0.994	1.002	7	7	7	6	9	6
YOR165W	SEY1	1.002	-0.00288251	0.982362	0.00772835	1.002	1.047	0.978	30	31	35	32	32	36
YLR008C	PAM18	1.002	-0.00288251	0.982362	0.00772835	1.002	1.052	0.995	9	10	9	9	10	9
YDR258C	HSP78	1.002	-0.00288251	0.984052	0.00698197	1.061	0.858	1.002	41	40	29	40	42	29
YDL058W	USO1	1.002	-0.00288251	0.986827	0.00575913	1.002	0.89	1.035	25	26	23	24	27	20
YPL106C	SSE1	1.002	-0.00288251	0.976589	0.010288	1.002	0.937	1.034	89	82	66	84	80	64
YPR165W	RHO1	1.002	-0.00288251	0.982362	0.00772835	1.075	1.002	0.983	6	6	6	6	6	6
YMR205C	PFK2	1.002	-0.00288251	0.974493	0.0112211	1.002	0.963	1.013	40	45	32	39	45	30
YAL016W	TPD3	1.003	-0.00432161	0.986827	0.00575913	1.003	1.042	0.971	11	10	11	11	10	11
YML058W	SML1	1.003	-0.00432161	0.986827	0.00575913	0.933	1.112	1.003	4	4	3	4	4	3
YGL252C	RTG2	1.003	-0.00432161	0.986827	0.00575913	1.003	0.956	1.01	15	17	16	16	18	15
YBR236C	ABD1	1.003	-0.00432161	0.995234	0.00207473	0.735	1.003	1.054	6	5	5	6	4	4
YMR217W	GUA1	1.003	-0.00432161	0.98049	0.00855683	0.969	1.015	1.003	38	35	31	40	34	32
YLR372W	SUR4	1.003	-0.00432161	0.986889	0.00573147	1.003	1.024	0.914	5	6	6	6	6	6
YLR167W	RPS31	1.003	-0.00432161	0.98049	0.00855683	0.97	1.02	1.003	23	23	19	23	24	19
YML025C	YML6	1.003	-0.00432161	0.986827	0.00575913	0.919	1.003	1.061	9	10	9	10	11	10
YPR051W	MAK3	1.003	-0.00432161	0.995933	0.00176981	0.925	1.104	1.003	7	7	6	6	7	4
YNL137C	NAM9	1.003	-0.00432161	0.986827	0.00575913	1.009	0.936	1.003	15	16	13	14	15	11
YFR004W	RPN11	1.003	-0.00432161	0.985329	0.00641862	1.003	0.82	1.121	15	16	11	16	14	11
YIL078W	THS1	1.003	-0.00432161	0.98049	0.00855683	1.011	1.003	0.991	58	57	46	62	57	44
YDR294C	DPL1	1.003	-0.00432161	0.982362	0.00772835	1.029	1.003	0.845	9	11	11	11	13	11
YJR098C	YJR098C	1.003	-0.00432161	0.993056	0.00302623	1.003	0.773	1.348	2	3	2	3	2	2
YGR211W	ZPR1	1.003	-0.00432161	0.98049	0.00855683	1.041	0.952	1.003	23	24	23	22	24	23
YKL106W	AAT1	1.003	-0.00432161	0.992432	0.00329924	1.082	0.964	1.003	9	10	8	11	11	7
YPR144C	NOC4	1.004	-0.00575927	0.993056	0.00302623	1.072	0.941	1.004	13	14	12	13	13	12
YCL019W	YCL019W	1.004	-0.00575927	0.986827	0.00575913	1.224	0.984	1.004	10	10	11	8	10	10
YPR036W	VMA13	1.004	-0.00575927	0.986827	0.00575913	0.953	1.034	1.004	21	25	22	23	25	23
YKL179C	COY1	1.004	-0.00575927	0.990967	0.00394067	1.157	1.004	0.984	12	13	12	12	13	11
YNL061W	NOP2	1.004	-0.00575927	0.982362	0.00772835	1.01	1.004	0.994	18	21	19	17	22	20
YMR109W	MYO5	1.004	-0.00575927	0.986827	0.00575913	1.102	0.923	1.004	25	29	28	27	31	28
YPR060C	ARO7	1.004	-0.00575927	0.986827	0.00575913	1.004	0.752	1.004	16	16	15	17	14	16
YPL091W	GLR1	1.004	-0.00575927	0.986827	0.00575913	1.06	0.91	1.004	24	27	23	24	26	23
YHR133C	NSG1	1.004	-0.00575927	0.986827	0.00575913	1.188	0.783	1.004	5	5	5	6	6	6
YPL101W	ELP4	1.004	-0.00575927	0.993056	0.00302623	1.004	1.093	0.977	6	8	8	6	8	9
YDL007W	RPT2	1.004	-0.00575927	0.981331	0.00818441	1.108	0.969	1.004	22	23	22	23	25	21
YEL054C	RPL12A	1.004	-0.00575927	0.981331	0.00818441	0.956	1.004	1.287	11	9	8	11	10	6
YML119W	YML119W	1.004	-0.00575927	0.999623	0.000163775	1.004	1.198	0.883	5	3	4	4	3	4
YGL129C	RSM23	1.004	-0.00575927	0.986827	0.00575913	1.156	1.004	0.969	18	19	22	19	22	20
YGR252W	GCN5	1.004	-0.00575927	0.999623	0.000163775	0.964	1.234	1.004	6	5	5	6	5	5
YDL045W-A	MRP10	1.004	-0.00575927	0.993056	0.00302623	1.195	1.004	0.825	2	2	2	2	1	2
YBR234C	ARC40	1.004	-0.00575927	0.990763	0.00403024	1.098	0.992	1.004	8	9	8	8	8	8
YPR008W	HAA1	1.004	-0.00575927	0.999623	0.000163775	1.08	1.002	1.004	6	7	7	6	7	6
YHR020W	YHR020W	1.004	-0.00575927	0.98049	0.00855683	1.046	0.964	1.004	48	47	42	47	45	40
YBR200W	BEM1	1.004	-0.00575927	0.993056	0.00302623	0.993	1.004	1.135	6	7	6	6	6	7
YER036C	ARB1	1.004	-0.00575927	0.98049	0.00855683	0.963	1.024	1.004	33	32	24	33	31	25
YCR069W	CPR4	1.004	-0.00575927	0.993146	0.00298712	1.004	0.431	1.317	2	2	2	2	3	3
YKL165C	MCD4	1.005	-0.0071955	0.992432	0.00329924	1.005	1.06	0.865	4	4	4	3	3	3
YBL036C	YBL036C	1.005	-0.0071955	0.987328	0.00553862	1.005	1.018	0.968	15	16	17	16	16	17
YMR083W	ADH3	1.005	-0.0071955	0.986827	0.00575913	1.042	0.963	1.005	20	19	16	20	19	16
YHR208W	BAT1	1.005	-0.0071955	0.986827	0.00575913	1.005	0.9	1.071	24	24	23	22	25	22
YGR072W	UPF3	1.005	-0.0071955	0.99776	0.000973897	0.939	1.049	1.005	6	5	4	6	5	3
YFL039C	ACT1	1.005	-0.0071955	0.985329	0.00641862	1.005	1.011	0.997	45	44	37	46	44	34
YKL151C	YKL151C	1.005	-0.0071955	0.999623	0.000163775	1.098	1.005	0.748	5	6	4	5	6	4
YJL138C	TIF2	1.005	-0.0071955	0.9849	0.00660782	0.972	1.04	1.005	37	41	33	39	41	34
YIL091C	UTP25	1.005	-0.0071955	0.989546	0.00456387	1.005	1.081	1.003	10	11	11	11	12	10
YGL135W	RPL1B	1.005	-0.0071955	0.9849	0.00660782	0.998	1.09	1.005	33	30	24	32	32	28
YKL112W	ABF1	1.005	-0.0071955	0.986827	0.00575913	1.007	1.005	0.966	21	25	19	24	25	17
YGR283C	YGR283C	1.005	-0.0071955	0.999623	0.000163775	0.952	1.005	1.068	3	3	2	3	3	2
YNL236W	SIN4	1.005	-0.0071955	0.993056	0.00302623	1.191	0.927	1.005	10	7	8	11	8	7
YKL212W	SAC1	1.005	-0.0071955	0.986827	0.00575913	1.005	0.993	1.037	25	25	25	27	26	24
YOL147C	PEX11	1.005	-0.0071955	0.992432	0.00329924	1.145	1.005	0.997	5	5	4	5	5	5
YOR074C	CDC21	1.005	-0.0071955	0.986889	0.00573147	1.058	0.841	1.005	9	12	13	10	11	13
YFL022C	FRS2	1.005	-0.0071955	0.984458	0.00680276	1.038	0.98	1.005	43	42	41	44	39	37
YBR286W	APE3	1.005	-0.0071955	0.984458	0.00680276	1.005	0.98	1.089	22	24	16	22	24	20
YHR172W	SPC97	1.005	-0.0071955	0.99975	0.000108431	1.005	1.057	0.698	7	8	7	7	9	8
YLL039C	UBI4	1.005	-0.0071955	0.984458	0.00680276	0.967	1.005	1.028	11	11	9	11	10	9
YPR026W	ATH1	1.005	-0.0071955	0.997334	0.00115954	0.902	1.249	1.005	4	5	5	4	5	4
YKR026C	GCN3	1.005	-0.0071955	0.993056	0.00302623	0.988	1.009	1.005	8	5	7	8	6	7
YKR082W	NUP133	1.005	-0.0071955	0.987262	0.00556768	1.005	0.981	1.005	23	27	22	23	27	25
YEL015W	EDC3	1.005	-0.0071955	0.987328	0.00553862	1.005	1.069	0.894	16	17	11	17	17	14
YDL219W	DTD1	1.006	-0.00863031	0.996644	0.00145987	1.085	0.955	1.006	3	3	2	3	3	3
YDR237W	MRPL7	1.006	-0.00863031	0.995234	0.00207473	0.988	1.028	1.006	6	7	8	7	6	5
YMR152W	YIM1	1.006	-0.00863031	0.988956	0.00482306	1.006	0.931	1.01	12	12	12	11	13	9
YNL307C	MCK1	1.006	-0.00863031	0.9897	0.00449652	1.153	1.006	1.006	18	16	17	17	16	16
YKL172W	EBP2	1.006	-0.00863031	0.990763	0.00403024	1.062	0.923	1.006	21	24	17	21	24	19
YMR224C	MRE11	1.006	-0.00863031	0.999623	0.000163775	1.089	0.74	1.006	5	5	4	5	5	5
YOR335C	ALA1	1.006	-0.00863031	0.986827	0.00575913	1.006	1.02	0.981	64	60	47	66	61	47
YDR089W	YDR089W	1.006	-0.00863031	0.993056	0.00302623	0.873	1.006	1.046	5	4	5	3	4	5
YNL308C	KRI1	1.006	-0.00863031	0.987262	0.00556768	1.039	1.006	0.915	27	27	21	27	26	20
YIL035C	CKA1	1.006	-0.00863031	0.987328	0.00553862	1.006	1.043	1.006	12	14	11	11	14	13
YCR094W	CDC50	1.006	-0.00863031	0.999623	0.000163775	1.006	1.031	0.83	4	4	5	4	4	5
YNL085W	MKT1	1.006	-0.00863031	0.987422	0.00549714	1.006	0.979	1.007	23	27	26	24	26	24
YJR017C	ESS1	1.006	-0.00863031	0.987328	0.00553862	1.021	0.892	1.006	13	14	11	13	14	11
YJL033W	HCA4	1.006	-0.00863031	0.989546	0.00456387	1.014	1.006	0.964	21	21	22	21	23	23
YMR239C	RNT1	1.006	-0.00863031	0.999623	0.000163775	0.752	1.006	1.011	6	6	7	5	6	6
YFL028C	CAF16	1.006	-0.00863031	0.988956	0.00482306	0.964	1.006	1.029	9	9	9	8	10	9
YKR081C	RPF2	1.007	-0.0100637	0.991348	0.00377395	1.024	1.007	0.94	13	15	15	17	18	14
YLR028C	ADE16	1.007	-0.0100637	0.987328	0.00553862	1.007	0.994	1.062	26	25	22	24	25	23
YMR012W	CLU1	1.007	-0.0100637	0.987169	0.00560858	1.023	1.007	1.006	65	65	53	67	65	54
YGL187C	COX4	1.007	-0.0100637	0.987169	0.00560858	1.04	0.96	1.007	10	10	11	11	11	10
YDL067C	COX9	1.007	-0.0100637	0.990658	0.00407642	1.004	1.007	1.008	4	4	4	4	4	3
YIL125W	KGD1	1.007	-0.0100637	0.986889	0.00573147	1.023	0.906	1.007	41	38	32	43	39	30
YDR395W	SXM1	1.007	-0.0100637	0.987328	0.00553862	0.995	1.007	1.033	15	14	14	15	14	12
YHR089C	GAR1	1.007	-0.0100637	0.993056	0.00302623	1.014	1.007	0.967	10	10	8	10	10	8
YPL194W	DDC1	1.007	-0.0100637	0.993056	0.00302623	1.007	1.181	0.555	2	3	3	1	3	2
YER151C	UBP3	1.007	-0.0100637	0.989546	0.00456387	1.007	1.052	0.942	27	26	24	29	25	26
YLR340W	RPP0	1.007	-0.0100637	0.986827	0.00575913	0.996	1.007	1.008	21	22	17	21	21	19
YDR367W	KEI1	1.007	-0.0100637	0.995496	0.00196058	1.007	1.06	0.984	2	2	1	2	2	1
YDR346C	SVF1	1.007	-0.0100637	0.991041	0.00390828	1.007	1.014	0.95	9	9	9	10	10	9
YKL094W	YJU3	1.007	-0.0100637	0.987991	0.00524682	1.007	0.982	1.075	12	13	13	12	13	12
YJL176C	SWI3	1.007	-0.0100637	0.987262	0.00556768	1.045	1.007	0.943	17	17	15	17	17	16
YAL044C	GCV3	1.007	-0.0100637	0.986827	0.00575913	1.021	0.93	1.007	7	7	6	7	7	7
YML012W	ERV25	1.007	-0.0100637	0.990658	0.00407642	1.007	0.934	1.064	6	5	5	5	6	5
YNL182C	IPI3	1.008	-0.0114956	0.990658	0.00407642	1.023	0.948	1.008	14	15	14	14	15	15
YGR202C	PCT1	1.008	-0.0114956	0.990763	0.00403024	1.042	1.008	0.973	8	9	10	9	9	7
YMR076C	PDS5	1.008	-0.0114956	0.993056	0.00302623	1.008	0.991	1.035	21	21	20	19	22	22
YMR314W	PRE5	1.008	-0.0114956	0.993056	0.00302623	0.973	1.008	1.021	11	15	10	12	13	12
YGL019W	CKB1	1.008	-0.0114956	0.997334	0.00115954	1.086	0.857	1.008	5	4	3	5	3	4
YOL089C	HAL9	1.008	-0.0114956	0.996644	0.00145987	1.149	0.996	1.008	7	5	7	7	7	7
YGR076C	MRPL25	1.008	-0.0114956	0.993056	0.00302623	1.001	1.023	1.008	6	6	7	6	6	7
YGL040C	HEM2	1.008	-0.0114956	0.993056	0.00302623	1.008	1.084	0.975	12	13	11	13	13	12
YMR039C	SUB1	1.008	-0.0114956	0.995234	0.00207473	1.008	1.011	0.952	8	8	5	8	7	6
YJR019C	TES1	1.008	-0.0114956	0.997154	0.00123764	1.192	0.843	1.008	11	9	11	10	9	7
YKL006W	RPL14A	1.008	-0.0114956	0.987328	0.00553862	0.998	1.068	1.008	24	20	15	24	21	17
YHR128W	FUR1	1.008	-0.0114956	0.987328	0.00553862	1.006	1.008	1.022	9	9	9	9	9	8
YGR104C	SRB5	1.008	-0.0114956	0.996644	0.00145987	1.141	0.879	1.008	3	2	1	3	3	1
YFL024C	EPL1	1.008	-0.0114956	0.995234	0.00207473	1.168	1.008	0.832	5	4	2	5	4	3
YER136W	GDI1	1.008	-0.0114956	0.987328	0.00553862	1.018	0.996	1.008	24	24	23	24	24	24
YJL096W	MRPL49	1.008	-0.0114956	0.990763	0.00403024	1.008	0.987	1.134	6	6	5	6	5	4
YMR318C	ADH6	1.008	-0.0114956	0.987328	0.00553862	1.008	0.995	1.033	19	19	16	20	20	17
YDL083C	RPS16B	1.008	-0.0114956	0.987328	0.00553862	0.98	1.008	1.016	19	19	16	19	19	14
YLR060W	FRS1	1.008	-0.0114956	0.987328	0.00553862	0.993	1.008	1.008	33	31	30	35	31	30
YDR150W	NUM1	1.009	-0.0129262	0.993056	0.00302623	1.031	0.97	1.009	53	56	51	56	57	58
YBR288C	APM3	1.009	-0.0129262	0.993056	0.00302623	1.128	1.009	0.914	4	6	6	6	5	4
YPL263C	KEL3	1.009	-0.0129262	0.995496	0.00196058	1.071	0.983	1.009	11	11	10	11	11	11
YPR032W	SRO7	1.009	-0.0129262	0.993056	0.00302623	1.009	1.001	1.103	6	6	6	6	6	5
YBL035C	POL12	1.009	-0.0129262	0.997334	0.00115954	1.092	0.96	1.009	11	11	10	12	10	11
YLR086W	SMC4	1.009	-0.0129262	0.995933	0.00176981	1.009	1.04	0.996	14	15	14	13	13	16
YGR237C	YGR237C	1.009	-0.0129262	0.995234	0.00207473	1.183	0.979	1.009	8	8	6	7	7	7
YOL098C	YOL098C	1.009	-0.0129262	0.993056	0.00302623	0.933	1.047	1.009	21	19	20	19	18	20
YHR010W	RPL27A	1.009	-0.0129262	0.990763	0.00403024	1.011	1.009	1.002	23	21	18	25	20	17
YPL105C	SYH1	1.009	-0.0129262	0.990763	0.00403024	1.101	1.009	0.884	19	18	19	18	19	17
YNR030W	ALG12	1.009	-0.0129262	0.99975	0.000108431	1.07	1.009	0.94	4	7	6	5	7	6
YML124C	TUB3	1.009	-0.0129262	0.990763	0.00403024	0.981	1.009	1.077	7	8	8	8	9	9
YOR250C	CLP1	1.009	-0.0129262	0.99975	0.000108431	0.982	1.009	1.039	6	6	5	4	6	6
YLR175W	CBF5	1.009	-0.0129262	0.990763	0.00403024	1.036	1.009	0.991	20	20	17	22	18	17
YGR255C	COQ6	1.009	-0.0129262	0.993056	0.00302623	1.127	0.978	1.009	9	8	8	9	8	7
YMR066W	SOV1	1.009	-0.0129262	0.998823	0.000511626	1.009	0.96	1.18	5	5	4	4	3	3
YBR031W	RPL4A	1.009	-0.0129262	0.990763	0.00403024	1.009	1.019	0.971	29	26	25	29	26	22
YDL120W	YFH1	1.009	-0.0129262	0.993056	0.00302623	1.13	1.007	1.009	3	3	2	3	3	1
YDR298C	ATP5	1.009	-0.0129262	0.990658	0.00407642	1.056	0.943	1.009	18	19	16	17	18	15
YOR317W	FAA1	1.009	-0.0129262	0.990658	0.00407642	1.011	0.906	1.009	36	35	32	37	33	28
YMR161W	HLJ1	1.009	-0.0129262	0.99975	0.000108431	1.093	0.956	1.009	4	3	3	4	3	3
YDR289C	RTT103	1.009	-0.0129262	0.990967	0.00394067	1.009	0.938	1.062	13	14	11	13	13	14
YER006W	NUG1	1.009	-0.0129262	0.993056	0.00302623	1.019	0.971	1.009	27	28	23	25	27	23
YJL151C	SNA3	1.009	-0.0129262	0.993815	0.00269451	1.063	0.909	1.009	2	2	1	2	2	1
YML028W	TSA1	1.009	-0.0129262	0.990651	0.00407911	1.009	1.038	1	11	12	11	11	13	12
YER049W	TPA1	1.009	-0.0129262	0.993056	0.00302623	1.002	1.03	1.009	33	32	30	32	34	28
YER146W	LSM5	1.009	-0.0129262	0.995627	0.0019032	1.009	1.231	0.939	2	3	3	3	3	3
YKR069W	MET1	1.009	-0.0129262	0.992432	0.00329924	1.009	0.95	1.092	13	14	14	14	16	15
YGL232W	TAN1	1.009	-0.0129262	0.993056	0.00302623	1.096	0.801	1.009	14	14	14	13	13	14
YER099C	PRS2	1.009	-0.0129262	0.997154	0.00123764	1.009	1.01	0.919	7	8	7	7	6	6
YGL224C	SDT1	1.009	-0.0129262	0.993056	0.00302623	1.009	0.897	1.07	8	8	8	9	9	7
YDR293C	SSD1	1.009	-0.0129262	0.993056	0.00302623	1.106	1	1.009	34	39	35	37	36	37
YER133W	GLC7	1.01	-0.0143553	0.995234	0.00207473	1.018	1.01	0.976	14	15	13	15	14	14
YJR089W	BIR1	1.01	-0.0143553	0.992432	0.00329924	1.34	1.01	0.977	1	2	3	3	2	2
YDL173W	PAR32	1.01	-0.0143553	0.996644	0.00145987	1.029	0.742	1.01	5	4	2	5	5	2
YDR304C	CPR5	1.01	-0.0143553	0.995894	0.00178685	1.01	1.024	0.94	10	8	11	9	10	11
YDR356W	SPC110	1.01	-0.0143553	0.998115	0.000819498	1.01	0.932	1.041	20	21	18	18	22	19
YMR074C	YMR074C	1.01	-0.0143553	0.993056	0.00302623	0.994	1.026	1.01	10	10	8	10	10	8
YBR142W	MAK5	1.01	-0.0143553	0.995496	0.00196058	0.925	1.01	1.092	18	20	17	19	20	19
YML072C	TCB3	1.01	-0.0143553	0.995234	0.00207473	1.053	1.01	0.989	36	36	31	34	35	29
YOR099W	KTR1	1.01	-0.0143553	0.993056	0.00302623	0.959	1.01	1.079	15	14	14	15	15	13
YDL066W	IDP1	1.01	-0.0143553	0.993056	0.00302623	1.01	0.95	1.028	35	36	33	35	37	33
YJL081C	ARP4	1.01	-0.0143553	0.995234	0.00207473	1.01	1.018	0.977	6	6	7	6	7	7
YGL076C	RPL7A	1.01	-0.0143553	0.993056	0.00302623	1.002	1.046	1.01	32	26	26	31	29	30
YHR064C	SSZ1	1.01	-0.0143553	0.993056	0.00302623	1.01	1.029	0.978	33	31	25	33	31	24
YOR209C	NPT1	1.01	-0.0143553	0.993056	0.00302623	1.047	0.962	1.01	27	26	24	28	29	24
YFR044C	DUG1	1.01	-0.0143553	0.993056	0.00302623	1.076	0.962	1.01	29	31	24	31	32	25
YDR312W	SSF2	1.01	-0.0143553	0.998823	0.000511626	1.01	1.011	0.992	10	11	7	11	10	8
YJL010C	NOP9	1.01	-0.0143553	0.992432	0.00329924	1.015	1.01	0.988	15	15	15	16	14	14
YMR203W	TOM40	1.01	-0.0143553	0.995785	0.00183455	1.007	1.01	1.077	14	12	11	14	11	12
YER025W	GCD11	1.01	-0.0143553	0.993056	0.00302623	0.991	1.01	1.018	37	38	29	38	36	27
YNL186W	UBP10	1.01	-0.0143553	0.999623	0.000163775	0.771	1.01	1.089	12	12	13	10	13	12
YMR116C	ASC1	1.01	-0.0143553	0.993056	0.00302623	0.988	1.016	1.01	39	41	33	40	41	31
YOR276W	CAF20	1.01	-0.0143553	0.993056	0.00302623	0.934	1.029	1.01	5	5	5	5	5	5
YNL216W	RAP1	1.01	-0.0143553	0.993056	0.00302623	1.045	0.964	1.01	17	19	16	17	19	15
YDL102W	POL3	1.01	-0.0143553	0.99975	0.000108431	1.01	1.152	0.966	13	17	15	17	17	16
YJL104W	PAM16	1.01	-0.0143553	0.992432	0.00329924	0.998	1.014	1.01	13	12	11	13	11	10
YOR086C	TCB1	1.01	-0.0143553	0.997793	0.000959367	1.01	1.029	0.994	29	29	26	32	28	26
YKR036C	CAF4	1.01	-0.0143553	0.993056	0.00302623	1.01	0.872	1.137	4	6	6	5	5	5
YFL017W-A	SMX2	1.01	-0.0143553	0.99975	0.000108431	1.177	0.336	1.01	2	2	2	2	2	2
YPL126W	NAN1	1.01	-0.0143553	0.995234	0.00207473	1.02	1.01	0.917	22	24	24	23	25	19
YOR233W	KIN4	1.011	-0.015783	0.993056	0.00302623	1.011	1.107	0.705	7	7	5	7	7	4
YIL137C	TMA108	1.011	-0.015783	0.997154	0.00123764	0.944	1.011	1.085	19	19	16	19	19	17
YGR086C	PIL1	1.011	-0.015783	0.995234	0.00207473	1.043	0.982	1.011	15	11	8	16	14	10
YDL148C	NOP14	1.011	-0.015783	0.99776	0.000973897	1.008	1.064	1.011	20	18	18	16	19	16
YBR245C	ISW1	1.011	-0.015783	0.999623	0.000163775	1.013	1.002	1.011	32	40	37	38	42	35
YJR088C	EMC2	1.011	-0.015783	0.99776	0.000973897	1.039	0.95	1.011	9	8	5	8	8	6
YBR112C	CYC8	1.011	-0.015783	0.996644	0.00145987	1.011	1.03	0.971	14	16	16	15	17	16
YER009W	NTF2	1.011	-0.015783	0.993146	0.00298712	1.031	0.98	1.011	5	6	4	6	6	5
YNL154C	YCK2	1.011	-0.015783	0.993056	0.00302623	1.011	0.95	1.085	14	15	12	14	14	13
YBR025C	OLA1	1.011	-0.015783	0.993056	0.00302623	1.011	1.055	1.011	29	27	32	29	29	29
YGR128C	UTP8	1.011	-0.015783	0.993056	0.00302623	1.011	1.017	0.942	10	13	12	9	10	13
YMR024W	MRPL3	1.011	-0.015783	0.99776	0.000973897	1.011	1.027	1.01	18	17	13	18	17	15
YDR496C	PUF6	1.011	-0.015783	0.99776	0.000973897	1.059	0.989	1.011	20	17	17	20	17	20
YDR212W	TCP1	1.011	-0.015783	0.993056	0.00302623	1.011	0.997	1.046	30	27	26	31	28	26
YAL005C	SSA1	1.011	-0.015783	0.993056	0.00302623	1.011	0.976	1.035	63	59	55	60	61	56
YJR077C	MIR1	1.011	-0.015783	0.993056	0.00302623	1.044	1.011	0.994	16	16	13	15	17	13
YGR192C	TDH3	1.011	-0.015783	0.993056	0.00302623	1.035	1.011	0.975	70	65	61	71	67	64
YBL079W	NUP170	1.011	-0.015783	0.99776	0.000973897	1.038	1.002	1.011	14	17	15	16	15	15
YER117W	RPL23B	1.011	-0.015783	0.993056	0.00302623	1.011	1.021	1.006	22	21	20	22	22	20
YHR011W	DIA4	1.011	-0.015783	0.99776	0.000973897	1.011	0.978	1.173	5	4	6	5	4	5
YOR359W	VTS1	1.011	-0.015783	0.990448	0.00416826	1.053	1.011	0.966	5	7	6	5	5	5
YJL208C	NUC1	1.011	-0.015783	0.995496	0.00196058	1.011	1.012	0.999	9	9	9	8	8	8
YFR002W	NIC96	1.011	-0.015783	0.993056	0.00302623	1.011	0.95	1.024	19	17	18	18	18	18
YDR483W	KRE2	1.012	-0.0172093	0.993923	0.00264719	1.012	1.198	1.006	7	9	11	8	9	12
YIL075C	RPN2	1.012	-0.0172093	0.997793	0.000959367	1.027	0.992	1.012	36	38	34	37	41	30
YDR389W	SAC7	1.012	-0.0172093	0.992671	0.00319466	1.029	0.947	1.012	5	6	5	5	4	6
YOR220W	RCN2	1.012	-0.0172093	0.999935	2.84049e-05	1.012	0.934	1.02	8	7	8	8	7	6
YJR049C	UTR1	1.012	-0.0172093	0.993056	0.00302623	1.012	0.991	1.036	5	6	4	5	6	3
YER082C	UTP7	1.012	-0.0172093	0.99776	0.000973897	1.003	1.012	1.025	15	14	11	15	14	12
YOL057W	YOL057W	1.012	-0.0172093	0.999623	0.000163775	1.012	0.957	1.016	20	21	17	19	21	18
YPL084W	BRO1	1.012	-0.0172093	0.999935	2.84049e-05	1.105	0.967	1.012	24	26	18	25	23	19
YAL014C	SYN8	1.012	-0.0172093	0.997793	0.000959367	1.012	1.175	0.903	3	3	3	3	3	2
YPR128C	ANT1	1.012	-0.0172093	0.990763	0.00403024	0.881	1.019	1.012	5	4	6	5	4	5
YLR419W	YLR419W	1.012	-0.0172093	0.99975	0.000108431	0.991	1.012	1.041	18	18	16	20	20	14
YLR300W	EXG1	1.012	-0.0172093	0.997154	0.00123764	1.012	1.049	0.966	7	7	7	6	6	5
YKL167C	MRP49	1.012	-0.0172093	0.993056	0.00302623	1.012	1.051	0.984	6	5	5	6	5	4
YBR177C	EHT1	1.012	-0.0172093	0.996644	0.00145987	0.97	1.036	1.012	26	30	23	24	29	23
YCR011C	ADP1	1.012	-0.0172093	0.990763	0.00403024	1.012	0.875	1.126	8	9	10	8	10	10
YGR087C	PDC6	1.012	-0.0172093	0.993732	0.00273082	1.012	0.696	1.122	1	2	2	1	2	2
YNL247W	YNL247W	1.012	-0.0172093	0.99606	0.00171434	1.031	0.977	1.012	54	52	49	54	52	49
YOR234C	RPL33B	1.012	-0.0172093	0.99776	0.000973897	1.012	1.023	0.992	4	4	3	4	4	4
YMR037C	MSN2	1.012	-0.0172093	0.993056	0.00302623	1.032	0.902	1.012	3	3	3	3	2	3
YIL074C	SER33	1.012	-0.0172093	0.995391	0.00200624	1.012	0.929	1.015	22	22	21	22	21	20
YKL085W	MDH1	1.012	-0.0172093	0.995234	0.00207473	1.033	0.943	1.012	25	23	22	25	24	20
YBR149W	ARA1	1.013	-0.0186342	0.99776	0.000973897	1.013	1.012	1.091	18	21	18	20	21	18
YOR294W	RRS1	1.013	-0.0186342	0.990658	0.00407642	1.18	0.998	1.013	3	5	5	4	5	4
YPL135W	ISU1	1.013	-0.0186342	0.993056	0.00302623	1.014	1.013	0.795	2	2	2	2	3	1
YNL119W	NCS2	1.013	-0.0186342	0.990651	0.00407911	1.101	0.953	1.013	10	10	7	9	9	7
YMR189W	GCV2	1.013	-0.0186342	0.995391	0.00200624	1.013	1.004	1.036	29	33	31	32	35	31
YOL005C	RPB11	1.013	-0.0186342	0.997336	0.00115872	1.032	0.973	1.013	10	11	9	10	11	9
YLR384C	IKI3	1.013	-0.0186342	0.993815	0.00269451	0.99	1.06	1.013	33	35	32	35	37	34
YDL105W	NSE4	1.013	-0.0186342	0.993056	0.00302623	0.964	1.013	1.634	2	3	1	3	3	1
YER073W	ALD5	1.013	-0.0186342	0.999623	0.000163775	1.059	0.916	1.013	33	36	33	33	36	34
YLR029C	RPL15A	1.013	-0.0186342	0.999623	0.000163775	1.013	1.053	1.008	12	12	11	13	11	9
YDR045C	RPC11	1.013	-0.0186342	0.99776	0.000973897	1.146	1.013	0.951	3	4	4	3	3	4
YOR361C	PRT1	1.013	-0.0186342	0.99975	0.000108431	1.02	1.013	1.007	50	51	42	52	50	41
YLR196W	PWP1	1.013	-0.0186342	0.993815	0.00269451	1.013	1.038	0.931	24	25	21	23	22	18
YLR055C	SPT8	1.013	-0.0186342	0.993056	0.00302623	1.013	1.075	0.995	3	3	3	4	5	3
YMR292W	GOT1	1.013	-0.0186342	0.986827	0.00575913	0	0.898	1.143	0	2	3	0	2	2
YNL048W	ALG11	1.013	-0.0186342	0.993056	0.00302623	1.013	1.137	0.993	9	11	12	9	10	12
YLR421C	RPN13	1.013	-0.0186342	0.999623	0.000163775	1.013	0.982	1.096	2	1	2	2	2	2
YGL049C	TIF4632	1.013	-0.0186342	0.99776	0.000973897	1.013	0.96	1.098	18	19	14	18	20	14
YML078W	CPR3	1.013	-0.0186342	0.99975	0.000108431	1.04	0.978	1.013	11	10	9	11	10	9
YNL260C	YNL260C	1.013	-0.0186342	0.993056	0.00302623	1.221	0.764	1.013	2	2	1	2	2	2
YER031C	YPT31	1.013	-0.0186342	0.996644	0.00145987	1.013	1.008	1.044	9	10	9	9	10	9
YOR357C	SNX3	1.013	-0.0186342	0.995234	0.00207473	1.013	1.041	0.845	9	9	9	10	9	6
Q0140	VAR1	1.014	-0.0200577	0.998823	0.000511626	1.014	0.924	1.125	13	19	21	14	21	19
YGL181W	GTS1	1.014	-0.0200577	0.993056	0.00302623	1.019	1.001	1.014	8	7	7	7	7	5
YHR135C	YCK1	1.014	-0.0200577	0.993056	0.00302623	0.971	1.014	1.143	6	7	7	6	6	7
YGL245W	GUS1	1.014	-0.0200577	0.995234	0.00207473	1.005	1.042	1.014	57	54	45	57	57	49
YGL125W	MET13	1.014	-0.0200577	0.995234	0.00207473	1.014	1.019	0.964	28	29	27	28	28	27
YGL123W	RPS2	1.014	-0.0200577	0.995234	0.00207473	0.995	1.014	1.044	25	24	21	25	23	22
YLR285W	NNT1	1.014	-0.0200577	0.993056	0.00302623	0.982	1.074	1.014	8	6	5	8	6	5
YGR276C	RNH70	1.014	-0.0200577	0.996644	0.00145987	0.965	1.064	1.014	13	15	14	13	15	14
YFR019W	FAB1	1.014	-0.0200577	0.99776	0.000973897	0.89	1.014	1.137	6	6	4	6	7	8
YHR052W	CIC1	1.014	-0.0200577	0.995234	0.00207473	0.957	1.121	1.014	16	13	9	14	13	11
YLR058C	SHM2	1.014	-0.0200577	0.995782	0.00183557	1.014	0.926	1.033	42	39	36	42	39	36
YMR201C	RAD14	1.014	-0.0200577	0.99776	0.000973897	0.814	1.014	1.832	2	2	2	2	2	2
YKL182W	FAS1	1.014	-0.0200577	0.995785	0.00183455	1.007	1.082	1.014	132	121	117	132	122	113
YLR270W	DCS1	1.014	-0.0200577	0.995496	0.00196058	1.009	1.014	1.093	19	17	17	19	19	17
YNL225C	CNM67	1.014	-0.0200577	0.997334	0.00115954	0.989	1.279	1.014	4	5	5	5	4	5
YMR194W	RPL36A	1.014	-0.0200577	0.993056	0.00302623	1.018	1.014	0.978	5	5	5	5	5	5
YNL035C	YNL035C	1.014	-0.0200577	0.993056	0.00302623	0.997	1.139	1.014	8	7	8	8	7	10
YNL239W	LAP3	1.014	-0.0200577	0.993056	0.00302623	1.014	0.905	1.03	15	18	18	15	18	15
YLR452C	SST2	1.014	-0.0200577	0.996644	0.00145987	1.061	0.975	1.014	12	15	16	12	15	15
YKL057C	NUP120	1.014	-0.0200577	0.993056	0.00302623	1.106	1.014	0.941	10	9	12	7	10	13
YLL018C	DPS1	1.014	-0.0200577	0.99776	0.000973897	1.014	0.949	1.044	45	43	37	46	45	35
YLR180W	SAM1	1.014	-0.0200577	0.99776	0.000973897	1.014	1.07	0.997	19	18	15	18	19	17
YDL100C	GET3	1.014	-0.0200577	0.99776	0.000973897	1.014	1.058	0.963	21	25	16	20	24	19
YOL027C	MDM38	1.015	-0.0214797	0.993056	0.00302623	1.015	0.893	1.071	21	20	19	18	23	19
YPR185W	ATG13	1.015	-0.0214797	0.993056	0.00302623	1.042	0.924	1.015	3	3	3	3	3	3
YGL238W	CSE1	1.015	-0.0214797	0.993056	0.00302623	1.04	1.015	1.003	11	15	12	9	14	13
YLR129W	DIP2	1.015	-0.0214797	0.993056	0.00302623	0.887	1.015	1.035	15	18	15	12	20	16
YGR165W	MRPS35	1.015	-0.0214797	0.997154	0.00123764	1.009	1.015	1.083	17	15	17	18	15	17
YNL021W	HDA1	1.015	-0.0214797	0.993056	0.00302623	0.958	1.039	1.015	10	14	10	10	13	10
YDR200C	VPS64	1.015	-0.0214797	0.990426	0.004178	1.036	0.981	1.015	3	4	4	4	4	5
YLR201C	COQ9	1.015	-0.0214797	0.993056	0.00302623	1.015	1.061	0.986	3	4	3	3	4	3
YLR369W	SSQ1	1.015	-0.0214797	0.993056	0.00302623	1.013	1.015	1.038	17	18	14	18	17	15
YNL201C	PSY2	1.015	-0.0214797	0.990763	0.00403024	1.047	1.015	0.972	2	2	5	2	3	5
YLR312W-A	MRPL15	1.015	-0.0214797	0.993056	0.00302623	1.015	1.075	0.934	8	8	7	8	8	7
YNL301C	RPL18B	1.015	-0.0214797	0.993056	0.00302623	1.015	1.016	0.961	22	20	17	21	19	17
YMR212C	EFR3	1.015	-0.0214797	0.993056	0.00302623	1.037	1.015	0.997	12	13	13	13	13	12
YDL116W	NUP84	1.015	-0.0214797	0.993056	0.00302623	1.015	1.114	0.944	8	9	10	10	10	11
YJL186W	MNN5	1.015	-0.0214797	0.999623	0.000163775	1.077	0.976	1.015	15	15	13	15	17	12
YIR036C	IRC24	1.015	-0.0214797	0.993056	0.00302623	1.147	0.982	1.015	11	11	10	11	10	10
YML105C	SEC65	1.015	-0.0214797	0.993815	0.00269451	1.003	1.015	1.018	10	11	9	9	12	10
YEL058W	PCM1	1.015	-0.0214797	0.993056	0.00302623	0.876	1.015	1.015	11	14	16	16	15	17
YLR321C	SFH1	1.015	-0.0214797	0.990658	0.00407642	1.185	0.79	1.015	4	4	3	4	4	4
YML102W	CAC2	1.016	-0.0229004	0.986827	0.00575913	1.016	1.072	0.919	4	5	5	5	5	4
YMR055C	BUB2	1.016	-0.0229004	0.986827	0.00575913	0.332	1.016	1.097	2	2	1	2	2	2
YNL244C	SUI1	1.016	-0.0229004	0.992432	0.00329924	0.957	1.016	1.043	14	15	13	14	14	12
YDL053C	PBP4	1.016	-0.0229004	0.993815	0.00269451	1.094	1.013	1.016	7	5	7	7	6	7
YPL160W	CDC60	1.016	-0.0229004	0.992969	0.0030642	1.029	0.998	1.016	76	76	66	76	76	66
YGL100W	SEH1	1.016	-0.0229004	0.993056	0.00302623	1.01	1.048	1.016	15	13	10	14	13	8
YNL261W	ORC5	1.016	-0.0229004	0.993056	0.00302623	1.275	0.924	1.016	3	4	5	3	4	6
YFR031C	SMC2	1.016	-0.0229004	0.990763	0.00403024	1.089	1.016	0.971	14	15	12	14	15	13
YER125W	RSP5	1.016	-0.0229004	0.992432	0.00329924	1.076	1.016	0.995	25	25	18	25	25	21
YFL007W	BLM10	1.016	-0.0229004	0.996644	0.00145987	0.994	1.142	1.016	12	11	11	12	12	14
YGR078C	PAC10	1.016	-0.0229004	0.997154	0.00123764	1.016	0.953	1.04	5	5	5	4	5	5
YML063W	RPS1B	1.016	-0.0229004	0.993056	0.00302623	1.016	1.032	1.004	53	49	38	53	48	42
YER003C	PMI40	1.016	-0.0229004	0.993056	0.00302623	1.039	0.984	1.016	31	28	24	29	28	28
YIL051C	MMF1	1.016	-0.0229004	0.993056	0.00302623	1.016	1.009	1.03	11	12	9	11	12	9
YOR386W	PHR1	1.017	-0.0243197	0.986827	0.00575913	1.017	0.939	1.419	2	2	3	2	2	2
YDR458C	HEH2	1.017	-0.0243197	0.986827	0.00575913	1.07	0.868	1.017	11	10	10	11	10	9
YNL067W	RPL9B	1.017	-0.0243197	0.990651	0.00407911	1.017	1.045	0.98	23	24	18	22	24	18
YJL082W	IML2	1.017	-0.0243197	0.993056	0.00302623	0.944	1.017	1.026	11	10	13	13	12	13
YHR112C	YHR112C	1.017	-0.0243197	0.993056	0.00302623	1.048	1.017	0.983	12	10	11	12	11	11
YER134C	YER134C	1.017	-0.0243197	0.986827	0.00575913	1.072	1.017	0.95	6	6	5	6	5	5
YOR061W	CKA2	1.017	-0.0243197	0.987328	0.00553862	1.017	1.047	1.011	15	13	13	14	14	13
YGR240C	PFK1	1.017	-0.0243197	0.990658	0.00407642	1.021	0.973	1.017	62	58	57	62	60	59
YDR487C	RIB3	1.017	-0.0243197	0.990658	0.00407642	1.059	0.937	1.017	13	11	11	12	12	12
YDL055C	PSA1	1.017	-0.0243197	0.990658	0.00407642	1.007	1.036	1.017	27	26	20	29	27	25
YCR084C	TUP1	1.017	-0.0243197	0.987328	0.00553862	1.017	1.022	1.006	14	17	14	18	17	16
YGR271W	SLH1	1.017	-0.0243197	0.989688	0.00450163	1.022	1.017	1.013	7	9	9	8	10	9
YJR007W	SUI2	1.017	-0.0243197	0.990763	0.00403024	1.017	1.021	1.015	19	23	21	20	23	20
YNL219C	ALG9	1.017	-0.0243197	0.993056	0.00302623	0.998	1.022	1.017	7	7	7	6	7	7
YDL160C	DHH1	1.017	-0.0243197	0.986827	0.00575913	1.017	1.02	0.935	16	19	16	16	18	17
YBL045C	COR1	1.017	-0.0243197	0.990763	0.00403024	1.07	0.996	1.017	19	17	16	19	18	16
YLR249W	YEF3	1.017	-0.0243197	0.990763	0.00403024	1.017	1.05	0.993	93	92	80	93	95	85
YLR026C	SED5	1.017	-0.0243197	0.990658	0.00407642	0.963	1.017	1.172	11	11	8	11	12	9
YLR367W	RPS22B	1.017	-0.0243197	0.990763	0.00403024	0.967	1.017	1.086	16	16	15	16	16	16
YJL190C	RPS22A	1.017	-0.0243197	0.990763	0.00403024	0.967	1.017	1.086	16	16	15	16	16	16
YER019W	ISC1	1.017	-0.0243197	0.987328	0.00553862	1.075	0.955	1.017	6	6	5	6	6	5
YPR070W	MED1	1.017	-0.0243197	0.987328	0.00553862	1.017	1.029	0.931	5	4	5	5	4	5
YBR235W	VHC1	1.017	-0.0243197	0.993056	0.00302623	1.338	1.017	0.993	2	2	2	2	2	1
YPL260W	YPL260W	1.018	-0.0257376	0.986827	0.00575913	0.946	1.018	1.07	25	29	25	25	27	24
YMR284W	YKU70	1.018	-0.0257376	0.990658	0.00407642	1.024	1.018	0.992	4	4	4	4	4	4
YMR078C	CTF18	1.018	-0.0257376	0.990763	0.00403024	1.018	1.617	0.854	5	4	2	4	5	2
YDR117C	TMA64	1.018	-0.0257376	0.993056	0.00302623	0.921	1.018	1.337	12	11	9	12	11	9
YAL021C	CCR4	1.018	-0.0257376	0.98721	0.00559053	1.018	0.959	1.02	25	28	27	26	26	25
YLR118C	YLR118C	1.018	-0.0257376	0.990763	0.00403024	0.879	1.046	1.018	8	8	7	8	7	5
YPL078C	ATP4	1.018	-0.0257376	0.990658	0.00407642	1.031	0.852	1.018	14	14	12	13	14	10
YDR316W	OMS1	1.018	-0.0257376	0.990763	0.00403024	1.018	0.974	1.033	11	10	8	13	11	11
YGR085C	RPL11B	1.018	-0.0257376	0.987328	0.00553862	1.018	1.034	0.992	26	23	20	27	23	19
YML008C	ERG6	1.018	-0.0257376	0.987328	0.00553862	1.036	0.99	1.018	31	33	27	30	36	26
YDL145C	COP1	1.018	-0.0257376	0.987328	0.00553862	1.012	1.041	1.018	42	44	40	42	45	41
YBL032W	HEK2	1.018	-0.0257376	0.990763	0.00403024	0.971	1.051	1.018	5	6	8	7	5	7
YMR149W	SWP1	1.018	-0.0257376	0.987328	0.00553862	0.915	1.018	1.051	8	8	6	8	8	6
YHR068W	DYS1	1.018	-0.0257376	0.988459	0.00504115	1.018	1.031	1	27	25	22	26	26	23
YCL039W	GID7	1.018	-0.0257376	0.993056	0.00302623	1.018	1.004	6.051	4	4	4	4	4	4
YJR064W	CCT5	1.018	-0.0257376	0.989469	0.00459779	1.018	1.058	0.944	33	29	24	32	29	28
YPL145C	KES1	1.018	-0.0257376	0.989469	0.00459779	1.019	0.99	1.018	23	26	23	24	22	22
YOR232W	MGE1	1.018	-0.0257376	0.988956	0.00482306	1.093	1.018	0.977	12	10	9	11	11	10
YDL147W	RPN5	1.019	-0.0271541	0.986827	0.00575913	1.019	1.01	1.056	18	17	20	17	18	20
YOR239W	ABP140	1.019	-0.0271541	0.986827	0.00575913	1.036	0.953	1.019	13	12	8	12	12	7
YPR148C	YPR148C	1.019	-0.0271541	0.986827	0.00575913	1.019	0.916	1.056	14	17	12	14	16	11
YPL009C	TAE2	1.019	-0.0271541	0.988956	0.00482306	1.019	1.007	1.025	15	16	14	15	15	15
YCR088W	ABP1	1.019	-0.0271541	0.986827	0.00575913	1.072	0.98	1.019	32	31	27	35	33	28
YLR420W	URA4	1.019	-0.0271541	0.986827	0.00575913	0.92	1.019	1.028	13	14	13	15	14	10
YML010W	SPT5	1.019	-0.0271541	0.986827	0.00575913	1.019	1.02	0.983	18	15	14	19	15	16
YHR043C	DOG2	1.019	-0.0271541	0.986889	0.00573147	1.015	1.019	1.105	7	8	6	8	8	5
YJR043C	POL32	1.019	-0.0271541	0.990763	0.00403024	1.053	0.969	1.019	3	3	3	3	4	3
YNL256W	FOL1	1.019	-0.0271541	0.990763	0.00403024	1.019	1.197	0.985	13	12	10	11	12	10
YLR342W	FKS1	1.019	-0.0271541	0.986827	0.00575913	1.019	1.038	0.931	36	35	31	37	36	30
YCR057C	PWP2	1.019	-0.0271541	0.987262	0.00556768	0.859	1.021	1.019	8	12	10	11	11	11
YLR181C	VTA1	1.019	-0.0271541	0.989688	0.00450163	1.021	0.932	1.019	3	5	4	4	5	5
YPR102C	RPL11A	1.019	-0.0271541	0.986827	0.00575913	1.019	1.034	0.992	27	23	20	28	23	20
YDL103C	QRI1	1.019	-0.0271541	0.986827	0.00575913	1.019	1.015	1.034	30	30	30	30	31	28
YLR109W	AHP1	1.019	-0.0271541	0.986889	0.00573147	1.045	0.898	1.019	22	22	17	22	22	16
YER123W	YCK3	1.019	-0.0271541	0.990658	0.00407642	0.981	1.026	1.019	13	11	11	13	11	12
YHR056C	RSC30	1.019	-0.0271541	0.9897	0.00449652	1.019	1.096	1.015	7	8	6	8	8	6
YDR194C	MSS116	1.019	-0.0271541	0.986889	0.00573147	1.019	1.04	1.013	32	34	34	36	35	33
YPR089W	YPR089W	1.019	-0.0271541	0.986827	0.00575913	1.019	0.854	1.043	6	6	7	7	6	7
YPR105C	COG4	1.02	-0.0285692	0.989688	0.00450163	1.201	0.897	1.02	7	8	5	5	8	5
YBL091C	MAP2	1.02	-0.0285692	0.989469	0.00459779	1.02	0.882	1.426	10	14	9	12	11	12
[truncated: 1,633 more rows]

## Sheet: vld1d-gld1d
Supplementary Data 1. Total cellular proteome of vld1Δ (H) / gld1Δ (L)
Accession	Standard Name	vld1Δ (H)/gld1Δ (L)	-log2 (H/L)	p-value	-log10 p-value	Ratio Exp. #1	Ratio Exp. #2	Ratio Exp. #3	Light Peptides Exp. #1	Light Peptides Exp. #2	Light Peptides Exp. #3	Heavy Peptides Exp. #1	Heavy Peptides Exp. #2	Heavy Peptides Exp. #3
YPL186C	UIP4	0.079	3.662	5.29753e-16	15.2759	0.103	0.051	0.079	2	2	2	2	2	2
YDL107W	MSS2	0.095	3.39593	5.29753e-16	15.2759	0.242	0.072	0.095	2	2	2	2	2	1
YNR028W	CPR8	0.118	3.08314	5.29753e-16	15.2759	0.118	0.098	0.156	2	2	2	2	2	2
YOL117W	RRI2	0.237	2.07704	5.29753e-16	15.2759	0.237	0.159	1	2	2	2	2	2	1
YOL026C	MIM1	0.262	1.93236	5.29753e-16	15.2759	0.262	0.248	0.27	2	2	2	2	2	2
YKL207W	EMC3	0.315	1.66658	8.24572e-11	10.0838	0.314	0.315	0.932	2	2	2	2	2	2
YPR095C	SYT1	0.318	1.6529	5.29753e-16	15.2759	0.563	0.231	0.318	3	2	3	3	1	2
YER145C	FTR1	0.325	1.62149	5.29753e-16	15.2759	0.366	0.325	0.129	2	2	1	2	2	2
YLR205C	HMX1	0.336	1.57347	5.29753e-16	15.2759	0.355	0.234	0.336	3	3	3	2	2	3
YNR009W	NRM1	0.358	1.48197	5.29753e-16	15.2759	1.03	0.31	0.358	2	2	2	1	2	2
YER016W	BIM1	0.425	1.23447	5.29753e-16	15.2759	0.324	0.846	0.425	2	2	2	2	2	2
YER112W	LSM4	0.485	1.04394	5.29753e-16	15.2759	0.464	0.485	0.555	2	2	2	2	2	2
YBR036C	CSG2	0.52	0.943416	0.00147082	2.83244	0.421	0.579	0.52	2	2	2	2	2	2
YDL180W	AIT1	0.542	0.883635	4.51325e-07	6.34551	0.334	0.542	0.708	2	4	4	3	4	4
YMR095C	SNO1	0.543	0.880976	5.29753e-16	15.2759	0.539	0.577	0.543	4	5	4	4	5	5
YER040W	GLN3	0.555	0.84944	7.73817e-07	6.11136	0.555	0.393	0.586	2	2	2	2	2	2
YMR096W	SNZ1	0.558	0.841663	5.29753e-16	15.2759	0.489	0.558	0.609	18	18	18	18	18	17
YOR130C	ORT1	0.567	0.818579	5.29753e-16	15.2759	0.567	0.565	0.601	4	4	4	4	4	4
YJL088W	ARG3	0.571	0.808437	5.29753e-16	15.2759	0.571	0.567	1.209	11	11	10	10	11	10
YJL151C	SNA3	0.572	0.805913	0.0143867	1.84204	1.148	0.552	0.572	2	2	2	2	2	2
YOL140W	ARG8	0.574	0.800877	5.29753e-16	15.2759	0.546	0.574	1.413	16	16	16	14	15	16
YPR127W	YPR127W	0.588	0.766112	7.25566e-10	9.13932	0.588	0.531	1.209	3	4	4	3	4	4
YER069W	ARG5,6	0.595	0.749038	5.29753e-16	15.2759	0.595	0.577	0.823	32	32	32	32	32	32
YGL117W	YGL117W	0.608	0.717857	4.8937e-10	9.31036	0.608	0.669	0.601	9	11	9	10	11	8
YOL058W	ARG1	0.616	0.698998	5.29753e-16	15.2759	0.616	0.611	0.793	27	27	26	26	27	27
YJR025C	BNA1	0.628	0.671164	5.29753e-16	15.2759	0.619	0.628	0.719	12	12	12	12	12	12
YER007W	PAC2	0.634	0.657445	0.0786225	1.10445	0.634	0.426	1.361	2	2	2	2	2	2
YKL190W	CNB1	0.635	0.655172	2.48873e-07	6.60402	0.599	0.635	0.955	2	2	2	2	2	2
YPR058W	YMC1	0.648	0.625934	1.74891e-11	10.7572	0.648	0.643	0.677	4	4	4	4	4	4
YDR297W	SUR2	0.649	0.62371	2.31684e-06	5.6351	0.487	0.649	0.908	2	2	2	2	2	2
YDR489W	SLD5	0.652	0.617056	0.00225327	2.64719	0.862	0.536	0.652	2	2	2	2	2	2
YCL030C	HIS4	0.658	0.603841	5.29753e-16	15.2759	0.642	0.658	0.789	40	39	39	37	38	39
YMR055C	BUB2	0.66	0.599462	0.107137	0.970062	0.66	0.898	0.631	2	2	2	2	2	2
YMR058W	FET3	0.662	0.595097	7.12989e-12	11.1469	0.662	0.627	0.924	5	5	4	5	5	5
YOR103C	OST2	0.663	0.592919	9.0206e-05	4.04476	0.663	0.572	0.79	2	2	2	2	2	2
YER175C	TMT1	0.666	0.586406	9.21502e-11	10.0355	0.653	0.666	0.76	11	11	11	10	11	11
YLR350W	ORM2	0.669	0.579922	1.16985e-06	5.93187	0.674	0.55	0.669	2	2	2	2	2	2
YMR062C	ARG7	0.674	0.56918	5.29753e-16	15.2759	0.666	0.674	0.752	23	25	24	26	26	24
YHR018C	ARG4	0.675	0.567041	5.29753e-16	15.2759	0.675	0.658	0.762	22	23	23	23	22	22
YOR081C	TGL5	0.675	0.567041	0.244258	0.612152	0.675	0.894	0.565	3	3	3	3	3	3
YBR211C	AME1	0.675	0.567041	0.0561701	1.25049	0.675	0.769	0.527	2	2	2	2	2	2
YGR065C	VHT1	0.677	0.562772	0.11098	0.954756	0.772	0.594	0	3	3	1	2	3	2
YIL077C	RCI37	0.68	0.556393	0.0100705	1.99695	0.679	0.68	1.256	2	2	2	2	2	2
YKL149C	DBR1	0.688	0.53952	0.00599415	2.22227	0.809	0.629	0.688	2	2	2	2	2	2
YIL153W	RRD1	0.692	0.531156	0.00559145	2.25248	0.979	0.692	0.621	3	3	3	3	3	3
YKL048C	ELM1	0.695	0.524915	0.205101	0.688033	0.835	0.623	0.695	2	2	3	2	2	3
YFR048W	RMD8	0.697	0.520769	0.0343253	1.46439	0.903	0.697	0.581	3	3	3	3	3	3
YDL198C	GGC1	0.697	0.520769	3.25071e-13	12.488	0.659	0.7	0.697	18	18	18	17	17	15
YMR283C	RIT1	0.699	0.516636	0.250348	0.601457	1.348	0.691	0.699	2	2	2	1	2	2
YPL107W	YPL107W	0.701	0.512514	0.0137574	1.86146	1.079	0.701	0.604	2	2	2	1	2	2
YBR235W	VHC1	0.702	0.510457	0.0163123	1.78748	0.702	0.87	0.662	3	3	3	2	2	3
YDR144C	MKC7	0.703	0.508403	0.000250666	3.6009	0.703	0.697	0.961	2	2	2	2	2	2
YER055C	HIS1	0.707	0.500218	3.39501e-12	11.4692	0.657	0.707	0.776	13	14	15	15	15	14
YML014W	TRM9	0.707	0.500218	1.09408e-07	6.96095	0.671	0.707	1.034	4	2	2	3	2	3
YOR221C	MCT1	0.709	0.496142	0.239958	0.619864	0.804	0.709	0.651	2	2	2	2	2	2
YDR142C	PEX7	0.711	0.492079	0.245253	0.610386	0.711	0.905	0.654	2	2	2	2	2	1
YDR493W	MZM1	0.711	0.492079	5.91153e-06	5.2283	0.882	0.513	0.711	3	3	3	3	3	3
YIL116W	HIS5	0.712	0.490051	5.96735e-10	9.22422	0.712	0.682	0.763	11	12	12	12	12	12
YDR329C	PEX3	0.716	0.481969	0.0598864	1.22267	0.716	0.667	0.746	2	2	2	2	2	2
YLR327C	TMA10	0.718	0.477944	0.0306505	1.51356	0.718	0.32	0.77	3	3	3	3	2	2
YER128W	YER128W	0.72	0.473931	0.0512843	1.29002	0.707	0.72	0.967	3	3	3	3	3	2
YBR256C	RIB5	0.723	0.467932	0.00604089	2.2189	0.723	0.769	0.633	4	5	5	5	5	4
YGR120C	COG2	0.723	0.467932	0.0706385	1.15096	2.261	0.563	0.723	2	3	3	1	3	3
YNL116W	DMA2	0.726	0.461959	0.0408388	1.38893	0.726	0.612	0.747	4	3	4	4	4	4
YOR115C	TRS33	0.727	0.459973	0.0499274	1.30166	0.637	0.727	0.904	4	4	5	4	4	5
YML079W	YML079W	0.729	0.456009	0.000298115	3.52562	0.951	0.729	0.669	5	6	6	6	6	5
YER162C	RAD4	0.73	0.454032	0.0837339	1.0771	1.381	0.698	0.73	3	3	4	2	3	3
YOR219C	STE13	0.731	0.452057	0.0817753	1.08738	0.59	0.731	1.035	3	2	3	3	2	3
YIR034C	LYS1	0.738	0.438307	1.64603e-09	8.78356	0.732	0.738	0.95	22	23	22	21	22	23
YER052C	HOM3	0.738	0.438307	1.52873e-09	8.81567	0.727	0.738	0.791	25	25	25	25	25	25
YOL144W	NOP8	0.74	0.434403	2.09593e-05	4.67862	0.568	0.785	0.74	7	8	8	6	8	8
YHL025W	SNF6	0.741	0.432455	0.166226	0.779302	1.028	0.741	0.722	2	2	2	2	2	2
YLR256W	HAP1	0.742	0.430509	0.0941753	1.02606	0.856	0.639	0.742	3	3	3	3	3	3
YNL104C	LEU4	0.744	0.426625	4.6123e-09	8.33608	0.74	0.744	0.801	27	28	27	28	28	28
YIL111W	COX5B	0.744	0.426625	0.00051875	3.28504	0.744	0.636	0.962	2	2	2	2	2	2
YPR186C	PZF1	0.746	0.422752	0.116795	0.932577	0.523	0.746	0.979	3	3	3	3	3	3
YPR149W	NCE102	0.751	0.413115	3.04686e-07	6.51615	0.833	0.751	0.72	2	2	2	2	2	2
YMR120C	ADE17	0.755	0.405451	3.69006e-07	6.43297	0.755	0.713	0.966	12	13	13	13	12	13
YGL009C	LEU1	0.757	0.401635	4.83685e-08	7.31544	0.757	0.689	0.803	48	46	47	48	46	47
YOR304C-A	YOR304C-A	0.758	0.39973	0.359566	0.444221	0.585	0.815	0.758	2	2	2	2	2	2
YHR091C	MSR1	0.758	0.39973	0.384026	0.415639	0.706	1.023	0.758	3	3	3	4	4	3
YDR035W	ARO3	0.762	0.392137	1.02433e-07	6.98956	0.766	0.748	0.762	28	28	27	27	27	28
YJR109C	CPA2	0.763	0.390245	1.17153e-07	6.93125	0.664	0.763	0.826	48	51	48	49	50	48
YBR145W	ADH5	0.766	0.384584	9.0206e-05	4.04476	0.766	0.744	0.817	6	6	5	6	6	4
YDR307W	YDR307W	0.766	0.384584	0.182279	0.739262	0.714	0.817	0.766	2	3	1	3	3	3
YPL184C	MRN1	0.766	0.384584	0.182279	0.739262	0.897	0.731	0.766	3	2	3	2	3	3
YER169W	RPH1	0.767	0.382702	0.15033	0.822954	0.476	1.682	0.767	3	3	3	3	3	3
YIL087C	AIM19	0.767	0.382702	0.0480824	1.31801	0.685	0.767	0.83	2	2	2	2	2	2
YHR195W	NVJ1	0.768	0.380822	0.0553615	1.25679	0.768	0.681	0.825	6	6	5	6	5	5
YHR129C	ARP1	0.769	0.378944	0.4476	0.34911	0.585	0.769	0.879	2	2	2	2	2	1
YML091C	RPM2	0.77	0.37707	0.00115933	2.93579	0.77	0.723	0.827	6	8	7	8	7	8
YPL013C	MRPS16	0.77	0.37707	0.0364794	1.43795	0.949	0.77	0.702	4	4	4	4	4	4
YGL039W	YGL039W	0.773	0.37146	0.162277	0.789744	0.703	0.773	0.807	3	3	3	3	3	3
YMR196W	YMR196W	0.773	0.37146	0.00108412	2.96492	0.747	0.773	1.164	5	6	5	6	6	6
YLR174W	IDP2	0.774	0.369595	0.000290252	3.53722	0.833	0.774	0.756	2	2	2	2	2	2
YDR158W	HOM2	0.775	0.367732	7.7882e-07	6.10856	0.775	0.75	0.796	30	28	29	30	29	29
YLR229C	CDC42	0.775	0.367732	0.00237958	2.6235	1.005	0.775	0.615	3	3	2	3	3	3
YGR143W	SKN1	0.775	0.367732	0.187947	0.725964	0.758	0.835	0.775	4	5	4	5	5	5
YLR191W	PEX13	0.775	0.367732	0.0713497	1.14661	1.015	0.775	0.639	7	7	6	7	7	7
YGR206W	MVB12	0.776	0.365871	0.221597	0.654436	0.691	0.776	1.273	2	2	2	2	2	2
YOL059W	GPD2	0.776	0.365871	8.29445e-07	6.08121	0.776	0.746	0.902	11	11	11	10	11	11
YEL063C	CAN1	0.776	0.365871	0.256066	0.591649	0.776	1.144	0.747	2	2	2	2	2	2
YML059C	NTE1	0.776	0.365871	0.0239451	1.62078	0.736	0.776	1.012	7	8	8	8	7	8
YHR029C	YHI9	0.786	0.347399	1.42123e-05	4.84734	0.786	0.75	0.851	11	11	11	11	11	11
YLR027C	AAT2	0.787	0.345564	3.87629e-06	5.41158	0.787	0.765	0.847	28	27	27	27	27	25
YOL100W	PKH2	0.79	0.340075	0.239958	0.619864	1.194	0.772	0.79	5	4	4	5	5	4
YJR130C	STR2	0.793	0.334607	4.85525e-05	4.31379	0.793	0.753	0.831	15	15	15	16	16	15
YMR177W	MMT1	0.793	0.334607	0.693534	0.158932	0.704	0.807	0.793	3	3	3	3	2	3
YGL124C	MON1	0.794	0.332789	0.652168	0.18564	0.868	0.794	0.638	1	2	2	1	2	2
YOR304W	ISW2	0.795	0.330973	0.00463359	2.33408	0.933	0.637	0.795	8	10	9	9	10	9
YKL211C	TRP3	0.796	0.32916	1.3571e-05	4.86739	0.796	0.794	0.901	21	21	21	21	21	21
YLR348C	DIC1	0.796	0.32916	0.0193125	1.71416	0.911	0.796	0.788	6	6	6	5	6	6
YBL103C	RTG3	0.796	0.32916	0.272362	0.564853	1.003	0.796	0.796	4	4	4	4	4	4
YML065W	ORC1	0.796	0.32916	0.235294	0.62839	1.334	0.789	0.796	5	3	1	5	3	2
YPR145W	ASN1	0.797	0.327348	1.49052e-05	4.82666	0.802	0.794	0.797	23	22	20	24	22	21
YLR316C	TAD3	0.799	0.323733	0.344923	0.462278	0.795	0.799	1.169	2	2	2	2	2	1
YDR236C	FMN1	0.799	0.323733	0.128382	0.891496	0.876	0.791	0.799	5	5	5	5	5	5
YMR169C	ALD3	0.799	0.323733	0.0123999	1.90658	0.799	0.74	1.224	8	7	8	7	8	9
YNL165W	YNL165W	0.799	0.323733	0.00427681	2.36888	1.614	0.799	0.436	3	3	3	3	3	3
YKL218C	SRY1	0.8	0.321928	0.00425152	2.37146	0.8	0.796	0.875	8	8	8	8	8	8
YDR034C	LYS14	0.801	0.320126	0.337799	0.471341	0.801	0.507	0.813	2	1	2	2	2	2
YKL029C	MAE1	0.802	0.318326	2.84831e-05	4.54541	0.802	0.786	0.886	23	23	25	23	23	25
YHR208W	BAT1	0.802	0.318326	2.68213e-05	4.57152	0.824	0.802	0.802	27	27	27	26	27	27
YDR354W	TRP4	0.802	0.318326	0.000138106	3.85979	0.802	0.797	0.809	11	11	11	11	10	11
YNL047C	SLM2	0.804	0.314733	0.494723	0.305638	1.015	0.798	0.804	3	2	3	3	2	3
YGR029W	ERV1	0.805	0.312939	0.00456999	2.34008	0.885	0.805	0.804	8	9	9	8	9	9
YHR187W	IKI1	0.805	0.312939	0.0795158	1.09955	0.882	0.711	0.805	3	3	3	3	3	3
YBR249C	ARO4	0.805	0.312939	3.92611e-05	4.40604	0.805	0.805	0.861	23	23	22	23	23	22
YGR136W	LSB1	0.805	0.312939	0.0198972	1.70121	0.859	0.805	0.768	2	2	2	2	2	2
YFR013W	IOC3	0.805	0.312939	0.0306505	1.51356	0.792	0.862	0.805	5	5	5	5	5	5
YFR015C	GSY1	0.806	0.311148	0.00397756	2.40038	0.673	0.806	1.277	5	5	6	6	6	6
YBR129C	OPY1	0.807	0.309359	0.345213	0.461912	0.64	0.981	0.807	4	4	4	4	4	4
YGL093W	SPC105	0.807	0.309359	0.353017	0.452205	0.773	0.807	0.985	4	4	4	3	3	4
YCL047C	YCL047C	0.807	0.309359	0.0177507	1.75079	0.807	0.92	0.806	6	6	6	5	5	6
YOR119C	RIO1	0.808	0.307573	0.124203	0.905868	0.99	0.77	0.808	5	5	6	5	6	6
YML088W	UFO1	0.808	0.307573	0.399348	0.398649	0.986	0.808	0.503	3	2	2	3	1	2
YGR047C	TFC4	0.808	0.307573	0.0233248	1.63218	0.808	0.901	0.768	2	2	2	2	2	2
YDR369C	XRS2	0.809	0.305788	0.606413	0.217232	1.123	0.809	0.669	2	3	3	3	3	3
YIL056W	VHR1	0.81	0.304006	0.693706	0.158825	0.995	0.81	0.778	2	2	2	2	2	2
YNL032W	SIW14	0.81	0.304006	0.4876	0.311936	0.706	0.977	0.81	2	3	3	1	2	3
YDL108W	KIN28	0.811	0.302226	0.364416	0.438402	0.862	0.811	0.726	2	2	2	2	2	2
YOR233W	KIN4	0.811	0.302226	0.329042	0.482749	0.596	1.37	0.811	6	7	5	5	7	6
YOR301W	RAX1	0.811	0.302226	0.688456	0.162124	0.773	0.811	1.171	2	3	3	2	3	2
YOR120W	GCY1	0.812	0.300448	0.00420108	2.37664	0.735	0.812	0.891	12	15	13	11	13	15
YPL074W	YTA6	0.812	0.300448	0.33337	0.477073	1.011	0.812	0.631	4	4	3	4	3	2
YBR248C	HIS7	0.813	0.298673	0.000106862	3.97118	0.813	0.81	0.905	24	24	24	26	25	25
YGR252W	GCN5	0.814	0.296899	0.339002	0.469798	0.814	0.666	0.947	4	4	2	4	4	2
YDL223C	HBT1	0.815	0.295128	0.162277	0.789744	0.589	0.815	1.425	5	13	11	6	13	13
YNL129W	NRK1	0.815	0.295128	0.0408388	1.38893	0.825	0.794	0.815	6	5	5	6	5	5
YOR222W	ODC2	0.816	0.293359	0.000614423	3.21153	0.816	0.806	0.97	14	12	13	13	13	13
YBR035C	PDX3	0.818	0.289827	0.002555	2.59261	0.815	0.818	1.013	10	10	10	10	10	10
YMR108W	ILV2	0.819	0.288065	0.000199453	3.70016	0.819	0.773	0.861	31	31	31	31	30	31
YKL023W	YKL023W	0.819	0.288065	0.130398	0.884729	0.796	0.819	0.823	3	4	4	4	4	4
YBR214W	SDS24	0.82	0.286304	0.0286678	1.54261	0.82	0.729	1.049	7	7	7	7	7	7
YLR413W	YLR413W	0.82	0.286304	0.00592084	2.22762	0.777	0.82	0.821	7	7	7	7	7	6
YLR231C	BNA5	0.82	0.286304	0.00741778	2.12973	0.82	0.777	0.956	7	7	7	7	7	7
YHL027W	RIM101	0.82	0.286304	0.407324	0.39006	1.449	0.557	0.82	3	2	3	3	2	3
YDL131W	LYS21	0.821	0.284546	0.000962145	3.01676	0.798	0.821	0.899	7	7	7	6	7	7
YLR439W	MRPL4	0.822	0.28279	0.444704	0.351929	0.822	0.882	0.769	5	5	5	5	5	5
YDR109C	YDR109C	0.822	0.28279	0.546334	0.262542	0.822	0.765	0.925	2	2	2	2	2	2
YNL086W	SNN1	0.822	0.28279	0.734015	0.134295	0.822	0.764	1.074	3	3	2	3	2	3
YDL182W	LYS20	0.823	0.281036	0.000318727	3.49658	0.779	0.823	1.045	28	29	27	29	29	28
YKL140W	TGL1	0.824	0.279284	0.222349	0.652965	0.696	0.824	1.097	6	8	8	7	7	8
YDL042C	SIR2	0.825	0.277534	0.221597	0.654436	0.828	0.825	0.711	8	7	7	8	8	8
YGL156W	AMS1	0.826	0.275786	0.355981	0.448573	0.774	0.826	1.276	5	5	5	5	4	5
YCL009C	ILV6	0.827	0.274041	0.000500152	3.3009	0.801	0.827	0.836	8	8	8	8	8	8
YHR067W	HTD2	0.827	0.274041	0.764915	0.116387	0.748	0.827	1.087	2	2	1	2	2	2
YLR387C	REH1	0.827	0.274041	0.222484	0.652701	0.749	0.827	0.892	4	4	4	4	4	4
YIL114C	POR2	0.827	0.274041	0.494723	0.305638	0.827	0.966	0.827	2	2	2	2	2	2
YDL160C-A	YDL160C-A	0.827	0.274041	0.713952	0.146331	0.661	1.028	0.827	2	3	3	2	3	3
YDR351W	SBE2	0.828	0.272297	0.478727	0.319912	0.828	0.789	0.873	4	4	4	4	5	5
YJR134C	SGM1	0.828	0.272297	0.10563	0.976212	0.948	0.692	0.828	6	6	4	6	6	7
YGR238C	KEL2	0.829	0.270556	0.780041	0.107883	0.672	1.014	0.829	2	2	1	2	2	2
YOL102C	TPT1	0.83	0.268817	0.418704	0.378093	0.811	0.83	1.418	4	4	4	4	4	4
YPR180W	AOS1	0.83	0.268817	0.747047	0.126652	0.815	0.83	1.194	2	2	3	3	3	3
YDR539W	FDC1	0.83	0.268817	0.013581	1.86707	0.952	0.809	0.83	10	9	9	9	8	10
YGR156W	PTI1	0.83	0.268817	0.557254	0.253947	0.889	0.83	0.821	3	3	3	3	3	3
YIL015W	BAR1	0.831	0.26708	0.0828803	1.08155	0.902	0.831	0.759	4	4	4	4	4	4
YAL048C	GEM1	0.831	0.26708	0.218583	0.660383	0.986	0.831	0.8	6	5	6	6	6	6
YGL026C	TRP5	0.831	0.26708	0.000686353	3.16345	0.812	0.831	0.901	53	53	53	54	53	54
YDR089W	YDR089W	0.832	0.265345	0.184197	0.734718	0.767	0.832	0.885	4	4	4	4	4	4
YPL112C	PEX25	0.833	0.263612	0.373005	0.428286	0.979	0.833	0.816	3	3	3	3	3	3
YFL026W	STE2	0.834	0.261881	0.0668544	1.17487	1.021	0.834	0.801	3	3	3	3	3	3
YGL202W	ARO8	0.834	0.261881	0.00101288	2.99444	0.805	0.834	0.855	27	28	27	27	27	27
YGR033C	TIM21	0.834	0.261881	0.260072	0.584907	0.833	0.972	0.834	3	4	4	4	4	4
YKR023W	YKR023W	0.834	0.261881	0.197277	0.704924	0.879	0.774	0.834	5	4	4	5	4	4
YBR230C	OM14	0.835	0.260152	0.033315	1.47736	0.835	0.89	0.553	2	2	2	2	2	2
YBL051C	PIN4	0.836	0.258425	0.423433	0.373215	0.836	0.792	1.347	2	2	2	2	2	2
YER073W	ALD5	0.836	0.258425	0.00117424	2.93024	0.898	0.836	0.813	36	36	35	35	36	36
YOR244W	ESA1	0.836	0.258425	0.616024	0.210402	0.836	0.76	0.908	2	2	2	2	2	2
YJR016C	ILV3	0.836	0.258425	0.00111563	2.95248	0.841	0.795	0.836	42	42	42	41	41	41
YDR139C	RUB1	0.837	0.2567	0.0999529	1.0002	0.837	0.818	0.987	2	3	3	2	3	3
YHR036W	BRL1	0.838	0.254978	0.570638	0.243639	1.071	0.677	0.838	2	2	2	2	2	1
YDR019C	GCV1	0.838	0.254978	0.00174141	2.7591	0.838	0.802	0.976	18	18	18	19	19	18
YMR311C	GLC8	0.838	0.254978	0.086728	1.06184	0.838	1.32	0.785	4	5	5	5	5	5
YDR412W	RRP17	0.838	0.254978	0.110268	0.957552	0.838	0.8	1.095	4	4	4	4	4	4
YKR019C	IRS4	0.838	0.254978	0.766556	0.115456	0.838	0.823	1.05	2	2	2	2	2	2
YKL203C	TOR2	0.838	0.254978	0.483034	0.316023	1.093	0.689	0.838	9	10	10	10	10	10
YKL168C	KKQ8	0.838	0.254978	0.633819	0.198035	0.757	0.838	0.961	5	4	5	5	4	4
YJR083C	ACF4	0.839	0.253257	0.292295	0.534178	0.839	0.8	0.919	7	8	8	8	8	8
YJL072C	PSF2	0.839	0.253257	0.580487	0.236208	0.832	0.839	1.048	2	2	2	2	2	2
YHL013C	OTU2	0.84	0.251539	0.542655	0.265476	0.84	0.85	0.749	4	5	4	2	5	4
YPR042C	PUF2	0.84	0.251539	0.746234	0.127125	0.815	0.84	1.031	3	4	3	2	4	3
YKL120W	OAC1	0.84	0.251539	0.00506797	2.29517	0.875	0.761	0.84	16	17	17	16	16	17
YMR003W	AIM34	0.84	0.251539	0.483034	0.316023	0.84	0.471	1.261	2	2	2	2	2	2
YPR133C	SPN1	0.841	0.249822	0.00685088	2.16425	0.963	0.841	0.838	7	7	8	7	8	8
YCR028C-A	RIM1	0.841	0.249822	0.00296183	2.52844	0.841	0.93	0.835	5	5	5	5	5	5
YML020W	YML020W	0.841	0.249822	0.556487	0.254545	0.987	0.841	0.675	3	3	3	4	4	4
YDL133W	YDL133W	0.842	0.248108	0.810128	0.0914465	1.142	0.697	0.842	1	2	2	1	2	2
YBL074C	AAR2	0.842	0.248108	0.580487	0.236208	0.654	0.842	1.061	2	2	2	2	2	2
YBR244W	GPX2	0.842	0.248108	0.399348	0.398649	0.786	0.842	1.51	3	3	3	3	3	3
YHR047C	AAP1	0.843	0.246395	0.0528777	1.27673	0.83	0.843	0.86	8	8	7	8	8	7
YOL064C	MET22	0.844	0.244685	0.00251439	2.59957	0.844	0.842	0.94	16	16	17	16	15	17
YGL224C	SDT1	0.844	0.244685	0.0254477	1.59435	0.844	0.841	0.92	9	9	9	9	9	8
YLL002W	RTT109	0.844	0.244685	0.596097	0.224683	0.744	0.894	0.844	2	2	2	2	2	2
YGL254W	FZF1	0.844	0.244685	0.556487	0.254545	0.844	0.764	0.988	2	2	2	2	2	2
YOR161C	PNS1	0.845	0.242977	0.33833	0.47066	0.845	0.802	0.956	2	3	3	3	3	3
YDR206W	EBS1	0.845	0.242977	0.582918	0.234392	0.998	0.845	0.671	3	3	3	3	3	3
YGL061C	DUO1	0.846	0.24127	0.349507	0.456544	0.826	0.846	0.922	6	6	6	4	5	6
YOR125C	CAT5	0.846	0.24127	0.66146	0.179497	0.825	1.149	0.846	2	2	2	3	3	1
YPR040W	TIP41	0.847	0.239566	0.556487	0.254545	0.847	0.839	0.986	4	3	4	4	3	3
YGL065C	ALG2	0.848	0.237864	0.296907	0.527379	0.847	0.848	0.88	6	6	4	6	6	5
YJR063W	RPA12	0.848	0.237864	0.348517	0.457776	0.831	0.926	0.848	3	3	2	3	3	2
YMR275C	BUL1	0.848	0.237864	0.579878	0.236663	0.848	0.724	0.946	4	5	5	5	6	5
YDR258C	HSP78	0.848	0.237864	0.00802446	2.09558	0.848	0.829	1.012	28	28	26	27	27	24
YGR097W	ASK10	0.849	0.236164	0.0485524	1.31379	0.828	0.966	0.849	12	12	12	12	11	12
YER090W	TRP2	0.849	0.236164	0.0038475	2.41482	0.849	0.76	0.882	20	21	22	21	20	21
YER159C	BUR6	0.849	0.236164	0.0921486	1.03551	0.849	0.825	0.867	2	2	2	2	2	2
YCL004W	PGS1	0.85	0.234465	0.631846	0.199389	0.85	0.861	0.639	3	4	3	3	3	4
YKL033W-A	YKL033W-A	0.851	0.232769	0.0208958	1.67994	0.864	0.828	0.851	15	15	15	15	15	15
YDR127W	ARO1	0.851	0.232769	0.00453441	2.34348	0.851	0.851	0.89	79	81	79	82	81	82
YML013W	UBX2	0.851	0.232769	0.652168	0.18564	0.713	0.99	0.851	3	5	4	3	4	4
YPL273W	SAM4	0.851	0.232769	0.0273504	1.56304	0.851	0.965	0.803	17	18	18	17	17	17
YMR135C	GID8	0.852	0.231075	0.652168	0.18564	0.852	1.434	0.767	2	3	2	3	3	3
YKL084W	HOT13	0.853	0.229382	0.592453	0.227346	0.855	0.853	0.786	4	4	4	4	4	4
YAL011W	SWC3	0.854	0.227692	0.646988	0.189104	0.851	1.157	0.854	2	2	2	2	2	2
YCR090C	YCR090C	0.854	0.227692	0.157204	0.803537	0.987	0.842	0.854	4	4	4	4	4	4
YLR199C	PBA1	0.855	0.226004	0.479854	0.318891	0.818	0.855	0.86	3	3	3	3	3	3
YFR028C	CDC14	0.856	0.224317	0.188932	0.723695	0.981	0.784	0.856	4	3	4	5	3	4
YLR212C	TUB4	0.857	0.222633	0.16961	0.770548	0.848	0.857	0.921	4	5	4	5	5	4
YHR207C	SET5	0.857	0.222633	0.193126	0.71416	0.857	0.628	0.861	6	6	5	6	6	6
YDR013W	PSF1	0.858	0.22095	0.8402	0.0756172	0.866	0.816	0.858	2	2	2	2	2	2
YCR063W	BUD31	0.859	0.21927	0.830769	0.08052	0.823	1.058	0.859	3	3	3	3	3	3
YKL186C	MTR2	0.859	0.21927	0.590285	0.228938	0.964	0.859	0.314	2	2	1	2	2	2
YCR017C	CWH43	0.859	0.21927	0.202945	0.692622	0.736	0.859	0.939	7	6	7	7	6	7
YMR060C	SAM37	0.86	0.217591	0.835045	0.0782899	0.827	0.86	1.09	4	3	1	3	2	1
YML051W	GAL80	0.86	0.217591	0.835045	0.0782899	0.86	0.711	0.887	1	2	2	2	2	2
YGL148W	ARO2	0.86	0.217591	0.0091182	2.04009	0.86	0.858	0.894	18	19	19	19	18	17
YFL029C	CAK1	0.861	0.215915	0.0898747	1.04636	0.861	1.028	0.688	7	8	8	6	8	6
YDR037W	KRS1	0.861	0.215915	0.00969261	2.01356	0.861	0.828	0.927	46	44	44	48	47	46
YER099C	PRS2	0.861	0.215915	0.0881691	1.05468	0.861	0.856	1.136	6	6	6	6	6	6
YHR206W	SKN7	0.861	0.215915	0.222349	0.652965	1.017	0.855	0.861	7	7	6	6	6	5
YGR102C	YGR102C	0.862	0.21424	0.71075	0.148283	1.073	0.745	0.862	1	2	2	1	2	2
YFL028C	CAF16	0.863	0.212568	0.0693899	1.1587	0.847	0.863	0.909	9	9	9	9	9	9
YIL002C	INP51	0.863	0.212568	0.875657	0.0576658	0.834	0.912	0.863	2	2	2	2	2	2
YGR092W	DBF2	0.863	0.212568	0.502935	0.298488	0.823	0.899	0.863	5	6	5	5	5	5
YOR143C	THI80	0.863	0.212568	0.355553	0.449096	1.06	0.687	0.863	5	6	6	6	6	5
YLR211C	YLR211C	0.864	0.210897	0.781411	0.107121	1.023	0.756	0.864	2	2	2	2	2	2
YJR111C	YJR111C	0.865	0.209228	0.108909	0.962936	0.865	0.823	0.886	3	4	4	3	3	4
YDL073W	YDL073W	0.865	0.209228	0.67141	0.173012	0.865	1.059	0.829	4	3	4	3	3	4
YLR177W	YLR177W	0.866	0.207561	0.862958	0.0640105	1.091	0.837	0.866	3	3	2	2	3	3
YHR100C	GEP4	0.866	0.207561	0.676964	0.169434	0.863	1.012	0.866	4	4	4	4	4	4
YOL133W	HRT1	0.866	0.207561	0.422246	0.374435	1.112	0.768	0.866	4	4	4	4	4	4
YAL017W	PSK1	0.867	0.205896	0.182279	0.739262	0.848	0.867	1.012	10	10	8	10	9	9
YJL130C	URA2	0.868	0.204233	0.0176144	1.75413	0.846	0.868	0.997	106	101	100	103	99	102
YNL009W	IDP3	0.868	0.204233	0.0512583	1.29024	0.835	0.868	0.87	3	3	3	3	3	3
YOR108W	LEU9	0.868	0.204233	0.0315509	1.50099	0.885	0.858	0.868	15	15	15	14	15	15
YBR176W	ECM31	0.869	0.202572	0.314862	0.50188	0.971	0.869	0.835	3	3	3	3	3	3
YPL065W	VPS28	0.869	0.202572	0.777744	0.109163	1.089	0.746	0.869	2	2	2	2	2	2
YMR287C	DSS1	0.871	0.199255	0.483034	0.316023	0.794	0.871	0.877	5	9	9	7	9	9
YNR065C	YNR065C	0.872	0.1976	0.739328	0.131163	0.95	0.872	0.74	3	3	3	3	3	2
YJL222W	VTH2	0.872	0.1976	0.739328	0.131163	0.95	0.872	0.74	3	3	3	3	3	2
YIL173W	VTH1	0.872	0.1976	0.739328	0.131163	0.95	0.872	0.74	3	3	3	3	3	2
YMR209C	YMR209C	0.872	0.1976	0.275705	0.559555	0.872	0.694	0.935	9	9	8	9	9	8
YDR383C	NKP1	0.872	0.1976	0.747047	0.126652	0.99	0.694	0.872	2	3	3	2	2	3
YMR321C	YMR321C	0.873	0.195946	0.049624	1.30431	0.851	1.085	0.873	9	9	9	9	8	8
YOR184W	SER1	0.873	0.195946	0.0247434	1.60654	0.873	0.84	0.959	26	26	25	26	25	24
YLR137W	YLR137W	0.874	0.194295	0.81394	0.0894076	0.874	0.691	1.026	4	4	4	4	4	3
YDR386W	MUS81	0.874	0.194295	0.893933	0.0486949	0.874	0.982	0.815	3	3	3	3	3	3
YIL084C	SDS3	0.874	0.194295	0.187947	0.725964	0.962	0.79	0.874	3	3	4	3	2	4
YBR294W	SUL1	0.874	0.194295	0.891966	0.0496516	0.874	0.846	0.917	2	2	1	2	2	1
YDR178W	SDH4	0.874	0.194295	0.741398	0.129948	0.612	0.874	0.944	2	2	2	2	2	2
YDR460W	TFB3	0.874	0.194295	0.296907	0.527379	0.921	0.518	0.874	4	5	5	5	5	5
YNL172W	APC1	0.874	0.194295	0.868325	0.0613178	0.874	1.121	0.721	3	3	1	3	3	3
YMR272C	SCS7	0.875	0.192645	0.0563235	1.24931	0.875	0.841	0.888	11	10	11	10	9	11
YNR027W	BUD17	0.876	0.190997	0.830562	0.080628	0.957	0.876	0.87	2	2	2	2	2	2
YEL047C	YEL047C	0.876	0.190997	0.0508472	1.29373	0.869	0.876	0.97	11	12	12	11	12	12
YBR137W	YBR137W	0.876	0.190997	0.29123	0.535764	1.06	0.876	0.864	5	7	7	6	7	7
YCL051W	LRE1	0.876	0.190997	0.868325	0.0613178	0.876	0.7	1.381	2	2	2	2	2	2
YDL025C	RTK1	0.877	0.189351	0.272409	0.564779	0.877	0.877	1.144	8	8	8	8	8	7
YHR119W	SET1	0.877	0.189351	0.908422	0.0417124	0.487	0.877	1.371	1	2	2	1	2	2
YJL044C	GYP6	0.877	0.189351	0.0643318	1.19157	0.837	1.041	0.877	7	7	7	7	7	7
YLR220W	CCC1	0.878	0.187707	0.0563235	1.24931	1.12	0.878	0.862	9	9	9	7	9	9
YPR029C	APL4	0.878	0.187707	0.203856	0.690676	0.984	0.878	0.867	8	8	8	7	8	8
YDL076C	RXT3	0.878	0.187707	0.756168	0.121382	1.024	0.816	0.878	2	2	2	2	2	2
YPL109C	YPL109C	0.878	0.187707	0.906465	0.0426489	0.852	0.878	0.939	2	2	2	2	2	2
YOR136W	IDH2	0.879	0.186065	0.0347139	1.4595	0.868	0.879	0.935	15	15	15	15	15	15
YPL031C	PHO85	0.88	0.184425	0.385612	0.413849	0.846	0.88	1.122	4	4	4	4	4	4
YKR055W	RHO4	0.88	0.184425	0.41178	0.385335	1.014	0.88	0.865	4	4	4	4	4	4
YPR089W	YPR089W	0.88	0.184425	0.377879	0.422647	1.084	0.88	0.742	5	6	6	6	6	6
YMR016C	SOK2	0.88	0.184425	0.789982	0.102383	0.91	0.826	0.88	5	6	4	6	5	4
YMR167W	MLH1	0.88	0.184425	0.724955	0.139689	0.779	0.88	1.139	5	4	4	6	6	6
YBL023C	MCM2	0.88	0.184425	0.385612	0.413849	0.801	0.88	0.97	12	12	12	13	13	11
YDR291W	HRQ1	0.881	0.182786	0.889974	0.0506228	0.977	0.801	0.881	3	2	2	3	2	2
YDL030W	PRP9	0.881	0.182786	0.768595	0.114302	0.796	0.881	1.099	4	4	4	3	4	4
YJR148W	BAT2	0.881	0.182786	0.190239	0.7207	0.881	0.747	0.888	7	7	6	7	7	7
YPR184W	GDB1	0.882	0.181149	0.41424	0.382748	0.882	0.782	1.084	10	9	9	10	10	10
YMR008C	PLB1	0.882	0.181149	0.772753	0.111959	0.882	0.976	0.882	3	3	3	3	3	3
YHR005C	GPA1	0.882	0.181149	0.202945	0.692622	0.872	0.882	0.947	11	10	12	12	11	12
YMR244C-A	YMR244C-A	0.883	0.179515	0.831546	0.0801137	0.883	1.573	0.853	2	2	3	3	3	3
YML058W	SML1	0.883	0.179515	0.553172	0.25714	0.911	0.883	0.625	2	2	2	2	2	2
YMR277W	FCP1	0.883	0.179515	0.294683	0.530645	0.883	0.83	0.954	6	8	7	7	8	8
YDR304C	CPR5	0.883	0.179515	0.0744151	1.12834	0.883	0.843	1.024	12	11	10	12	11	10
YML097C	VPS9	0.884	0.177882	0.0999529	1.0002	0.884	0.857	0.916	7	8	8	8	8	8
YDR487C	RIB3	0.884	0.177882	0.0508472	1.29373	0.863	0.885	0.884	12	12	12	11	12	12
YMR262W	YMR262W	0.884	0.177882	0.877262	0.0568706	0.951	0.873	0.884	2	2	2	2	2	2
YKR038C	KAE1	0.884	0.177882	0.384026	0.415639	0.88	0.884	1.076	5	6	6	6	6	4
YPL098C	MGR2	0.884	0.177882	0.37708	0.423567	0.699	0.92	0.884	2	2	2	2	2	2
YER101C	AST2	0.884	0.177882	0.656636	0.182675	0.833	1.051	0.884	4	6	7	7	7	7
YER086W	ILV1	0.885	0.176251	0.0524754	1.28004	0.885	0.885	0.916	25	26	24	25	26	26
YLR052W	IES3	0.885	0.176251	0.0798368	1.0978	0.865	0.986	0.885	6	5	5	6	4	6
YIL034C	CAP2	0.885	0.176251	0.0886401	1.05237	0.858	1.02	0.885	6	6	6	6	6	6
YOR118W	RTC5	0.886	0.174621	0.793018	0.100717	0.775	1.039	0.886	4	4	4	4	4	4
YLR214W	FRE1	0.886	0.174621	0.648378	0.188172	0.886	0.64	1.092	4	4	4	4	4	4
YNL264C	PDR17	0.886	0.174621	0.212042	0.673578	0.886	0.887	0.881	11	11	9	11	9	11
YKR065C	PAM17	0.886	0.174621	0.763594	0.117137	0.967	0.732	0.886	3	3	4	4	3	4
YGR104C	SRB5	0.886	0.174621	0.797885	0.0980596	0.886	1.053	0.72	2	2	2	2	2	2
YJL200C	ACO2	0.886	0.174621	0.0534477	1.27207	0.847	0.886	1.02	32	32	31	32	31	29
YMR011W	HXT2	0.887	0.172994	0.65691	0.182494	0.887	0.835	0.99	5	5	5	6	6	5
YJL149W	DAS1	0.887	0.172994	0.904916	0.043392	0.872	0.887	1.206	2	2	2	2	1	2
YBR218C	PYC2	0.887	0.172994	0.0568263	1.24545	0.872	0.887	0.953	47	46	45	48	46	47
YER074W-A	YOS1	0.887	0.172994	0.808127	0.0925205	0.887	0.886	1.06	2	2	2	2	2	2
YGR246C	BRF1	0.887	0.172994	0.796569	0.0987765	1.503	0.784	0.887	2	2	1	2	2	2
YLL006W	MMM1	0.887	0.172994	0.441922	0.354654	0.705	0.984	0.887	9	9	9	9	8	8
YER044C	ERG28	0.888	0.171368	0.186398	0.729558	0.712	0.888	1.031	3	3	3	3	3	3
YJR024C	MDE1	0.888	0.171368	0.812254	0.0903081	0.775	0.888	0.965	2	2	1	2	2	2
YDR232W	HEM1	0.888	0.171368	0.0921486	1.03551	0.888	0.866	0.949	17	16	14	17	16	15
YBR119W	MUD1	0.888	0.171368	0.810037	0.0914952	0.888	0.88	0.973	4	4	3	4	4	3
YDL219W	DTD1	0.888	0.171368	0.407324	0.39006	1.1	0.888	0.833	1	2	2	2	2	2
YAL060W	BDH1	0.889	0.169745	0.105161	0.978145	0.889	0.869	1.065	13	13	13	13	13	13
YER020W	GPA2	0.889	0.169745	0.797885	0.0980596	0.827	0.889	0.959	3	4	4	4	3	4
YKL121W	DGR2	0.89	0.168123	0.818962	0.0867363	0.89	0.893	0.826	5	4	2	4	4	4
YDR439W	LRS4	0.89	0.168123	0.830562	0.080628	0.89	0.89	0.957	3	3	3	3	3	3
YKL165C	MCD4	0.89	0.168123	0.66475	0.177342	0.88	1.018	0.89	4	5	5	5	5	5
YGL184C	STR3	0.89	0.168123	0.203017	0.692467	0.89	0.844	0.914	9	9	9	9	9	9
YPL110C	GDE1	0.89	0.168123	0.808127	0.0925205	1	0.834	0.89	4	5	4	5	5	4
YML076C	WAR1	0.89	0.168123	0.813945	0.0894052	0.952	0.89	0.702	3	4	4	3	3	4
YNL220W	ADE12	0.89	0.168123	0.0668544	1.17487	0.89	0.889	0.976	18	17	17	17	17	17
YKR039W	GAP1	0.891	0.166503	0.915377	0.0384002	0.891	0.888	0.991	2	1	2	2	2	2
YDL121C	YDL121C	0.891	0.166503	0.482013	0.316941	0.982	0.891	0.835	4	4	4	4	4	4
YHR019C	DED81	0.892	0.164884	0.0765713	1.11593	0.892	0.89	0.948	35	35	35	35	34	34
YCR053W	THR4	0.892	0.164884	0.0765713	1.11593	0.892	0.86	0.949	28	26	27	28	26	26
YNR039C	ZRG17	0.892	0.164884	0.808127	0.0925205	0.776	0.892	1.07	4	5	5	5	4	5
YGL140C	YGL140C	0.893	0.163268	0.748094	0.126044	0.692	0.893	1.054	6	6	7	6	5	6
YLR345W	YLR345W	0.893	0.163268	0.830717	0.080547	0.853	0.893	1.154	2	2	2	2	2	2
YAL015C	NTG1	0.893	0.163268	0.796569	0.0987765	1.046	0.816	0.893	3	3	3	2	3	2
YDR302W	GPI11	0.894	0.161653	0.92205	0.0352454	0.936	0.689	0.894	2	2	2	2	2	1
YOR252W	TMA16	0.894	0.161653	0.427539	0.369024	0.894	0.835	0.923	4	4	4	4	4	4
YLL018C	DPS1	0.895	0.16004	0.090324	1.0442	0.883	0.895	0.924	40	38	40	41	39	41
YPL175W	SPT14	0.895	0.16004	0.816706	0.0879344	1.028	0.895	0.89	2	3	3	3	3	3
YJR032W	CPR7	0.896	0.158429	0.275646	0.559648	1.032	0.887	0.896	11	12	11	11	11	12
YLR373C	VID22	0.896	0.158429	0.329879	0.481645	1.103	0.896	0.892	8	7	8	9	9	9
YDL066W	IDP1	0.896	0.158429	0.0935959	1.02874	0.874	0.896	0.934	31	31	31	31	31	31
YGR124W	ASN2	0.896	0.158429	0.0935959	1.02874	0.921	0.877	0.896	28	28	28	28	28	27
YKL051W	SFK1	0.896	0.158429	0.732595	0.135136	0.904	0.833	0.896	3	4	4	4	4	3
YKL103C	LAP4	0.896	0.158429	0.145071	0.83842	0.896	0.847	1.08	11	11	10	11	11	11
YDR364C	CDC40	0.897	0.15682	0.277117	0.557338	1.078	0.708	0.897	3	5	5	5	5	5
YIL094C	LYS12	0.897	0.15682	0.123516	0.908276	0.78	0.897	0.994	18	16	16	19	18	17
YOR155C	ISN1	0.897	0.15682	0.556487	0.254545	0.87	0.897	0.904	8	7	7	8	7	7
YDR079W	PET100	0.897	0.15682	0.808127	0.0925205	1.053	0.897	0.888	2	2	2	2	2	2
YDR183W	PLP1	0.897	0.15682	0.836812	0.0773722	0.815	1.066	0.897	2	2	2	2	2	2
YJR035W	RAD26	0.897	0.15682	0.830562	0.080628	0.897	0.801	0.972	3	3	3	3	3	3
YDL036C	PUS9	0.897	0.15682	0.907998	0.041915	0.897	0.908	0.875	4	4	5	4	3	5
YPR190C	RPC82	0.898	0.155213	0.10563	0.976212	0.898	0.953	0.759	9	9	8	9	9	9
YGR133W	PEX4	0.898	0.155213	0.830769	0.08052	1.074	0.896	0.898	2	2	2	2	2	2
YMR189W	GCV2	0.898	0.155213	0.124203	0.905868	0.898	0.81	0.964	27	29	29	27	28	28
YBR262C	AIM5	0.898	0.155213	0.337799	0.471341	0.756	0.935	0.898	4	4	4	4	4	3
YGR134W	CAF130	0.898	0.155213	0.830717	0.080547	0.898	0.724	0.938	4	4	4	4	4	4
YLR442C	SIR3	0.899	0.153607	0.747047	0.126652	0.976	0.836	0.899	6	7	6	6	7	7
YPL188W	POS5	0.899	0.153607	0.493587	0.306636	0.899	0.835	0.945	4	4	4	4	4	4
YCR005C	CIT2	0.899	0.153607	0.161812	0.790988	0.837	0.899	1.093	12	12	12	12	12	12
YNL161W	CBK1	0.9	0.152003	0.841345	0.0750256	0.866	0.9	0.928	2	3	3	2	3	3
Q0250	COX2	0.9	0.152003	0.841523	0.0749342	0.9	0.986	0.847	3	3	3	3	3	3
YLR291C	GCD7	0.9	0.152003	0.311243	0.5069	0.999	0.9	0.793	6	6	5	6	6	5
YIL085C	KTR7	0.9	0.152003	0.840925	0.0752426	1.054	0.9	0.709	2	2	2	2	2	2
YMR020W	FMS1	0.9	0.152003	0.830717	0.080547	1.476	0.825	0.9	3	3	2	2	3	2
YER024W	YAT2	0.901	0.150401	0.948255	0.0230748	0	0.68	1.194	0	2	2	0	2	2
YJL137C	GLG2	0.901	0.150401	0.862461	0.0642604	0.935	0.882	0.901	4	4	3	4	4	4
YKL209C	STE6	0.901	0.150401	0.872206	0.0593809	0.539	1.256	0.901	5	5	5	3	4	4
YLR025W	SNF7	0.901	0.150401	0.30646	0.513626	0.901	0.878	1.026	6	6	6	6	5	5
YLR363C	NMD4	0.901	0.150401	0.837778	0.0768709	0.901	0.757	1.017	2	2	2	3	3	3
YGL144C	ROG1	0.902	0.148801	0.883418	0.0538339	0.998	0.902	0.832	3	3	3	3	2	3
YNL040W	YNL040W	0.902	0.148801	0.355539	0.449113	0.902	0.768	0.974	7	7	5	6	7	6
YGR019W	UGA1	0.902	0.148801	0.181701	0.740643	0.902	0.89	1.169	17	19	17	19	19	19
YJR124C	YJR124C	0.902	0.148801	0.590007	0.229143	0.902	0.885	1.057	4	4	3	4	4	3
YPR122W	AXL1	0.902	0.148801	0.652168	0.18564	1.025	0.902	0.806	6	7	7	7	7	7
YGR093W	YGR093W	0.902	0.148801	0.329795	0.481756	0.843	0.902	0.978	12	12	13	12	12	13
YNL288W	CAF40	0.903	0.147202	0.841523	0.0749342	0.903	0.995	0.864	8	7	6	7	7	6
YOL086W-A	YOL086W-A	0.903	0.147202	0.889546	0.0508314	1.19	0.903	0.785	2	2	1	2	2	2
YLL055W	YCT1	0.903	0.147202	0.864633	0.0631682	1.447	0.903	0.9	2	2	2	2	2	2
YPL241C	CIN2	0.903	0.147202	0.853361	0.0688671	0.899	0.903	1.193	2	2	2	2	2	2
YLR361C	DCR2	0.903	0.147202	0.874778	0.0581021	1.047	0.903	0.899	2	4	4	2	4	4
YMR225C	MRPL44	0.904	0.145605	0.841845	0.0747677	0.897	0.904	0.947	2	2	1	2	2	2
YLR403W	SFP1	0.904	0.145605	0.850454	0.0703494	0.953	0.904	0.846	4	3	3	3	3	4
YMR207C	HFA1	0.904	0.145605	0.854819	0.068126	1.081	0.869	0.904	5	5	4	5	5	5
YAL029C	MYO4	0.904	0.145605	0.546334	0.262542	0.991	0.797	0.904	12	14	11	14	15	14
YDR476C	YDR476C	0.904	0.145605	0.582708	0.234549	0.904	0.894	1.013	2	2	2	2	2	2
YOR323C	PRO2	0.904	0.145605	0.142717	0.845523	0.904	0.878	0.916	18	17	16	18	18	18
YLR270W	DCS1	0.904	0.145605	0.193026	0.714385	0.904	0.873	0.989	17	17	15	17	16	15
YGL159W	YGL159W	0.905	0.14401	0.716533	0.144764	1.001	0.796	0.905	6	7	7	6	7	6
YPL108W	YPL108W	0.905	0.14401	0.856906	0.0670667	0.869	0.905	1.348	3	3	3	3	3	3
YLR323C	CWC24	0.905	0.14401	0.862958	0.0640105	0.95	0.905	0.74	2	2	2	2	2	2
YDR171W	HSP42	0.905	0.14401	0.348586	0.457691	0.905	0.888	1.187	7	7	7	7	7	7
YNL022C	YNL022C	0.905	0.14401	0.349507	0.456544	0.905	0.96	0.902	15	15	15	15	15	15
YDR173C	ARG82	0.905	0.14401	0.85293	0.0690865	0.905	2.291	0.39	3	2	2	3	3	3
YPL214C	THI6	0.906	0.142417	0.779532	0.108166	0.906	0.749	0.92	5	4	4	5	3	4
YCL024W	KCC4	0.906	0.142417	0.837778	0.0768709	0.872	0.933	0.906	4	4	4	4	4	4
YPR048W	TAH18	0.906	0.142417	0.549416	0.260098	0.9	0.972	0.906	6	5	7	6	7	6
YLL032C	YLL032C	0.906	0.142417	0.868325	0.0613178	0.906	1.217	0.869	3	2	3	2	2	3
YNL127W	FAR11	0.906	0.142417	0.862958	0.0640105	0.902	0.906	1.075	3	4	3	4	4	4
YPR094W	RDS3	0.906	0.142417	0.922353	0.0351029	1.161	0.906	0.82	2	2	2	2	2	2
YIL047C	SYG1	0.907	0.140826	0.868325	0.0613178	1.056	0.907	0.885	4	4	4	4	4	4
YGL243W	TAD1	0.907	0.140826	0.862461	0.0642604	0.686	0.909	0.907	5	5	5	5	5	4
YMR240C	CUS1	0.907	0.140826	0.822204	0.0850205	0.979	0.907	0.496	6	5	4	6	6	4
YKL114C	APN1	0.907	0.140826	0.428552	0.367996	0.977	0.907	0.793	8	8	9	8	7	8
YPR079W	MRL1	0.908	0.139236	0.862958	0.0640105	0.369	1.154	0.908	2	2	2	2	2	2
YPL137C	GIP3	0.908	0.139236	0.423433	0.373215	0.869	0.958	0.908	16	15	16	16	16	15
YPL199C	YPL199C	0.908	0.139236	0.639357	0.194257	0.854	0.908	0.954	5	5	5	5	5	5
YDR345C	HXT3	0.908	0.139236	0.270149	0.568396	0.932	0.899	0.908	14	15	15	15	15	15
YML115C	VAN1	0.908	0.139236	0.227326	0.643351	0.908	0.88	0.988	8	7	8	8	8	8
YNL215W	IES2	0.908	0.139236	0.605935	0.217574	0.248	1.016	0.908	2	2	2	2	2	2
YGR089W	NNF2	0.908	0.139236	0.906465	0.0426489	0.908	0.895	1.035	3	3	3	3	3	3
YLL029W	FRA1	0.909	0.137648	0.228523	0.641071	0.905	0.909	1.002	11	11	12	11	11	12
YPR086W	SUA7	0.909	0.137648	0.391157	0.407649	0.886	0.909	1.057	8	9	8	8	8	9
YKL197C	PEX1	0.909	0.137648	0.868325	0.0613178	0.906	0.909	1.072	5	6	6	6	6	5
YOR319W	HSH49	0.909	0.137648	0.862958	0.0640105	0.827	1.159	0.909	2	2	1	2	2	2
YJL207C	LAA1	0.909	0.137648	0.756168	0.121382	0.886	0.909	1.002	7	7	8	7	6	7
YNL240C	NAR1	0.909	0.137648	0.63526	0.197048	0.909	0.909	1.133	7	6	6	6	7	7
YDR063W	AIM7	0.909	0.137648	0.261043	0.583288	0.909	0.936	0.896	4	3	3	4	3	3
YBL056W	PTC3	0.909	0.137648	0.389493	0.4095	0.909	0.932	0.828	7	8	8	8	8	8
YPR140W	TAZ1	0.909	0.137648	0.864633	0.0631682	0.909	0.877	0.92	3	3	3	3	3	3
YLR032W	RAD5	0.909	0.137648	0.789982	0.102383	0.781	1.013	0.909	8	7	7	7	7	7
YGL157W	ARI1	0.909	0.137648	0.455602	0.341414	0.903	0.909	1.042	5	6	6	6	6	5
YOL025W	LAG2	0.91	0.136062	0.868325	0.0613178	1.055	0.889	0.91	4	4	5	5	5	4
YPL259C	APM1	0.91	0.136062	0.746908	0.126733	0.863	0.91	1.153	4	4	4	3	4	4
YDR473C	PRP3	0.91	0.136062	0.868325	0.0613178	1.097	0.617	0.91	2	2	2	2	2	2
YHR144C	DCD1	0.91	0.136062	0.791674	0.101454	1.09	0.862	0.91	2	3	3	3	3	3
YBR212W	NGR1	0.91	0.136062	0.605935	0.217574	0.896	0.91	1.047	7	7	9	7	8	9
YJL053W	PEP8	0.91	0.136062	0.864633	0.0631682	0.953	0.91	0.879	6	6	6	6	6	6
YOR162C	YRR1	0.91	0.136062	0.946619	0.0238246	0.902	0.91	0.94	2	2	2	2	2	2
YBR242W	YBR242W	0.91	0.136062	0.628869	0.20144	0.987	0.91	0.778	7	6	7	7	6	7
YJR131W	MNS1	0.911	0.134477	0.798187	0.0978953	0.911	1.359	0.833	4	4	4	4	4	4
YBL034C	STU1	0.911	0.134477	0.870324	0.0603191	1.102	0.911	0.889	4	4	5	5	5	5
YCL028W	RNQ1	0.911	0.134477	0.261043	0.583288	0.911	0.87	1.069	10	11	11	11	11	11
YMR140W	SIP5	0.912	0.132894	0.802347	0.0956377	0.912	0.898	0.997	4	4	4	4	4	4
YLR021W	IRC25	0.912	0.132894	0.796569	0.0987765	0.912	0.871	1.126	3	3	2	3	3	3
YLR319C	BUD6	0.912	0.132894	0.511021	0.291561	0.942	0.912	0.907	7	8	7	6	8	6
YDR270W	CCC2	0.912	0.132894	0.874778	0.0581021	0.912	0.871	1.044	4	3	3	4	4	3
YKR072C	SIS2	0.912	0.132894	0.389493	0.4095	0.939	0.864	0.912	15	15	16	15	15	16
YLL008W	DRS1	0.913	0.131313	0.256397	0.591087	0.891	0.924	0.913	9	10	10	9	10	10
YMR193W	MRPL24	0.913	0.131313	0.439358	0.357182	0.913	1.345	0.868	9	9	9	9	9	9
YOR287C	RRP36	0.913	0.131313	0.875657	0.0576658	0.911	0.913	1.13	2	2	2	1	2	2
YPL206C	PGC1	0.913	0.131313	0.470458	0.32748	0.913	0.889	0.985	7	7	7	6	6	7
YBR061C	TRM7	0.913	0.131313	0.668131	0.175138	0.948	0.913	0.839	5	5	5	5	5	5
YKR086W	PRP16	0.913	0.131313	0.948255	0.0230748	1.041	0.913	0.853	2	2	2	2	2	2
YJR042W	NUP85	0.913	0.131313	0.756168	0.121382	0.913	0.861	0.957	4	4	4	3	4	4
YCR076C	YCR076C	0.914	0.129734	0.875657	0.0576658	0.914	0.954	0.902	4	4	4	4	4	4
YGR286C	BIO2	0.914	0.129734	0.848167	0.0715187	0.914	0.902	0.975	5	5	6	6	6	6
YGL032C	AGA2	0.914	0.129734	0.222349	0.652965	0.786	1.083	0.914	2	2	2	2	1	2
YJR118C	ILM1	0.914	0.129734	0.779891	0.107966	0.988	0.914	0.896	2	2	3	2	3	3
YLR309C	IMH1	0.914	0.129734	0.476148	0.322258	0.914	0.904	1.089	14	19	17	12	17	18
YJL198W	PHO90	0.914	0.129734	0.662395	0.178883	0.956	0.814	0.914	7	7	7	6	7	7
YGR271W	SLH1	0.914	0.129734	0.835045	0.0782899	0.914	0.859	0.97	7	10	9	8	8	9
YDR174W	HMO1	0.914	0.129734	0.261124	0.583154	0.952	0.853	0.914	7	6	6	7	7	6
YER061C	CEM1	0.915	0.128156	0.660632	0.180041	0.953	0.915	0.833	7	8	7	7	8	8
YDR295C	HDA2	0.915	0.128156	0.887435	0.0518637	1.101	0.915	0.807	3	3	2	3	3	2
YMR005W	TAF4	0.915	0.128156	0.582606	0.234625	0.906	0.945	0.915	6	6	6	6	6	6
YLR082C	SRL2	0.915	0.128156	0.910834	0.0405607	0.915	0.744	0.919	2	2	2	2	2	2
YNL180C	RHO5	0.915	0.128156	0.71153	0.147807	0.95	0.909	0.915	5	6	5	4	6	6
YPL183C	RTT10	0.916	0.12658	0.825917	0.0830638	0.825	0.936	0.916	8	9	8	8	9	9
YMR210W	YMR210W	0.916	0.12658	0.873948	0.0585144	0.916	0.929	0.886	6	6	4	6	6	6
YDR531W	CAB1	0.916	0.12658	0.521775	0.282517	0.937	0.83	0.916	5	5	5	5	5	5
YFL004W	VTC2	0.916	0.12658	0.444704	0.351929	0.881	0.916	0.974	24	22	23	24	24	24
YDR505C	PSP1	0.918	0.123434	0.668131	0.175138	0.945	0.918	0.813	8	8	8	8	8	8
YKR067W	GPT2	0.918	0.123434	0.418704	0.378093	0.926	0.845	0.918	14	14	15	15	15	14
YGR222W	PET54	0.918	0.123434	0.874778	0.0581021	0.813	0.963	0.918	2	2	2	2	2	2
YDR262W	YDR262W	0.918	0.123434	0.948255	0.0230748	1.119	0.764	0.918	3	3	3	3	3	3
YML082W	YML082W	0.918	0.123434	0.889138	0.051031	1.122	0.825	0.918	3	3	3	3	3	3
YOR112W	CEX1	0.918	0.123434	0.444385	0.35224	0.865	0.918	1.007	15	16	15	15	16	15
YAL013W	DEP1	0.918	0.123434	0.709202	0.14923	0.882	0.918	1.103	7	7	6	7	7	7
YDR283C	GCN2	0.919	0.121863	0.872206	0.0593809	0.919	0.921	0.826	9	9	8	8	8	7
YNL037C	IDH1	0.919	0.121863	0.276548	0.558229	0.873	0.945	0.919	15	14	13	15	14	14
YPR111W	DBF20	0.919	0.121863	0.893686	0.0488152	0.919	0.848	0.988	3	3	2	2	2	2
YLR139C	SLS1	0.919	0.121863	0.903365	0.0441369	0.93	0.861	0.919	4	5	3	5	5	4
YEL015W	EDC3	0.919	0.121863	0.53244	0.273729	0.862	0.919	1.021	14	14	13	14	14	14
YPL094C	SEC62	0.92	0.120294	0.578791	0.237478	0.92	0.858	0.982	8	8	8	8	8	8
YBR115C	LYS2	0.92	0.120294	0.294962	0.530234	0.97	0.92	0.894	6	7	6	7	6	6
YDR301W	CFT1	0.92	0.120294	0.65691	0.182494	1.137	0.92	0.796	7	8	8	8	8	7
YDR032C	PST2	0.92	0.120294	0.282166	0.549496	0.92	0.857	1.003	8	8	8	7	8	7
YBL101C	ECM21	0.92	0.120294	0.582918	0.234392	0.939	0.89	0.92	9	10	10	10	10	10
YLR118C	YLR118C	0.92	0.120294	0.517255	0.286295	0.986	0.92	0.903	7	7	7	7	7	7
YNL221C	POP1	0.921	0.118727	0.836812	0.0773722	0.921	1.007	0.894	6	6	6	6	6	6
YBR103W	SIF2	0.921	0.118727	0.739328	0.131163	0.921	0.887	0.973	5	5	4	5	4	5
YKR035W-A	DID2	0.921	0.118727	0.511021	0.291561	0.206	0.921	1.047	4	4	4	4	4	4
YDR244W	PEX5	0.921	0.118727	0.864633	0.0631682	0.921	0.889	1.072	4	4	4	4	4	3
YGL095C	VPS45	0.921	0.118727	0.668453	0.174929	0.921	0.93	0.811	8	8	6	8	8	6
YCR037C	PHO87	0.921	0.118727	0.323925	0.489555	0.921	0.994	0.862	5	6	4	3	5	5
YDR156W	RPA14	0.921	0.118727	0.893686	0.0488152	0.661	1.334	0.921	1	2	2	2	2	2
YER022W	SRB4	0.922	0.117161	0.728814	0.137383	0.922	1.114	0.905	7	7	5	8	8	6
YDL215C	GDH2	0.922	0.117161	0.836812	0.0773722	0.922	0.861	1.25	9	10	10	10	10	10
YEL032W	MCM3	0.922	0.117161	0.391627	0.407127	0.939	0.879	0.922	12	12	14	13	13	14
YLR195C	NMT1	0.922	0.117161	0.377279	0.423337	0.922	0.887	0.961	21	21	20	18	19	21
YER168C	CCA1	0.922	0.117161	0.533187	0.27312	0.922	0.889	1.289	12	11	13	13	13	13
YBL054W	TOD6	0.922	0.117161	0.760298	0.119016	0.92	1.048	0.922	7	7	7	7	7	7
YNL258C	DSL1	0.922	0.117161	0.889546	0.0508314	0.922	0.852	1.106	9	9	6	10	8	9
YPL084W	BRO1	0.922	0.117161	0.511021	0.291561	0.922	0.911	1.145	21	22	19	21	23	23
YAL044C	GCV3	0.922	0.117161	0.305092	0.515569	0.922	0.868	0.967	7	7	7	7	7	7
YLR066W	SPC3	0.923	0.115597	0.810037	0.0914952	1.106	0.923	0.744	5	4	4	5	3	3
YMR037C	MSN2	0.923	0.115597	0.850454	0.0703494	0.886	1.015	0.923	3	3	3	3	3	3
YEL052W	AFG1	0.923	0.115597	0.734015	0.134295	0.923	0.814	0.949	3	5	3	5	5	4
YLR372W	SUR4	0.923	0.115597	0.868325	0.0613178	1.689	0.835	0.923	3	2	2	3	3	3
R0040C	REP2	0.923	0.115597	0.891966	0.0496516	0.859	1.107	0.923	2	1	2	2	1	2
YOR078W	BUD21	0.923	0.115597	0.908422	0.0417124	0.923	0.965	0.647	4	4	3	4	4	4
YLR406C	RPL31B	0.923	0.115597	0.96047	0.0175164	1.029	0.923	0.81	2	1	2	2	2	2
YPL059W	GRX5	0.924	0.114035	0.569403	0.24458	0.924	0.955	0.89	6	7	7	6	7	7
YCL032W	STE50	0.924	0.114035	0.893933	0.0486949	1.104	0.848	0.924	5	3	4	5	5	6
YGL027C	CWH41	0.924	0.114035	0.480469	0.318335	0.974	0.924	0.786	13	12	13	13	13	13
YBL037W	APL3	0.924	0.114035	0.755044	0.122028	1.044	0.924	0.893	10	10	10	11	10	9
YBR185C	MBA1	0.924	0.114035	0.896222	0.0475843	0.924	1.722	0.876	3	2	2	3	3	1
YIL097W	FYV10	0.924	0.114035	0.904624	0.0435319	0.903	0.924	1.158	2	3	3	3	3	3
YNL236W	SIN4	0.924	0.114035	0.582918	0.234392	0.924	0.886	0.968	12	12	12	12	13	12
YDR294C	DPL1	0.924	0.114035	0.418704	0.378093	0.924	0.904	0.93	13	13	13	13	13	13
YNR034W	SOL1	0.924	0.114035	0.693534	0.158932	0.891	0.924	0.97	6	6	5	6	6	5
YFR007W	YFH7	0.924	0.114035	0.909361	0.0412637	0.924	1.054	0.825	6	5	5	5	4	4
YLR143W	YLR143W	0.924	0.114035	0.57289	0.241929	0.924	0.897	1.108	8	9	9	8	10	9
YLR278C	YLR278C	0.925	0.112475	0.910834	0.0405607	0.979	0.925	0.903	5	4	5	5	4	5
YBR254C	TRS20	0.925	0.112475	0.768595	0.114302	0.789	2.228	0.925	3	3	3	3	3	3
YNL273W	TOF1	0.925	0.112475	0.908422	0.0417124	1.248	0.826	0.925	5	5	5	5	4	4
YKL060C	FBA1	0.925	0.112475	0.349286	0.456819	0.925	0.92	0.968	47	46	47	47	47	47
YBR169C	SSE2	0.925	0.112475	0.607028	0.216792	0.925	0.899	1.15	15	16	15	13	16	16
YLR262C	YPT6	0.925	0.112475	0.429711	0.366824	0.925	0.908	0.995	6	6	6	6	6	6
YGL035C	MIG1	0.925	0.112475	0.893933	0.0486949	1.093	0.925	0.911	6	6	6	6	5	6
YFR019W	FAB1	0.925	0.112475	0.907482	0.0421618	0.875	0.925	1.037	5	4	3	5	4	4
YMR117C	SPC24	0.925	0.112475	0.859085	0.065964	1.071	0.919	0.925	5	5	5	5	5	5
YDR110W	FOB1	0.925	0.112475	0.875657	0.0576658	0.912	1.032	0.925	5	5	5	4	5	4
YML041C	VPS71	0.925	0.112475	0.906465	0.0426489	0.988	0.925	0.886	2	2	2	2	2	2
YNL091W	NST1	0.926	0.110916	0.90965	0.0411255	1.092	0.926	0.903	3	6	4	5	5	4
YLR015W	BRE2	0.926	0.110916	0.893933	0.0486949	0.831	0.926	1.125	5	5	5	5	5	5
YER019W	ISC1	0.926	0.110916	0.685122	0.164232	0.926	1.049	0.886	9	8	9	9	9	9
YER087W	AIM10	0.926	0.110916	0.883305	0.0538895	0.855	0.926	1.111	8	7	6	8	7	7
YOL077W-A	ATP19	0.926	0.110916	0.56712	0.246325	0.926	0.834	0.952	4	5	5	5	5	5
YLR250W	SSP120	0.927	0.109359	0.864633	0.0631682	0.668	0.974	0.927	4	4	4	4	4	4
YDR038C	ENA5	0.927	0.109359	0.712945	0.146944	1.057	0.868	0.927	11	13	13	11	12	13
YDR039C	ENA2	0.927	0.109359	0.712945	0.146944	1.057	0.868	0.927	11	13	13	11	12	13
YDR040C	ENA1	0.927	0.109359	0.712945	0.146944	1.057	0.868	0.927	11	13	13	11	12	13
YJL140W	RPB4	0.927	0.109359	0.450146	0.346646	0.927	0.815	0.966	6	7	7	6	6	7
YDR300C	PRO1	0.927	0.109359	0.455602	0.341414	0.92	0.927	0.957	13	13	13	13	13	14
YJR090C	GRR1	0.927	0.109359	0.903365	0.0441369	0.893	1	0.927	4	3	4	4	4	4
YPL270W	MDL2	0.928	0.107803	0.781589	0.107021	0.86	1	0.928	11	13	12	11	13	12
YGL071W	AFT1	0.928	0.107803	0.96047	0.0175164	0.928	0.857	1.195	2	2	1	2	2	1
YEL038W	UTR4	0.928	0.107803	0.577455	0.238482	0.834	0.94	0.928	6	7	6	6	7	6
YPL212C	PUS1	0.928	0.107803	0.384026	0.415639	0.928	0.899	1.008	28	28	28	28	27	28
YNL183C	NPR1	0.928	0.107803	0.639348	0.194263	0.921	0.935	0.928	5	5	5	5	5	5
YOL125W	TRM13	0.928	0.107803	0.840109	0.0756646	0.947	0.928	0.917	11	11	11	11	10	11
YBR281C	DUG2	0.928	0.107803	0.652168	0.18564	0.928	0.885	1.12	8	9	9	9	9	9
YOR257W	CDC31	0.928	0.107803	0.915639	0.0382755	1.029	0.874	0.928	4	4	5	4	3	5
YDR495C	VPS3	0.928	0.107803	0.887694	0.0517369	0.928	1.091	0.867	4	3	4	4	4	4
YOR131C	YOR131C	0.928	0.107803	0.553172	0.25714	0.853	0.982	0.928	12	11	12	11	11	11
YOL016C	CMK2	0.929	0.106249	0.793456	0.100477	0.845	0.929	1.092	4	4	4	3	4	4
YGR196C	FYV8	0.929	0.106249	0.810037	0.0914952	0.869	0.948	0.929	4	4	5	4	5	5
YML055W	SPC2	0.929	0.106249	0.778615	0.108677	0.876	1.173	0.929	3	4	5	4	3	5
YMR162C	DNF3	0.929	0.106249	0.900589	0.0454734	0.929	1.317	0.842	6	7	5	6	7	6
YIL002W-A	YIL002W-A	0.929	0.106249	0.607612	0.216374	0.901	0.929	1.012	2	3	3	3	3	3
YDL224C	WHI4	0.929	0.106249	0.790942	0.101855	0.957	0.929	0.921	4	4	4	4	4	4
YLR285W	NNT1	0.93	0.104697	0.616201	0.210278	0.991	0.911	0.93	7	7	7	7	7	7
YKL139W	CTK1	0.93	0.104697	0.922353	0.0351029	0.848	0.93	0.995	2	3	4	4	4	4
YDR359C	EAF1	0.93	0.104697	0.862958	0.0640105	0.93	0.946	0.803	8	8	8	8	7	8
YLR405W	DUS4	0.93	0.104697	0.680367	0.167257	0.981	0.93	0.889	5	4	4	5	5	5
YNR026C	SEC12	0.93	0.104697	0.66475	0.177342	0.961	0.895	0.93	8	8	7	8	8	8
YLR283W	YLR283W	0.93	0.104697	0.96047	0.0175164	1.147	0.913	0.93	3	3	3	3	3	3
YMR004W	MVP1	0.93	0.104697	0.760325	0.119001	1.007	0.93	0.853	5	5	5	5	5	5
YIL138C	TPM2	0.93	0.104697	0.623282	0.205315	0.958	0.825	0.93	13	12	11	9	12	12
YOR291W	YPK9	0.93	0.104697	0.897615	0.0469098	0.858	0.93	1.013	4	4	4	4	4	4
YBL098W	BNA4	0.931	0.103147	0.664067	0.177788	0.95	0.931	0.848	12	13	12	13	13	12
YKL172W	EBP2	0.931	0.103147	0.491554	0.308429	0.914	0.931	0.965	15	15	15	15	15	15
YLR018C	POM34	0.931	0.103147	0.680367	0.167257	0.968	0.875	0.931	3	3	4	4	3	4
YMR173W	DDR48	0.931	0.103147	0.449047	0.347708	0.931	0.885	1.068	18	21	20	19	20	20
YGL040C	HEM2	0.931	0.103147	0.616024	0.210402	0.918	0.958	0.931	12	12	12	12	12	12
YMR023C	MSS1	0.931	0.103147	0.92205	0.0352454	1.013	0.914	0.931	3	2	2	3	2	2
YNL239W	LAP3	0.931	0.103147	0.57289	0.241929	0.931	0.911	1.006	15	12	11	14	14	12
YHR111W	UBA4	0.931	0.103147	0.731018	0.136072	0.717	0.934	0.931	3	3	3	3	3	3
YDR373W	FRQ1	0.931	0.103147	0.964847	0.0155417	0.931	0.734	1.033	2	2	1	2	2	2
YOR385W	YOR385W	0.931	0.103147	0.921826	0.0353509	0.931	1.062	0.901	2	3	3	3	2	3
YKL159C	RCN1	0.931	0.103147	0.924911	0.0339	0.931	0.915	1	3	3	3	3	3	3
YOR230W	WTM1	0.932	0.101598	0.438712	0.357821	0.932	0.895	0.943	10	10	9	10	9	9
YML018C	YML018C	0.932	0.101598	0.928793	0.0320811	1.172	0.863	0.932	3	3	3	3	3	3
YLR383W	SMC6	0.932	0.101598	0.92205	0.0352454	1.928	0.4	0.932	2	1	2	2	2	2
YER049W	TPA1	0.932	0.101598	0.433438	0.363073	0.932	0.932	1.013	26	25	25	27	26	24
YDR231C	COX20	0.932	0.101598	0.664129	0.177748	0.903	0.947	0.932	10	10	9	10	10	9
YAL058W	CNE1	0.932	0.101598	0.96376	0.0160311	2.7	0.932	0.524	2	1	2	2	2	2
YIL035C	CKA1	0.932	0.101598	0.637939	0.195221	1.021	0.932	0.919	13	13	13	13	13	13
YIL104C	SHQ1	0.932	0.101598	0.906465	0.0426489	1.115	0.886	0.932	5	5	5	5	4	5
YCR067C	SED4	0.932	0.101598	0.959371	0.0180135	0.887	0.997	0.932	2	2	2	2	2	2
YOR336W	KRE5	0.932	0.101598	0.728814	0.137383	0.904	0.932	1.062	13	11	11	12	11	11
YLR430W	SEN1	0.932	0.101598	0.760325	0.119001	1.026	0.932	0.884	17	18	17	15	17	17
YNL054W	VAC7	0.933	0.100051	0.96047	0.0175164	1.597	0.525	0.933	2	3	2	2	2	3
YOR191W	ULS1	0.933	0.100051	0.923923	0.0343644	1.064	0.89	0.933	10	10	10	10	9	10
YNL079C	TPM1	0.933	0.100051	0.58412	0.233498	1.073	0.933	0.919	10	10	10	10	11	11
YML019W	OST6	0.933	0.100051	0.89243	0.049426	0.933	0.712	0.98	2	3	3	2	3	3
YOL052C	SPE2	0.933	0.100051	0.648323	0.188209	0.917	0.957	0.933	10	10	10	10	8	10
YLR087C	CSF1	0.933	0.100051	0.962323	0.0166789	1.01	0.933	0.914	4	4	3	3	4	3
YDR341C	YDR341C	0.933	0.100051	0.444704	0.351929	0.884	0.933	0.954	40	42	39	41	42	40
YLR264W	RPS28B	0.933	0.100051	0.875657	0.0576658	1.051	0.798	0.933	2	2	2	2	2	2
YBR022W	POA1	0.933	0.100051	0.813945	0.0894052	1.055	0.812	0.933	4	4	3	4	4	4
YLR221C	RSA3	0.933	0.100051	0.798462	0.0977459	0.933	0.859	1.01	5	5	5	4	5	5
YJL026W	RNR2	0.933	0.100051	0.440717	0.355841	0.933	0.892	0.966	20	19	19	20	20	20
YDR379W	RGA2	0.933	0.100051	0.946619	0.0238246	0.933	0.901	1.095	5	5	5	4	5	5
YMR142C	RPL13B	0.933	0.100051	0.440717	0.355841	0.465	0.933	0.962	2	2	2	2	2	2
YMR298W	LIP1	0.933	0.100051	0.517448	0.286133	0.933	0.857	0.945	2	2	2	2	2	2
YML008C	ERG6	0.934	0.0985055	0.459118	0.338076	0.934	0.921	0.998	26	25	25	25	25	24
YIL014W	MNT3	0.934	0.0985055	0.896222	0.0475843	0.934	0.9	1.019	5	5	5	5	5	5
YEL051W	VMA8	0.934	0.0985055	0.513963	0.289068	1.004	0.934	0.853	5	5	6	6	6	6
YGR180C	RNR4	0.934	0.0985055	0.457424	0.339682	0.919	0.934	0.962	19	17	19	19	18	19
YPL050C	MNN9	0.934	0.0985055	0.796569	0.0987765	0.903	1.364	0.934	6	7	6	7	7	7
YBR024W	SCO2	0.934	0.0985055	0.922353	0.0351029	0.699	1.077	0.934	4	4	4	4	4	4
YHL048W	COS8	0.935	0.0969617	0.961131	0.0172173	0.907	0.935	0.972	3	3	3	3	2	2
YMR070W	MOT3	0.935	0.0969617	0.783512	0.105954	0.959	0.856	0.935	5	5	5	5	5	5
YNL261W	ORC5	0.935	0.0969617	0.808127	0.0925205	0.935	0.863	0.965	6	6	5	5	6	6
YHR077C	NMD2	0.935	0.0969617	0.810037	0.0914952	0.792	0.972	0.935	7	8	8	9	8	9
YHR101C	BIG1	0.935	0.0969617	0.948255	0.0230748	0.967	0.751	0.935	2	2	2	1	2	2
YIL144W	TID3	0.935	0.0969617	0.92205	0.0352454	0.935	0.958	0.855	7	3	4	7	5	4
YOR043W	WHI2	0.935	0.0969617	0.65691	0.182494	1.042	0.933	0.935	11	9	10	11	10	10
YDR388W	RVS167	0.936	0.0954196	0.582918	0.234392	0.925	0.936	0.95	13	14	14	13	14	14
YGL171W	ROK1	0.936	0.0954196	0.688376	0.162174	1.037	0.936	0.919	13	15	13	15	15	14
YKL205W	LOS1	0.936	0.0954196	0.923923	0.0343644	0.727	0.936	1.041	8	7	6	9	9	8
YER107C	GLE2	0.936	0.0954196	0.71682	0.14459	1.135	0.769	0.936	4	5	5	5	4	5
YGL059W	PKP2	0.936	0.0954196	0.92205	0.0352454	0.959	0.83	0.936	6	6	6	6	5	6
YGR208W	SER2	0.936	0.0954196	0.539246	0.268213	0.929	0.936	0.983	16	15	15	16	15	15
YHR001W-A	QCR10	0.936	0.0954196	0.556487	0.254545	0.936	0.946	0.93	4	4	4	4	4	4
YKR054C	DYN1	0.936	0.0954196	0.934796	0.029283	0.938	0.936	0.819	6	7	7	6	7	6
YGR227W	DIE2	0.936	0.0954196	0.927251	0.0328027	1.148	0.805	0.936	2	2	2	2	2	1
YEL012W	UBC8	0.936	0.0954196	0.891966	0.0496516	0.93	0.936	0.991	3	3	3	3	3	3
YGR232W	NAS6	0.936	0.0954196	0.746234	0.127125	0.963	0.936	0.735	9	9	8	9	9	8
YPL007C	TFC8	0.937	0.093879	0.948401	0.0230082	0.833	0.937	1.017	2	3	3	1	2	3
YOR090C	PTC5	0.937	0.093879	0.693724	0.158813	0.937	0.889	0.942	7	7	8	7	8	8
YOR209C	NPT1	0.937	0.093879	0.494723	0.305638	1.033	0.937	0.935	18	21	18	20	21	21
YKL014C	URB1	0.937	0.093879	0.630171	0.200542	1.032	0.937	0.809	16	17	16	18	17	17
YBR159W	IFA38	0.937	0.093879	0.810037	0.0914952	0.787	0.937	1.024	9	9	9	8	8	9
YKL068W	NUP100	0.937	0.093879	0.830562	0.080628	0.743	0.954	0.937	8	8	7	8	8	8
YGL163C	RAD54	0.937	0.093879	0.924911	0.0339	0.995	0.937	0.924	2	2	2	2	2	2
YNL242W	ATG2	0.937	0.093879	0.933207	0.030022	1.009	0.876	0.937	5	5	4	3	5	5
YJL061W	NUP82	0.937	0.093879	0.798187	0.0978953	0.937	1.057	0.898	13	13	12	11	13	13
YKL008C	LAC1	0.938	0.0923402	0.944205	0.0249335	0.938	0.509	1.2	3	3	3	3	3	3
YHR192W	YHR192W	0.938	0.0923402	0.805993	0.0936686	0.938	0.88	0.965	4	4	4	4	4	4
YOR303W	CPA1	0.938	0.0923402	0.533332	0.273003	0.793	0.938	1.066	7	7	7	7	7	7
YJL036W	SNX4	0.938	0.0923402	0.84326	0.0740385	1.015	0.938	0.919	4	5	5	4	5	5
YLR433C	CNA1	0.938	0.0923402	0.893686	0.0488152	0.815	0.942	0.938	6	6	6	6	6	6
YKR062W	TFA2	0.938	0.0923402	0.751344	0.124161	0.863	0.938	1.003	11	11	11	11	10	11
YDL021W	GPM2	0.938	0.0923402	0.511021	0.291561	0.938	0.938	1.016	13	12	13	13	12	13
YLR209C	PNP1	0.938	0.0923402	0.835045	0.0782899	1.04	0.925	0.938	3	3	3	3	3	3
YNR013C	PHO91	0.938	0.0923402	0.830902	0.0804501	0.938	0.866	0.974	6	7	8	6	7	8
YOR174W	MED4	0.938	0.0923402	0.909361	0.0412637	0.938	0.968	0.802	5	5	6	6	6	5
YKR081C	RPF2	0.938	0.0923402	0.576641	0.239095	0.934	0.938	0.989	10	9	9	10	9	8
YBR238C	YBR238C	0.939	0.0908029	0.970825	0.0128591	1.59	0.932	0.939	2	2	2	2	2	2
YOR038C	HIR2	0.939	0.0908029	0.934796	0.029283	0.939	0.967	0.88	5	6	6	3	5	6
YKL035W	UGP1	0.939	0.0908029	0.523003	0.281496	0.939	0.878	0.97	32	29	28	30	29	30
YKL181W	PRS1	0.939	0.0908029	0.589864	0.229248	0.939	0.936	1.089	13	13	13	13	13	13
YLR360W	VPS38	0.939	0.0908029	0.968388	0.0139506	0.7	1.841	0.939	2	2	2	2	1	2
YOL051W	GAL11	0.939	0.0908029	0.760325	0.119001	0.938	0.939	1.046	11	11	12	12	10	12
YGR260W	TNA1	0.939	0.0908029	0.753943	0.122661	1.035	0.915	0.939	7	7	7	7	7	7
YOR270C	VPH1	0.939	0.0908029	0.517173	0.286364	0.876	0.939	0.96	18	17	18	19	17	18
YBR273C	UBX7	0.939	0.0908029	0.810037	0.0914952	0.939	0.949	0.889	7	8	9	9	9	8
YDR033W	MRH1	0.94	0.0892673	0.539246	0.268213	0.982	0.89	0.94	7	7	7	7	7	7
YMR310C	YMR310C	0.94	0.0892673	0.828045	0.0819461	0.94	0.613	1.024	3	4	4	4	4	4
YOR035C	SHE4	0.94	0.0892673	0.893933	0.0486949	0.94	0.929	1.005	8	8	7	8	8	8
YML032C	RAD52	0.94	0.0892673	0.948255	0.0230748	1.078	0.937	0.94	7	7	6	7	7	7
YLL012W	YEH1	0.94	0.0892673	0.935846	0.0287955	0.936	0.94	1.03	5	5	4	5	5	3
YAR015W	ADE1	0.94	0.0892673	0.639382	0.19424	0.932	0.94	1.068	15	15	17	17	16	17
YMR152W	YIM1	0.94	0.0892673	0.698057	0.156109	1.025	0.898	0.94	12	12	12	12	12	12
YKR089C	TGL4	0.94	0.0892673	0.830562	0.080628	0.94	0.887	1.007	6	7	7	7	7	7
YLR096W	KIN2	0.94	0.0892673	0.923923	0.0343644	0.929	1.005	0.94	8	9	9	8	9	9
YML028W	TSA1	0.94	0.0892673	0.53244	0.273729	0.948	0.94	0.893	7	7	7	7	7	7
YLR287C	YLR287C	0.94	0.0892673	0.764915	0.116387	0.913	0.94	1.029	7	7	7	7	7	7
YIL112W	HOS4	0.941	0.0877334	0.948255	0.0230748	0.941	1.037	0.858	4	4	4	4	4	4
YKL012W	PRP40	0.941	0.0877334	0.823472	0.0843513	1.105	0.892	0.941	10	9	10	10	9	10
YBR097W	VPS15	0.941	0.0877334	0.868325	0.0613178	1.077	0.941	0.92	6	6	5	6	6	5
YPR134W	MSS18	0.941	0.0877334	0.948255	0.0230748	0.812	1.039	0.941	3	3	3	3	3	3
YML067C	ERV41	0.941	0.0877334	0.939967	0.0268875	0.868	1.039	0.941	3	3	4	3	2	3
YBL001C	ECM15	0.941	0.0877334	0.868325	0.0613178	0.941	0.98	0.939	4	4	4	4	4	4
YIL053W	RHR2	0.941	0.0877334	0.547187	0.261864	0.941	0.921	0.942	30	30	29	30	29	30
YJL029C	VPS53	0.941	0.0877334	0.885064	0.0530254	0.871	1.017	0.941	10	10	10	10	9	10
YGR189C	CRH1	0.941	0.0877334	0.613531	0.212164	0.941	0.918	1.108	9	9	9	9	9	9
YJL141C	YAK1	0.941	0.0877334	0.927251	0.0328027	0.941	0.934	1.111	3	4	4	5	4	5
YPR185W	ATG13	0.941	0.0877334	0.934796	0.029283	0.988	0.941	0.866	2	2	3	2	2	3
YDL190C	UFD2	0.941	0.0877334	0.605935	0.217574	0.971	0.92	0.941	24	23	23	23	22	23
YDR079C-A	TFB5	0.942	0.086201	0.948255	0.0230748	0.931	1.017	0.942	2	2	2	2	2	2
YJR103W	URA8	0.942	0.086201	0.8402	0.0756172	0.99	0.74	0.942	7	5	5	6	5	6
YPL204W	HRR25	0.942	0.086201	0.772958	0.111844	0.952	0.919	0.942	7	9	10	9	9	10
YHR002W	LEU5	0.943	0.0846703	0.969042	0.0136573	0.943	0.911	1.12	2	2	2	2	2	2
YNL173C	MDG1	0.943	0.0846703	0.648378	0.188172	1.177	0.934	0.943	16	15	15	16	16	14
YPL023C	MET12	0.943	0.0846703	0.859085	0.065964	0.977	0.936	0.943	9	8	7	9	8	7
YMR296C	LCB1	0.943	0.0846703	0.756168	0.121382	0.943	0.94	0.977	7	7	7	7	7	7
YLR277C	YSH1	0.943	0.0846703	0.92205	0.0352454	1.111	0.943	0.901	7	6	6	6	6	7
YGL091C	NBP35	0.943	0.0846703	0.915377	0.0384002	0.943	0.883	0.943	4	4	4	4	4	4
YEL055C	POL5	0.943	0.0846703	0.652168	0.18564	0.943	0.993	0.93	23	22	21	23	21	20
YER089C	PTC2	0.943	0.0846703	0.607612	0.216374	0.915	0.945	0.943	13	13	13	13	13	13
YLR148W	PEP3	0.943	0.0846703	0.908422	0.0417124	0.943	0.977	0.866	9	9	9	9	8	8
YPL208W	RKM1	0.944	0.0831412	0.868325	0.0613178	0.944	0.94	1	4	4	4	4	4	4
YDL167C	NRP1	0.944	0.0831412	0.801224	0.0962459	1.009	0.944	0.936	11	11	10	10	11	10
YJL196C	ELO1	0.944	0.0831412	0.82284	0.0846844	1.006	0.944	0.93	3	3	3	3	3	3
YNR022C	MRPL50	0.944	0.0831412	0.839128	0.0761717	0.923	1.068	0.944	4	4	4	3	4	3
YJL052W	TDH1	0.944	0.0831412	0.597228	0.22386	0.906	0.944	1.74	15	18	18	17	17	18
YGR204W	ADE3	0.944	0.0831412	0.581676	0.235319	0.944	0.877	1.001	45	45	45	45	45	44
YOL141W	PPM2	0.944	0.0831412	0.928793	0.0320811	0.857	0.944	1.127	7	8	7	7	8	7
YBR030W	RKM3	0.944	0.0831412	0.928793	0.0320811	0.851	0.944	0.951	7	7	7	6	7	7
YBR104W	YMC2	0.944	0.0831412	0.801294	0.0962083	0.961	0.944	0.942	5	5	5	5	5	5
YIL070C	MAM33	0.944	0.0831412	0.747047	0.126652	1.012	0.941	0.944	9	8	8	9	9	9
YDL237W	AIM6	0.945	0.0816138	0.896222	0.0475843	1	0.858	0.945	4	5	3	4	5	4
YMR233W	TRI1	0.945	0.0816138	0.948255	0.0230748	1.218	0.93	0.945	2	4	4	4	4	4
YOR316C	COT1	0.945	0.0816138	0.87228	0.0593439	0.945	0.821	1.075	3	2	3	3	2	3
YGL038C	OCH1	0.945	0.0816138	0.850363	0.0703955	1.002	0.916	0.945	6	6	6	6	6	6
YAL047C	SPC72	0.945	0.0816138	0.968275	0.0140015	1.047	0.614	0.945	3	3	2	3	3	3
YNL045W	LAP2	0.945	0.0816138	0.756168	0.121382	1.016	0.876	0.945	12	12	12	12	13	13
YJR099W	YUH1	0.945	0.0816138	0.871421	0.0597722	0.945	0.911	0.952	3	3	3	3	3	3
YHR042W	NCP1	0.945	0.0816138	0.65691	0.182494	0.945	0.939	0.965	25	24	25	24	26	25
YJR041C	URB2	0.945	0.0816138	0.777651	0.109215	0.945	0.936	0.979	12	13	13	13	13	13
YBR052C	RFS1	0.946	0.0800879	0.862958	0.0640105	0.962	0.928	0.946	6	6	6	7	6	6
YPR161C	SGV1	0.946	0.0800879	0.789982	0.102383	0.936	0.946	1.019	15	14	15	14	13	15
YPR172W	YPR172W	0.946	0.0800879	0.808084	0.0925437	0.873	0.981	0.946	5	5	5	5	5	5
YLR447C	VMA6	0.946	0.0800879	0.818962	0.0867363	1.173	0.927	0.946	4	5	4	4	5	4
YDL074C	BRE1	0.946	0.0800879	0.756168	0.121382	0.946	0.928	0.98	17	17	18	17	17	18
YLR225C	YLR225C	0.946	0.0800879	0.765023	0.116325	0.946	0.893	1.073	10	9	9	10	9	9
YLR187W	SKG3	0.946	0.0800879	0.928382	0.0322735	0.892	1.147	0.946	5	6	6	5	5	6
YHR163W	SOL3	0.946	0.0800879	0.607612	0.216374	0.951	0.946	0.915	12	13	13	12	13	13
YFR038W	IRC5	0.946	0.0800879	0.950406	0.0220907	0.946	0.944	1.026	3	3	3	3	3	2
YDR440W	DOT1	0.946	0.0800879	0.951126	0.0217621	1.02	0.946	0.915	2	2	2	2	2	2
YMR132C	JLP2	0.947	0.0785637	0.961131	0.0172173	0.947	0.894	1.064	4	4	4	4	4	4
YIL079C	AIR1	0.947	0.0785637	0.957339	0.0189341	0.821	0.947	1.005	6	6	6	6	5	5
YIL095W	PRK1	0.947	0.0785637	0.95511	0.0199466	0.938	0.947	0.973	4	4	4	4	4	4
YPL160W	CDC60	0.947	0.0785637	0.629692	0.200872	0.947	0.936	1.002	65	62	65	64	63	65
YPL262W	FUM1	0.947	0.0785637	0.629692	0.200872	0.987	0.913	0.947	18	19	19	18	19	19
YDR382W	RPP2B	0.947	0.0785637	0.629181	0.201225	0.948	0.947	0.933	8	8	9	8	8	9
YDR049W	VMS1	0.947	0.0785637	0.875657	0.0576658	0.947	1.019	0.899	8	8	8	8	8	8
YFR004W	RPN11	0.947	0.0785637	0.669235	0.174422	0.947	0.965	0.946	11	11	11	11	11	10
YLR417W	VPS36	0.947	0.0785637	0.948255	0.0230748	0.947	1.017	0.752	4	4	4	4	4	4
YNL197C	WHI3	0.947	0.0785637	0.874778	0.0581021	0.947	0.853	1.065	5	4	5	4	4	5
YGR008C	STF2	0.947	0.0785637	0.646988	0.189104	0.814	0.947	1.091	6	5	5	6	5	5
YER047C	SAP1	0.948	0.077041	0.957339	0.0189341	0.878	0.948	0.995	5	5	5	5	4	5
YGR111W	YGR111W	0.948	0.077041	0.927815	0.0325387	1.069	0.882	0.948	7	7	8	6	6	8
YGL252C	RTG2	0.948	0.077041	0.703106	0.152979	0.957	0.948	0.946	15	16	14	16	16	15
YMR285C	NGL2	0.948	0.077041	0.908422	0.0417124	0.948	0.899	0.95	7	7	7	7	7	7
YPL011C	TAF3	0.948	0.077041	0.953228	0.0208033	0.948	0.919	1.052	3	3	2	3	3	3
YFR043C	IRC6	0.948	0.077041	0.95511	0.0199466	0.948	0.858	0.968	3	3	3	2	3	3
YER048C	CAJ1	0.948	0.077041	0.772958	0.111844	0.948	0.892	1.11	11	11	11	11	11	11
YLR389C	STE23	0.948	0.077041	0.701301	0.154096	0.993	0.948	0.923	26	26	25	26	26	26
YDR272W	GLO2	0.948	0.077041	0.687253	0.162883	0.982	0.932	0.948	15	16	15	12	15	16
YHR020W	YHR020W	0.948	0.077041	0.637626	0.195434	0.954	0.927	0.948	42	43	41	42	43	41
YBL086C	YBL086C	0.948	0.077041	0.948255	0.0230748	0.948	0.991	0.859	3	3	3	4	4	4
YNL087W	TCB2	0.949	0.07552	0.714771	0.145833	0.936	0.949	1.075	22	21	20	22	22	21
YHR009C	YHR009C	0.949	0.07552	0.801294	0.0962083	0.949	0.89	0.972	8	8	7	8	7	8
YDL159W	STE7	0.949	0.07552	0.948255	0.0230748	1.11	0.509	0.949	3	3	4	3	3	4
YMR223W	UBP8	0.949	0.07552	0.970825	0.0128591	0.949	0.88	1.15	2	3	2	4	3	4
YNL118C	DCP2	0.949	0.07552	0.696198	0.157267	0.896	0.949	1.028	26	23	26	25	23	26
YBR286W	APE3	0.949	0.07552	0.649329	0.187535	0.949	0.837	1.057	24	24	24	24	25	25
YGL105W	ARC1	0.949	0.07552	0.648378	0.188172	0.954	0.949	0.941	21	21	20	21	20	21
YOR074C	CDC21	0.949	0.07552	0.789982	0.102383	0.893	0.949	0.981	8	8	8	8	8	8
YBR283C	SSH1	0.949	0.07552	0.687253	0.162883	0.966	0.905	0.949	8	8	8	8	8	8
YFR031C	SMC2	0.949	0.07552	0.812254	0.0903081	0.816	0.963	0.949	6	6	7	7	5	7
YMR289W	ABZ2	0.949	0.07552	0.962323	0.0166789	1.72	0.861	0.949	2	2	2	2	2	2
YKL007W	CAP1	0.949	0.07552	0.701591	0.153916	0.949	0.927	0.968	7	8	8	8	8	8
YDR443C	SSN2	0.949	0.07552	0.970825	0.0128591	0.929	1.098	0.949	2	2	2	2	2	2
YDL125C	HNT1	0.95	0.0740006	0.66146	0.179497	0.95	0.971	0.938	12	12	11	12	12	11
YML128C	MSC1	0.95	0.0740006	0.799883	0.0969734	0.95	0.794	1.217	8	8	8	8	8	8
YIL051C	MMF1	0.95	0.0740006	0.657199	0.182303	0.95	0.886	0.963	11	11	11	11	11	11
YMR318C	ADH6	0.95	0.0740006	0.65691	0.182494	0.966	0.95	0.89	17	17	18	17	17	17
YLR058C	SHM2	0.95	0.0740006	0.65691	0.182494	0.95	0.899	1.003	37	39	38	38	39	39
YDL148C	NOP14	0.95	0.0740006	0.775092	0.110647	1.018	0.95	0.946	13	13	13	13	13	13
YNR030W	ALG12	0.95	0.0740006	0.882782	0.0541467	0.95	1.004	0.939	5	5	5	5	5	5
YJL081C	ARP4	0.95	0.0740006	0.875657	0.0576658	0.939	1.12	0.95	4	5	4	5	5	5
YGL100W	SEH1	0.95	0.0740006	0.800777	0.0964885	0.95	0.969	0.891	11	12	11	12	12	11
YGL014W	PUF4	0.951	0.0724828	0.790942	0.101855	1.026	0.951	0.943	15	14	13	15	14	13
YGR017W	YGR017W	0.951	0.0724828	0.875657	0.0576658	1.04	0.951	0.816	5	5	5	5	5	5
YDL046W	NPC2	0.951	0.0724828	0.830717	0.080547	0.951	0.888	1.07	4	3	3	4	3	3
YGR061C	ADE6	0.951	0.0724828	0.668453	0.174929	0.951	0.938	1.004	45	43	41	43	43	43
YKR080W	MTD1	0.951	0.0724828	0.680367	0.167257	0.951	0.863	0.958	9	9	9	9	9	9
YGR210C	YGR210C	0.951	0.0724828	0.808606	0.092263	1.008	0.951	0.917	9	9	10	10	9	10
YCL017C	NFS1	0.951	0.0724828	0.693954	0.15867	0.801	0.951	1.043	7	8	7	6	8	8
YNR007C	ATG3	0.951	0.0724828	0.96047	0.0175164	1.226	0.951	0.873	3	3	2	3	3	3
YDR162C	NBP2	0.951	0.0724828	0.874778	0.0581021	0.951	0.905	1.066	3	3	3	3	2	2
YML029W	USA1	0.951	0.0724828	0.922353	0.0351029	0.918	1.01	0.951	7	7	7	8	7	8
YLL007C	YLL007C	0.951	0.0724828	0.959371	0.0180135	0.823	1.185	0.951	3	3	4	3	2	4
YFR047C	BNA6	0.952	0.0709665	0.839128	0.0761717	0.952	0.87	0.956	7	7	7	7	7	7
YPR171W	BSP1	0.952	0.0709665	0.883305	0.0538895	0.864	0.964	0.952	7	8	8	8	8	8
YLR305C	STT4	0.952	0.0709665	0.868325	0.0613178	0.952	0.94	0.983	16	16	16	17	17	16
YDR060W	MAK21	0.952	0.0709665	0.732595	0.135136	0.952	0.929	0.98	18	20	19	17	19	19
YEL046C	GLY1	0.952	0.0709665	0.684443	0.164663	0.977	0.887	0.952	19	19	16	19	17	18
YLR239C	LIP2	0.952	0.0709665	0.934796	0.029283	0.957	0.917	0.952	4	5	4	5	5	4
YOR138C	RUP1	0.952	0.0709665	0.808606	0.092263	0.94	0.952	0.99	9	10	10	10	8	10
YLR089C	ALT1	0.952	0.0709665	0.727442	0.138202	0.952	0.921	0.963	14	13	15	13	15	15
YCR071C	IMG2	0.952	0.0709665	0.808606	0.092263	0.952	1.016	0.893	9	9	9	9	9	9
YBR188C	NTC20	0.952	0.0709665	0.961131	0.0172173	0.952	0.919	0.964	2	2	2	2	2	2
YGR086C	PIL1	0.953	0.0694519	0.703106	0.152979	0.953	0.918	0.995	12	11	11	12	11	11
YER001W	MNN1	0.953	0.0694519	0.808127	0.0925205	1.031	0.871	0.953	17	18	17	18	17	16
YDR234W	LYS4	0.953	0.0694519	0.828045	0.0819461	0.852	0.953	1.181	23	23	23	23	23	23
YDL212W	SHR3	0.953	0.0694519	0.881143	0.0549538	0.949	1.077	0.953	4	4	4	4	4	4
YKL195W	MIA40	0.953	0.0694519	0.823778	0.0841897	1.102	0.953	0.875	5	4	6	5	4	5
YHR024C	MAS2	0.953	0.0694519	0.789982	0.102383	0.978	0.951	0.953	17	17	17	18	18	18
YDR316W	OMS1	0.953	0.0694519	0.825917	0.0830638	0.953	1.115	0.938	11	11	12	13	10	11
YLR290C	YLR290C	0.953	0.0694519	0.923923	0.0343644	0.953	0.738	1.042	6	5	4	5	5	5
YLR201C	COQ9	0.954	0.0679388	0.841345	0.0750256	1.225	0.954	0.915	5	5	5	5	5	5
YGL195W	GCN1	0.954	0.0679388	0.712945	0.146944	0.948	0.954	0.98	51	51	46	52	49	47
YGL221C	NIF3	0.954	0.0679388	0.796569	0.0987765	0.948	0.954	1.012	13	13	13	13	13	13
YLR272C	YCS4	0.954	0.0679388	0.959371	0.0180135	1.069	0.954	0.931	3	3	3	3	3	3
YJL204C	RCY1	0.954	0.0679388	0.893933	0.0486949	0.931	0.954	0.973	9	9	8	7	8	9
YGR162W	TIF4631	0.954	0.0679388	0.71153	0.147807	0.954	0.973	0.938	34	37	36	36	36	34
YNL097C	PHO23	0.954	0.0679388	0.96376	0.0160311	0.954	0.972	0.934	3	3	3	2	3	3
YOR246C	YOR246C	0.954	0.0679388	0.939967	0.0268875	0.954	1.098	0.908	4	4	4	4	4	4
YBL060W	YEL1	0.954	0.0679388	0.97226	0.0122177	0.954	0.891	1.08	2	2	2	2	2	2
YJL030W	MAD2	0.954	0.0679388	0.946619	0.0238246	0.708	0.954	1.074	5	5	5	4	4	5
YAL056W	GPB2	0.954	0.0679388	0.96376	0.0160311	0.954	1.038	0.841	5	4	5	5	4	5
YLR215C	CDC123	0.955	0.0664274	0.945248	0.0244542	0.955	0.717	1.526	5	4	4	5	5	5
YIR038C	GTT1	0.955	0.0664274	0.835448	0.0780808	0.955	0.803	1.023	10	10	9	10	9	10
YDR432W	NPL3	0.955	0.0664274	0.830717	0.080547	0.955	0.921	0.956	4	4	4	4	4	4
YLL021W	SPA2	0.955	0.0664274	0.837778	0.0768709	0.955	0.952	0.977	39	42	40	41	43	40
YEL007W	YEL007W	0.955	0.0664274	0.96341	0.0161888	0.955	0.987	0.948	2	2	2	2	2	2
YDR415C	YDR415C	0.955	0.0664274	0.961131	0.0172173	0.955	0.91	1.126	3	4	4	4	3	4
YOR367W	SCP1	0.955	0.0664274	0.896222	0.0475843	0.967	0.942	0.955	5	5	4	5	5	5
YLR401C	DUS3	0.955	0.0664274	0.755044	0.122028	0.983	0.955	0.923	22	21	22	21	21	22
YKR003W	OSH6	0.955	0.0664274	0.857663	0.0666832	0.955	0.916	1.121	10	11	11	11	11	10
YBR192W	RIM2	0.955	0.0664274	0.868325	0.0613178	1.075	0.955	0.93	9	9	9	9	9	8
YHL034C	SBP1	0.955	0.0664274	0.714771	0.145833	0.989	0.943	0.955	17	18	18	18	18	18
YMR083W	ADH3	0.955	0.0664274	0.714771	0.145833	0.955	0.884	0.96	17	16	17	17	16	17
YEL056W	HAT2	0.956	0.0649175	0.862958	0.0640105	0.996	0.938	0.956	7	7	7	7	7	7
YDR074W	TPS2	0.956	0.0649175	0.828045	0.0819461	0.956	0.938	1.108	32	31	32	29	30	31
YMR183C	SSO2	0.956	0.0649175	0.772958	0.111844	0.956	0.942	0.96	9	10	10	9	10	10
YJL123C	MTC1	0.956	0.0649175	0.798187	0.0978953	0.942	1.011	0.956	16	18	17	15	17	16
YPL064C	CWC27	0.956	0.0649175	0.968275	0.0140015	0.956	0.925	1.034	4	4	4	4	4	4
YPL105C	SYH1	0.956	0.0649175	0.851684	0.0697214	0.956	0.907	1.003	9	11	11	10	10	11
YMR266W	RSN1	0.956	0.0649175	0.772958	0.111844	0.956	0.885	1.025	17	17	16	17	17	17
YDR391C	YDR391C	0.956	0.0649175	0.968275	0.0140015	0.939	1.124	0.956	5	5	5	5	5	5
YPR174C	YPR174C	0.957	0.0634092	0.968388	0.0139506	1.164	0.886	0.957	2	2	2	1	2	2
YGR020C	VMA7	0.957	0.0634092	0.846	0.0726298	0.848	0.957	0.962	5	6	6	6	6	6
YKL160W	ELF1	0.957	0.0634092	0.839128	0.0761717	0.845	1.117	0.957	2	2	2	2	2	2
YCR015C	YCR015C	0.957	0.0634092	0.903365	0.0441369	1.293	0.934	0.957	2	3	3	3	3	3
YDR335W	MSN5	0.957	0.0634092	0.863935	0.0635191	0.984	0.94	0.957	12	12	12	11	13	13
YGR056W	RSC1	0.957	0.0634092	0.948255	0.0230748	0.954	0.957	1.29	5	6	5	6	6	5
YDL240W	LRG1	0.957	0.0634092	0.962323	0.0166789	0.833	1.071	0.957	5	7	6	6	7	7
YMR178W	YMR178W	0.957	0.0634092	0.7872	0.103915	0.957	0.92	0.999	12	14	14	12	14	13
Q0045	COX1	0.957	0.0634092	0.962323	0.0166789	0.957	0.928	1.18	2	2	2	2	2	2
YNL212W	VID27	0.957	0.0634092	0.756168	0.121382	0.874	0.957	1.002	18	20	19	19	18	18
YFR040W	SAP155	0.957	0.0634092	0.826018	0.0830106	0.898	0.969	0.957	9	10	9	10	10	9
YBR166C	TYR1	0.957	0.0634092	0.801294	0.0962083	1.108	0.936	0.957	9	8	7	9	9	9
YDL051W	LHP1	0.957	0.0634092	0.777744	0.109163	0.92	0.963	0.957	10	10	10	10	10	10
YMR205C	PFK2	0.958	0.0619024	0.760325	0.119001	0.928	0.958	0.994	38	38	39	38	39	39
YHR169W	DBP8	0.958	0.0619024	0.85568	0.0676886	0.958	0.97	0.953	7	7	6	7	7	7
YBR082C	UBC4	0.958	0.0619024	0.893823	0.0487483	0.967	0.958	0.907	2	2	2	2	2	2
YOR057W	SGT1	0.958	0.0619024	0.893686	0.0488152	0.958	0.941	0.97	12	13	13	13	14	13
YNR019W	ARE2	0.958	0.0619024	0.845146	0.0730685	0.958	0.899	1.082	8	7	6	8	7	6
YAL041W	CDC24	0.958	0.0619024	0.825917	0.0830638	0.897	0.958	1.05	9	9	7	9	8	7
YGR267C	FOL2	0.958	0.0619024	0.868325	0.0613178	0.958	0.982	0.912	4	4	4	4	4	4
YKR008W	RSC4	0.958	0.0619024	0.870324	0.0603191	0.939	0.958	1.058	13	13	13	13	13	13
YLR051C	FCF2	0.958	0.0619024	0.948255	0.0230748	0.956	1.002	0.958	7	7	5	6	7	6
YGL234W	ADE5,7	0.958	0.0619024	0.753943	0.122661	0.987	0.958	0.927	21	22	23	22	21	23
YIL147C	SLN1	0.958	0.0619024	0.968275	0.0140015	0.349	0.983	0.958	3	3	4	3	3	4
YDL132W	CDC53	0.958	0.0619024	0.808606	0.092263	1.017	0.935	0.958	20	19	21	19	19	20
YDR372C	VPS74	0.959	0.0603973	0.830562	0.080628	0.979	0.957	0.959	8	9	7	9	9	8
YOR229W	WTM2	0.959	0.0603973	0.968275	0.0140015	0.979	0.959	0.816	4	5	5	5	5	5
YFL033C	RIM15	0.959	0.0603973	0.967974	0.0141364	0.959	0.952	0.974	6	6	6	6	5	6
YGL017W	ATE1	0.959	0.0603973	0.950408	0.0220898	0.959	0.825	1.057	7	6	7	6	7	7
YMR297W	PRC1	0.959	0.0603973	0.863935	0.0635191	0.964	0.959	0.876	5	5	5	4	5	5
YMR215W	GAS3	0.959	0.0603973	0.835045	0.0782899	0.977	0.959	0.958	7	7	7	7	7	7
YOL097C	WRS1	0.959	0.0603973	0.768822	0.114174	0.959	0.926	0.984	32	30	31	32	32	31
YPL099C	AIM43	0.959	0.0603973	0.948255	0.0230748	0.959	0.918	1.335	3	2	3	3	3	3
YPL115C	BEM3	0.959	0.0603973	0.921826	0.0353509	0.959	0.975	0.934	10	11	11	10	11	11
YPR008W	HAA1	0.959	0.0603973	0.96376	0.0160311	1.141	0.939	0.959	7	8	7	7	7	7
YNR033W	ABZ1	0.959	0.0603973	0.894092	0.0486179	0.923	1.121	0.959	8	8	8	8	7	7
YNR011C	PRP2	0.959	0.0603973	0.970825	0.0128591	1.025	0.795	0.959	6	6	5	5	5	5
YGR187C	HGH1	0.959	0.0603973	0.874778	0.0581021	0.914	1.01	0.959	10	10	9	9	9	9
YLR370C	ARC18	0.959	0.0603973	0.883418	0.0538339	0.959	1	0.932	3	3	3	3	3	3
YDR121W	DPB4	0.959	0.0603973	0.950408	0.0220898	0.91	0.959	1.087	5	5	5	5	6	6
YGR125W	YGR125W	0.959	0.0603973	0.950408	0.0220898	0.871	1.036	0.959	8	8	9	8	8	9
YDL077C	VAM6	0.96	0.0588937	0.92205	0.0352454	0.959	0.96	0.977	6	8	8	8	8	8
YCL039W	GID7	0.96	0.0588937	0.969042	0.0136573	0.96	0.902	0.963	4	4	4	4	3	4
YNL268W	LYP1	0.96	0.0588937	0.862958	0.0640105	0.96	0.938	1.014	4	4	3	4	4	3
YMR125W	STO1	0.96	0.0588937	0.808127	0.0925205	0.967	0.958	0.96	16	17	17	15	15	17
YLR085C	ARP6	0.96	0.0588937	0.96376	0.0160311	0.893	1.159	0.96	3	3	4	4	3	3
YDR470C	UGO1	0.96	0.0588937	0.862958	0.0640105	0.96	1.065	0.927	11	11	11	11	11	11
YML012W	ERV25	0.96	0.0588937	0.808606	0.092263	1.039	0.769	0.96	4	4	4	3	4	4
YBL050W	SEC17	0.96	0.0588937	0.830717	0.080547	0.984	0.92	0.96	14	15	15	15	15	15
YOR284W	HUA2	0.96	0.0588937	0.96047	0.0175164	0.989	0.927	0.96	3	3	2	2	3	3
YLR005W	SSL1	0.96	0.0588937	0.948255	0.0230748	1.079	0.96	0.923	3	3	3	4	4	4
YHR205W	SCH9	0.961	0.0573917	0.881962	0.0545499	0.954	0.961	1.02	10	11	10	10	12	12
YML016C	PPZ1	0.961	0.0573917	0.92205	0.0352454	1.056	0.961	0.939	7	7	7	6	7	7
YOR358W	HAP5	0.961	0.0573917	0.959371	0.0180135	0.867	0.961	0.969	4	4	4	4	4	4
YOR335C	ALA1	0.961	0.0573917	0.783301	0.106071	0.955	0.961	0.979	54	50	53	54	53	52
YNR040W	YNR040W	0.961	0.0573917	0.968275	0.0140015	0.757	0.981	0.961	3	3	3	2	3	3
YDR098C	GRX3	0.961	0.0573917	0.834191	0.0787344	0.979	0.958	0.961	3	3	3	3	3	3
YML015C	TAF11	0.961	0.0573917	0.97226	0.0122177	1.119	0.961	0.887	3	3	3	3	3	3
YLR022C	SDO1	0.961	0.0573917	0.808127	0.0925205	1.034	0.937	0.961	14	14	12	13	14	14
YKL106W	AAT1	0.962	0.0558912	0.883418	0.0538339	0.967	0.962	0.953	9	8	9	9	9	9
YMR282C	AEP2	0.962	0.0558912	0.968388	0.0139506	0.963	0.962	0.924	4	5	6	5	6	7
YOR265W	RBL2	0.962	0.0558912	0.836812	0.0773722	1.004	0.962	0.953	7	7	7	7	7	7
YKL144C	RPC25	0.962	0.0558912	0.968388	0.0139506	1.273	0.962	0.93	3	3	3	3	3	3
YKL214C	YRA2	0.962	0.0558912	0.868325	0.0613178	1.003	0.945	0.962	11	10	12	12	11	11
YOR098C	NUP1	0.962	0.0558912	0.927013	0.0329143	0.962	0.939	1.022	11	14	13	11	13	14
YJL071W	ARG2	0.962	0.0558912	0.968388	0.0139506	0.962	0.922	1.049	5	4	5	5	5	5
YGR119C	NUP57	0.962	0.0558912	0.808122	0.0925232	1.022	0.923	0.962	11	11	11	11	10	11
YBR139W	YBR139W	0.963	0.0543923	0.887435	0.0518637	0.963	0.869	0.993	6	6	6	6	6	6
YMR124W	YMR124W	0.963	0.0543923	0.970825	0.0128591	0.93	0.963	1.044	5	5	5	5	5	5
YAR002W	NUP60	0.963	0.0543923	0.875245	0.0578702	0.963	0.95	0.969	18	16	17	18	17	18
YGR083C	GCD2	0.963	0.0543923	0.887435	0.0518637	0.781	0.963	1.004	9	11	11	10	11	11
YGL206C	CHC1	0.963	0.0543923	0.806782	0.093244	0.963	0.956	1.018	62	61	63	61	61	63
YDR120C	TRM1	0.963	0.0543923	0.830497	0.0806622	1.034	0.938	0.963	16	17	18	17	18	18
YEL011W	GLC3	0.963	0.0543923	0.928855	0.0320522	0.963	0.957	1.291	11	12	11	13	13	13
YIR022W	SEC11	0.963	0.0543923	0.928855	0.0320522	0.992	0.899	0.963	3	3	3	3	3	3
YLR390W-A	CCW14	0.963	0.0543923	0.805052	0.0941763	0.963	0.959	0.979	4	4	4	4	4	4
YBL038W	MRPL16	0.963	0.0543923	0.96376	0.0160311	0.963	0.833	1.233	3	3	3	2	3	3
YDR245W	MNN10	0.963	0.0543923	0.936694	0.0284021	0.963	0.925	1.102	7	6	6	7	7	7
YBL010C	YBL010C	0.963	0.0543923	0.969311	0.0135368	1.05	0.893	0.963	2	3	2	3	3	2
YOR216C	RUD3	0.963	0.0543923	0.921001	0.0357398	0.861	1.059	0.963	10	10	10	10	10	9
YPL228W	CET1	0.963	0.0543923	0.810037	0.0914952	0.994	0.963	0.943	17	15	16	16	15	16
YLR274W	MCM5	0.964	0.0528949	0.877997	0.0565071	0.972	0.959	0.964	8	9	9	9	9	9
YHR104W	GRE3	0.964	0.0528949	0.835045	0.0782899	0.952	0.964	1.127	16	18	18	18	18	18
YPR018W	RLF2	0.964	0.0528949	0.970825	0.0128591	0.825	0.964	1.037	6	6	6	5	5	6
YMR109W	MYO5	0.964	0.0528949	0.836812	0.0773722	0.964	1.003	0.957	25	26	25	27	24	25
YOL066C	RIB2	0.964	0.0528949	0.896755	0.0473263	0.944	0.964	1.035	13	14	14	14	13	14
YHR074W	QNS1	0.964	0.0528949	0.868325	0.0613178	0.944	0.964	0.985	18	17	16	17	17	16
YOR163W	DDP1	0.964	0.0528949	0.97226	0.0122177	1.389	0.875	0.964	5	6	6	5	6	6
YER048W-A	ISD11	0.964	0.0528949	0.887435	0.0518637	1.049	0.914	0.964	4	4	4	4	4	4
YBR177C	EHT1	0.964	0.0528949	0.810037	0.0914952	0.978	0.948	0.964	22	22	21	21	22	20
YGR012W	YGR012W	0.964	0.0528949	0.883418	0.0538339	0.955	1.023	0.964	9	10	9	10	10	10
YDR044W	HEM13	0.964	0.0528949	0.875657	0.0576658	0.917	1.061	0.964	9	9	9	8	9	9
YMR086W	YMR086W	0.964	0.0528949	0.891888	0.0496899	0.964	0.858	1.253	15	16	16	16	16	16
YIL009W	FAA3	0.964	0.0528949	0.830717	0.080547	0.978	0.91	0.964	9	8	9	9	8	9
YHR081W	LRP1	0.964	0.0528949	0.904624	0.0435319	0.936	0.978	0.964	7	8	8	7	8	8
YDR233C	RTN1	0.964	0.0528949	0.808127	0.0925205	0.963	0.964	1.042	19	19	19	19	19	19
YIL105C	SLM1	0.965	0.0513992	0.948255	0.0230748	0.889	0.965	1.132	5	5	5	5	4	5
YPL218W	SAR1	0.965	0.0513992	0.864633	0.0631682	0.965	1.088	0.91	5	4	5	6	5	6
YDR168W	CDC37	0.965	0.0513992	0.891888	0.0496899	0.965	0.959	1.02	23	23	22	21	22	21
YBR080C	SEC18	0.965	0.0513992	0.836812	0.0773722	0.932	0.965	0.987	27	28	28	29	28	29
YDL103C	QRI1	0.965	0.0513992	0.875411	0.0577878	1.005	0.965	0.958	30	29	29	29	30	30
YKR079C	TRZ1	0.965	0.0513992	0.89243	0.049426	0.965	1.01	0.904	12	12	12	12	11	12
YLR386W	VAC14	0.965	0.0513992	0.935393	0.0290058	0.885	0.979	0.965	10	9	10	10	10	10
YKL096W	CWP1	0.965	0.0513992	0.813945	0.0894052	0.976	0.935	0.965	11	11	12	11	11	12
YMR156C	TPP1	0.965	0.0513992	0.981796	0.0079788	0.969	0.887	0.965	2	2	2	2	2	2
YFL018C	LPD1	0.965	0.0513992	0.81394	0.0894076	0.928	0.965	0.999	39	38	38	39	38	39
YPL042C	SSN3	0.966	0.0499049	0.985542	0.00632496	0.966	0.866	1.048	3	2	3	3	2	3
YBL076C	ILS1	0.966	0.0499049	0.830717	0.080547	0.966	0.958	1.015	69	70	66	69	70	67
YDR267C	CIA1	0.966	0.0499049	0.968388	0.0139506	0.966	0.85	1.019	4	4	4	4	4	4
YDR164C	SEC1	0.966	0.0499049	0.927813	0.0325397	0.859	0.966	0.973	8	8	6	10	9	6
YOR026W	BUB3	0.966	0.0499049	0.970825	0.0128591	0.966	1.075	0.942	3	3	3	3	3	3
YMR113W	FOL3	0.966	0.0499049	0.934796	0.029283	0.909	0.966	1.013	6	5	5	5	5	5
YLR335W	NUP2	0.966	0.0499049	0.881143	0.0549538	0.996	0.951	0.966	24	22	23	25	24	24
YKR026C	GCN3	0.966	0.0499049	0.900729	0.0454057	0.864	0.966	1.004	7	7	6	7	7	5
YPL037C	EGD1	0.966	0.0499049	0.825917	0.0830638	0.954	0.966	1.005	12	11	12	11	12	12
YER143W	DDI1	0.967	0.0484122	0.970825	0.0128591	1.267	0.946	0.967	6	6	6	6	6	5
YDL166C	FAP7	0.967	0.0484122	0.921826	0.0353509	0.967	0.95	1.125	3	3	3	3	3	3
YPL128C	TBF1	0.967	0.0484122	0.944205	0.0249335	0.948	0.967	0.975	7	7	8	8	5	8
YNL102W	POL1	0.967	0.0484122	0.883823	0.0536349	0.965	0.967	1.014	20	22	20	20	22	21
YNL271C	BNI1	0.967	0.0484122	0.936637	0.0284289	0.982	0.907	0.967	17	18	17	17	18	17
YHR060W	VMA22	0.967	0.0484122	0.968275	0.0140015	1.033	0.967	0.96	2	2	2	2	2	2
YDR103W	STE5	0.967	0.0484122	0.973215	0.011791	1.004	0.943	0.967	3	3	3	3	2	2
YML112W	CTK3	0.967	0.0484122	0.945248	0.0244542	1.101	0.967	0.788	6	4	6	7	4	6
YIL043C	CBR1	0.967	0.0484122	0.830717	0.080547	0.998	0.942	0.967	22	23	23	22	23	22
YIL074C	SER33	0.967	0.0484122	0.830717	0.080547	0.967	0.935	1.014	20	20	19	20	20	20
YBR058C	UBP14	0.967	0.0484122	0.948255	0.0230748	0.924	1.078	0.967	7	7	7	7	6	7
YOR238W	YOR238W	0.967	0.0484122	0.985542	0.00632496	0.967	0.922	1.317	2	1	2	2	2	2
YIL036W	CST6	0.967	0.0484122	0.943242	0.025377	0.967	0.899	1.012	11	11	10	11	11	10
YNL141W	AAH1	0.967	0.0484122	0.857267	0.0668839	0.966	0.997	0.967	13	13	13	13	13	13
YJR059W	PTK2	0.967	0.0484122	0.908422	0.0417124	0.97	0.917	0.967	11	11	11	11	11	11
YOL068C	HST1	0.967	0.0484122	0.971779	0.0124323	0.967	0.957	1.017	3	3	3	3	3	3
YKL174C	TPO5	0.967	0.0484122	0.970825	0.0128591	1.036	0.967	0.887	2	2	2	2	2	2
YJR052W	RAD7	0.968	0.046921	0.985542	0.00632496	0.968	0.721	1.07	2	2	2	2	2	2
YPL048W	CAM1	0.968	0.046921	0.8402	0.0756172	0.994	0.955	0.968	15	16	15	15	16	16
YGR094W	VAS1	0.968	0.046921	0.838427	0.0765345	0.954	0.968	0.979	58	54	51	59	53	55
YHR216W	IMD2	0.968	0.046921	0.87649	0.057253	0.968	0.916	0.972	10	9	10	10	10	10
YGR282C	BGL2	0.968	0.046921	0.838427	0.0765345	1.008	0.93	0.968	11	10	10	11	10	9
YOR128C	ADE2	0.968	0.046921	0.837778	0.0768709	0.968	0.96	1.039	29	29	30	29	28	30
YER111C	SWI4	0.968	0.046921	0.97226	0.0122177	0.968	0.947	1.05	4	4	4	4	4	4
YIR006C	PAN1	0.968	0.046921	0.877262	0.0568706	0.968	0.957	1.021	34	35	35	34	35	35
YJL154C	VPS35	0.968	0.046921	0.968275	0.0140015	1.349	0.965	0.968	7	7	7	7	6	7
YMR001C	CDC5	0.968	0.046921	0.985542	0.00632496	1.109	0.832	0.968	1	2	2	2	2	2
YHR092C	HXT4	0.969	0.0454314	0.969042	0.0136573	0.969	0.874	1.162	4	4	4	4	4	4
YNL016W	PUB1	0.969	0.0454314	0.850363	0.0703955	0.969	0.979	0.968	13	14	12	13	14	14
YOR211C	MGM1	0.969	0.0454314	0.948255	0.0230748	1.173	0.91	0.969	9	9	9	9	9	9
YPL217C	BMS1	0.969	0.0454314	0.862673	0.0641538	0.969	0.994	0.968	18	18	20	18	18	19
YKL062W	MSN4	0.969	0.0454314	0.943782	0.0251284	0.887	0.988	0.969	5	5	5	4	5	5
YDL090C	RAM1	0.969	0.0454314	0.97226	0.0122177	0.969	0.919	1.133	4	4	4	4	4	4
YBR227C	MCX1	0.969	0.0454314	0.868325	0.0613178	0.933	0.969	1.007	10	12	12	11	12	10
YMR246W	FAA4	0.969	0.0454314	0.872206	0.0593809	0.969	0.915	1.005	20	21	22	20	21	22
YBL104C	YBL104C	0.969	0.0454314	0.970825	0.0128591	0.889	0.969	1.026	4	4	4	4	4	4
YIL157C	COA1	0.969	0.0454314	0.893686	0.0488152	0.969	1.082	0.944	5	5	5	5	5	5
YDR448W	ADA2	0.969	0.0454314	0.974323	0.0112969	0.93	0.969	1.053	3	3	3	3	3	3
YJR040W	GEF1	0.969	0.0454314	0.97226	0.0122177	0.969	0.898	0.99	6	6	7	7	7	8
YGR264C	MES1	0.969	0.0454314	0.841523	0.0749342	0.949	0.969	0.992	31	31	31	31	29	30
YCR051W	YCR051W	0.969	0.0454314	0.845146	0.0730685	0.969	1.044	0.957	8	8	8	8	8	8
YJL041W	NSP1	0.969	0.0454314	0.893933	0.0486949	0.951	0.969	1.034	27	26	27	27	28	26
YKL204W	EAP1	0.97	0.0439433	0.873648	0.0586636	0.99	0.951	0.97	19	17	17	19	17	18
YDR177W	UBC1	0.97	0.0439433	0.921826	0.0353509	1.021	0.969	0.97	10	8	11	10	11	11
YKR063C	LAS1	0.97	0.0439433	0.970825	0.0128591	0.997	0.824	0.97	2	2	2	2	2	2
YFL017W-A	SMX2	0.97	0.0439433	0.985542	0.00632496	0.97	0.883	1.115	2	2	2	2	2	2
YBR196C	PGI1	0.97	0.0439433	0.857438	0.066797	0.97	0.961	1.015	46	46	45	47	45	45
YGR198W	YPP1	0.97	0.0439433	0.921826	0.0353509	0.97	0.901	1.027	7	7	6	6	7	7
YER134C	YER134C	0.97	0.0439433	0.96047	0.0175164	0.97	0.925	1.013	5	5	5	5	4	5
YLR126C	YLR126C	0.97	0.0439433	0.968388	0.0139506	0.97	0.938	1.098	4	4	4	4	4	4
YFR044C	DUG1	0.97	0.0439433	0.856226	0.0674118	0.975	0.962	0.97	26	29	26	29	29	29
YCR075W-A	YCR075W-A	0.97	0.0439433	0.97589	0.0105993	1.45	0.97	0.717	2	2	2	2	2	2
YHL033C	RPL8A	0.97	0.0439433	0.854204	0.0684385	0.97	0.996	0.955	8	7	9	8	8	9
YGR270W	YTA7	0.97	0.0439433	0.920242	0.0360981	0.988	0.97	0.935	11	13	13	11	13	13
YNL223W	ATG4	0.97	0.0439433	0.985542	0.00632496	0.692	0.97	1.328	3	3	2	2	3	3
YJR066W	TOR1	0.97	0.0439433	0.928855	0.0320522	1.009	0.962	0.97	12	12	12	13	11	13
YHR046C	INM1	0.97	0.0439433	0.907523	0.0421423	0.97	0.915	1.084	12	12	11	11	10	11
YKL059C	MPE1	0.971	0.0424568	0.954084	0.0204134	0.971	0.956	1.025	7	8	8	8	8	8
YOL086C	ADH1	0.971	0.0424568	0.864633	0.0631682	0.987	0.93	0.971	52	52	49	52	51	49
YGL115W	SNF4	0.971	0.0424568	0.878678	0.05617	0.974	0.949	0.971	9	10	11	9	10	11
YDL104C	QRI7	0.971	0.0424568	0.98042	0.00858805	0.971	0.967	1.557	2	3	3	3	3	3
YPL017C	IRC15	0.971	0.0424568	0.985542	0.00632496	0.969	0.971	0.989	1	2	2	2	2	2
YIL136W	OM45	0.971	0.0424568	0.875657	0.0576658	0.971	0.912	1.236	21	22	22	21	22	22
YHR037W	PUT2	0.971	0.0424568	0.875657	0.0576658	0.989	0.939	0.971	14	14	15	13	14	15
YOR370C	MRS6	0.971	0.0424568	0.872206	0.0593809	0.924	0.971	0.982	12	12	12	12	12	11
YBR225W	YBR225W	0.971	0.0424568	0.978368	0.00949758	0.954	0.971	1.137	4	4	3	5	4	3
YDR512C	EMI1	0.971	0.0424568	0.98042	0.00858805	0.971	1.762	0.95	4	4	4	3	4	4
YOR151C	RPB2	0.971	0.0424568	0.862958	0.0640105	0.957	0.971	0.986	35	35	34	37	37	37
YGR001C	YGR001C	0.971	0.0424568	0.910834	0.0405607	0.971	0.951	0.985	5	6	5	6	6	6
YDR356W	SPC110	0.971	0.0424568	0.928855	0.0320522	0.937	0.971	1.098	18	18	19	18	18	18
YNR050C	LYS9	0.971	0.0424568	0.887826	0.0516721	0.897	0.971	1.134	19	19	19	19	21	20
YDR257C	RKM4	0.971	0.0424568	0.97226	0.0122177	0.971	0.947	0.975	5	7	7	7	7	7
YNL298W	CLA4	0.971	0.0424568	0.932093	0.0305405	0.987	0.961	0.971	15	15	14	15	15	14
YMR211W	DML1	0.971	0.0424568	0.978368	0.00949758	0.971	1.044	0.908	4	4	4	4	4	4
YBR261C	TAE1	0.971	0.0424568	0.870324	0.0603191	1.016	0.971	0.876	4	4	4	4	4	4
YEL037C	RAD23	0.972	0.0409718	0.883823	0.0536349	1.02	0.927	0.972	6	6	6	6	6	6
YKR002W	PAP1	0.972	0.0409718	0.922353	0.0351029	0.972	1.007	0.951	12	13	11	12	13	14
YPL096W	PNG1	0.972	0.0409718	0.981646	0.00804493	0.972	1.004	0.819	3	3	3	3	3	3
YER105C	NUP157	0.972	0.0409718	0.878406	0.0563045	0.981	0.907	0.972	17	16	18	16	17	18
YER005W	YND1	0.972	0.0409718	0.97226	0.0122177	1.151	0.972	0.958	7	6	7	7	7	7
YDL188C	PPH22	0.972	0.0409718	0.92205	0.0352454	0.972	0.963	0.975	7	7	6	7	6	6
YGL237C	HAP2	0.972	0.0409718	0.922353	0.0351029	0.959	0.972	1.09	4	4	5	4	4	5
YKL064W	MNR2	0.972	0.0409718	0.980652	0.00848516	1.011	0.972	0.886	5	5	5	5	5	4
YLR398C	SKI2	0.972	0.0409718	0.893933	0.0486949	0.992	0.972	0.956	23	24	22	24	23	24
YPL072W	UBP16	0.972	0.0409718	0.950408	0.0220898	0.972	1.05	0.931	7	7	7	7	6	7
YCL016C	DCC1	0.972	0.0409718	0.970825	0.0128591	0.911	0.972	0.981	4	4	4	4	4	4
YMR259C	YMR259C	0.972	0.0409718	0.941614	0.026127	1.008	0.891	0.972	11	11	11	9	11	11
YHR146W	CRP1	0.972	0.0409718	0.898576	0.0464451	0.932	0.972	1.012	13	13	13	13	13	12
YDR088C	SLU7	0.972	0.0409718	0.978368	0.00949758	0.895	1.456	0.972	2	2	2	2	1	2
YNR003C	RPC34	0.973	0.0394883	0.959371	0.0180135	1.026	0.964	0.973	4	5	6	5	5	5
YGR054W	YGR054W	0.973	0.0394883	0.873464	0.0587551	0.973	1.007	0.963	25	26	27	26	27	27
YER083C	GET2	0.973	0.0394883	0.881143	0.0549538	0.942	1.127	0.973	4	4	4	4	4	4
YNL177C	MRPL22	0.973	0.0394883	0.893933	0.0486949	0.966	1.038	0.973	8	9	8	8	9	9
YLR028C	ADE16	0.973	0.0394883	0.872206	0.0593809	0.973	0.971	1.028	23	23	23	22	23	23
YMR247C	RKR1	0.973	0.0394883	0.930028	0.031504	0.949	0.973	1.06	10	11	10	10	11	10
YFL010C	WWM1	0.973	0.0394883	0.897615	0.0469098	0.986	0.973	0.886	3	3	3	3	3	3
YGL153W	PEX14	0.973	0.0394883	0.948255	0.0230748	0.875	0.978	0.973	10	10	9	10	10	10
YHR193C	EGD2	0.973	0.0394883	0.871947	0.0595098	0.98	0.955	0.973	14	14	14	14	14	14
YIL044C	AGE2	0.973	0.0394883	0.948255	0.0230748	0.927	0.973	1.129	7	7	6	7	6	6
YER057C	HMF1	0.973	0.0394883	0.889138	0.051031	0.973	0.963	0.986	4	3	3	4	3	3
YLR258W	GSY2	0.973	0.0394883	0.934796	0.029283	0.904	0.973	1.304	11	12	12	10	11	12
YDL113C	ATG20	0.974	0.0380063	0.97226	0.0122177	0.924	0.974	1.049	7	7	6	7	6	7
YIL038C	NOT3	0.974	0.0380063	0.923923	0.0343644	0.96	0.974	1	16	17	16	17	17	16
YHL039W	EFM1	0.974	0.0380063	0.970825	0.0128591	1.075	0.945	0.974	8	8	6	8	8	7
YBR042C	CST26	0.974	0.0380063	0.980652	0.00848516	0.931	0.974	1.764	3	3	3	2	3	3
YDL209C	CWC2	0.974	0.0380063	0.969311	0.0135368	0.974	0.893	0.988	5	5	5	5	4	5
YER163C	YER163C	0.974	0.0380063	0.973215	0.011791	0.974	1.04	0.941	3	3	3	2	2	3
YAR007C	RFA1	0.974	0.0380063	0.891966	0.0496516	0.974	0.896	1.043	20	20	18	23	22	20
YKL010C	UFD4	0.974	0.0380063	0.959277	0.0180561	0.974	0.955	1.054	8	8	7	6	8	8
YBR125C	PTC4	0.974	0.0380063	0.971712	0.0124626	1.039	0.93	0.974	6	6	6	6	5	6
YGR178C	PBP1	0.974	0.0380063	0.909361	0.0412637	0.969	0.974	1.023	18	19	18	18	19	18
YBR221C	PDB1	0.974	0.0380063	0.875657	0.0576658	0.973	0.987	0.974	8	8	8	8	8	8
YHR058C	MED6	0.974	0.0380063	0.978368	0.00949758	1.143	0.891	0.974	3	2	2	3	3	2
YPR036W	VMA13	0.974	0.0380063	0.923923	0.0343644	0.974	0.913	1.011	24	22	23	24	21	23
YIR030C	DCG1	0.975	0.0365259	0.985542	0.00632496	0.887	1.088	0.975	1	2	2	2	2	2
YPL154C	PEP4	0.975	0.0365259	0.883418	0.0538339	0.975	0.935	1.015	14	15	15	15	14	15
YIR012W	SQT1	0.975	0.0365259	0.928855	0.0320522	1.007	0.975	0.962	8	8	7	8	8	8
YHR045W	YHR045W	0.975	0.0365259	0.98042	0.00858805	0.975	0.914	0.989	7	7	7	7	7	6
YIL003W	CFD1	0.975	0.0365259	0.985542	0.00632496	0.975	0.971	1.001	4	5	5	5	6	5
YNR052C	POP2	0.975	0.0365259	0.977927	0.00969345	1.319	0.937	0.975	4	4	4	4	5	5
YPR159W	KRE6	0.975	0.0365259	0.929828	0.0315975	0.975	0.969	1.052	5	5	6	5	5	5
YPL104W	MSD1	0.975	0.0365259	0.910834	0.0405607	1.093	0.975	0.968	16	15	16	15	16	16
YEL071W	DLD3	0.975	0.0365259	0.881143	0.0549538	0.975	0.975	1.028	35	37	36	35	37	35
YGR276C	RNH70	0.975	0.0365259	0.940796	0.0265047	0.975	0.945	1.025	12	13	12	11	12	13
YDR361C	BCP1	0.975	0.0365259	0.897364	0.0470311	0.987	0.916	0.975	7	8	8	7	8	8
YNR021W	YNR021W	0.975	0.0365259	0.920594	0.0359317	0.975	0.955	0.979	12	12	11	12	11	11
YDR221W	GTB1	0.975	0.0365259	0.978368	0.00949758	0.975	1.076	0.933	9	9	9	7	9	9
YDR465C	RMT2	0.975	0.0365259	0.893933	0.0486949	0.96	0.975	1.005	10	10	10	10	10	10
YFL038C	YPT1	0.976	0.0350469	0.890626	0.0503048	1	0.976	0.969	15	16	15	16	16	16
YCL029C	BIK1	0.976	0.0350469	0.986493	0.00590609	0.976	0.735	1.229	3	2	5	3	3	5
YIL062C	ARC15	0.976	0.0350469	0.906465	0.0426489	0.976	0.93	1.095	4	4	4	4	4	4
YJL039C	NUP192	0.976	0.0350469	0.962323	0.0166789	0.976	0.968	1.009	16	15	17	13	16	16
YKL039W	PTM1	0.976	0.0350469	0.981796	0.0079788	1.035	0.966	0.976	3	3	3	3	3	3
YLR292C	SEC72	0.976	0.0350469	0.892351	0.0494643	0.976	0.951	1.015	6	6	6	6	6	6
YLL023C	POM33	0.976	0.0350469	0.944205	0.0249335	0.976	0.859	1.096	4	4	4	4	4	4
YAL033W	POP5	0.976	0.0350469	0.97226	0.0122177	0.74	0.976	0.98	2	3	3	3	3	3
YGL005C	COG7	0.976	0.0350469	0.953575	0.0206451	1.098	0.959	0.976	8	8	8	8	8	8
YKR028W	SAP190	0.976	0.0350469	0.934796	0.029283	0.976	0.953	1.029	12	12	11	12	12	11
YBR056W	YBR056W	0.976	0.0350469	0.980652	0.00848516	0.976	0.924	1.331	12	11	13	11	11	13
YMR038C	CCS1	0.976	0.0350469	0.944876	0.0246252	1.018	0.958	0.976	14	14	15	14	14	15
YLL031C	GPI13	0.976	0.0350469	0.985542	0.00632496	0.927	0.976	1.071	3	3	3	3	3	3
YML004C	GLO1	0.976	0.0350469	0.923923	0.0343644	0.944	0.976	1.009	12	12	11	12	12	12
YBR069C	TAT1	0.976	0.0350469	0.962323	0.0166789	1.005	0.962	0.976	8	9	9	7	9	8
YLR115W	CFT2	0.976	0.0350469	0.977927	0.00969345	1.156	0.976	0.941	6	8	7	7	6	8
YCL061C	MRC1	0.976	0.0350469	0.981796	0.0079788	0.962	0.976	1.174	3	5	5	5	5	5
YIL020C	HIS6	0.977	0.0335695	0.943782	0.0251284	0.934	0.992	0.977	9	8	7	9	8	8
YML117W	NAB6	0.977	0.0335695	0.948255	0.0230748	0.977	0.909	1.001	9	9	9	7	9	9
YGL082W	YGL082W	0.977	0.0335695	0.932093	0.0305405	0.9	0.984	0.977	11	11	11	11	11	11
YER093C-A	AIM11	0.977	0.0335695	0.980652	0.00848516	0.875	1.258	0.977	2	2	2	2	2	2
YLR454W	FMP27	0.977	0.0335695	0.985542	0.00632496	1.002	0.977	0.927	9	9	9	10	10	9
R0020C	REP1	0.977	0.0335695	0.968275	0.0140015	0.95	0.977	1.042	5	4	5	5	4	5
YOR111W	YOR111W	0.977	0.0335695	0.977934	0.00969038	0.977	0.929	1.054	3	3	3	3	3	3
YGL213C	SKI8	0.977	0.0335695	0.932093	0.0305405	0.941	0.995	0.977	3	4	3	4	4	3
YPL225W	YPL225W	0.977	0.0335695	0.893686	0.0488152	0.953	0.977	0.982	15	16	16	16	16	16
YDL149W	ATG9	0.977	0.0335695	0.986493	0.00590609	1.158	0.977	0.886	2	4	2	3	3	3
YMR087W	YMR087W	0.977	0.0335695	0.985542	0.00632496	1.149	0.84	0.977	3	3	2	2	3	3
YPR062W	FCY1	0.977	0.0335695	0.927815	0.0325387	0.946	0.977	0.982	6	6	6	6	6	6
YML102W	CAC2	0.977	0.0335695	0.96047	0.0175164	0.977	1.088	0.957	6	5	4	6	6	4
YOL142W	RRP40	0.977	0.0335695	0.948255	0.0230748	1.017	0.977	0.976	5	5	5	4	5	5
YAL031C	GIP4	0.977	0.0335695	0.983498	0.00722665	1.039	0.977	0.961	2	1	2	2	1	2
YBR085C-A	YBR085C-A	0.977	0.0335695	0.986493	0.00590609	0.936	0.977	1.2	2	2	1	2	2	2
YPL169C	MEX67	0.977	0.0335695	0.901213	0.0451725	0.977	1.008	0.946	10	10	10	10	10	10
YER059W	PCL6	0.977	0.0335695	0.97476	0.0111021	0.895	0.979	0.977	2	2	2	2	2	2
YNL241C	ZWF1	0.978	0.0320936	0.90113	0.0452124	0.969	0.979	0.978	32	32	31	32	33	32
YKL041W	VPS24	0.978	0.0320936	0.948401	0.0230082	0.943	0.978	1.134	5	4	5	6	4	6
YBR102C	EXO84	0.978	0.0320936	0.96047	0.0175164	0.978	0.967	1.028	8	9	9	9	9	9
YFL017C	GNA1	0.978	0.0320936	0.943697	0.0251676	0.831	1.007	0.978	8	9	8	9	9	9
YDL150W	RPC53	0.978	0.0320936	0.948255	0.0230748	0.884	1.006	0.978	6	7	7	7	7	7
YFR053C	HXK1	0.978	0.0320936	0.896755	0.0473263	0.978	0.959	1.24	24	25	26	24	25	25
YPR148C	YPR148C	0.978	0.0320936	0.919994	0.0362152	0.922	0.978	1.059	11	9	10	11	9	11
YBR086C	IST2	0.978	0.0320936	0.90965	0.0411255	1.018	0.978	0.933	16	16	16	16	16	17
YBR003W	COQ1	0.978	0.0320936	0.948255	0.0230748	0.959	1.147	0.978	10	9	9	9	8	10
YDR005C	MAF1	0.978	0.0320936	0.981111	0.0082819	0.978	0.916	1.423	3	3	3	2	3	3
YLR359W	ADE13	0.978	0.0320936	0.903365	0.0441369	0.902	0.999	0.978	25	25	23	25	25	24
YJR017C	ESS1	0.978	0.0320936	0.919994	0.0362152	1.004	0.978	0.945	12	12	12	12	12	12
YDR389W	SAC7	0.978	0.0320936	0.981111	0.0082819	1.007	0.862	0.978	3	3	3	3	3	3
YHR114W	BZZ1	0.978	0.0320936	0.949896	0.0223239	0.915	0.978	1.062	9	9	9	9	9	8
YOR196C	LIP5	0.978	0.0320936	0.910834	0.0405607	1.047	0.978	0.927	14	15	15	15	15	15
YLR304C	ACO1	0.978	0.0320936	0.893933	0.0486949	0.978	0.973	1.007	73	71	71	75	70	72
YBR002C	RER2	0.978	0.0320936	0.985542	0.00632496	0.978	0.954	1.046	5	5	4	5	5	4
YNL055C	POR1	0.979	0.0306192	0.908422	0.0417124	0.999	0.979	0.96	20	20	21	21	22	22
YOL149W	DCP1	0.979	0.0306192	0.968275	0.0140015	1.085	0.925	0.979	4	4	4	4	4	4
YPR131C	NAT3	0.979	0.0306192	0.983498	0.00722665	1.033	0.979	0.861	3	3	3	3	3	3
YDR026C	YDR026C	0.979	0.0306192	0.985542	0.00632496	1.032	0.979	0.936	5	6	5	5	6	5
YBL067C	UBP13	0.979	0.0306192	0.985542	0.00632496	0.979	0.964	1.031	3	4	4	4	4	4
YKR046C	PET10	0.979	0.0306192	0.906465	0.0426489	0.979	0.904	1.002	14	14	13	14	12	13
YFR024C-A	LSB3	0.979	0.0306192	0.950406	0.0220907	0.809	0.979	1.048	7	10	11	11	10	11
YER081W	SER3	0.979	0.0306192	0.92205	0.0352454	0.898	0.979	1.021	5	5	5	5	5	5
YJR132W	NMD5	0.979	0.0306192	0.943443	0.0252841	1.087	0.971	0.979	10	11	10	11	11	10
YOR254C	SEC63	0.979	0.0306192	0.906322	0.0427176	1.023	0.979	0.935	20	19	20	20	19	19
YHR161C	YAP1801	0.979	0.0306192	0.985542	0.00632496	1.07	0.786	0.979	4	4	4	3	4	4
YNL049C	SFB2	0.979	0.0306192	0.948255	0.0230748	0.979	0.919	0.991	10	10	11	11	11	11
YPR035W	GLN1	0.979	0.0306192	0.904624	0.0435319	0.979	0.912	1.042	15	14	13	14	15	13
YCL040W	GLK1	0.979	0.0306192	0.904624	0.0435319	0.979	0.97	1.127	27	26	25	27	26	26
YDR002W	YRB1	0.979	0.0306192	0.904624	0.0435319	0.992	0.979	0.959	13	13	13	12	13	13
YER034W	YER034W	0.979	0.0306192	0.97226	0.0122177	0.908	0.993	0.979	2	2	2	2	2	2
YBR200W	BEM1	0.979	0.0306192	0.948401	0.0230082	0.967	1.002	0.979	8	8	7	8	7	7
YCR011C	ADP1	0.979	0.0306192	0.950408	0.0220898	1.028	0.806	0.979	4	6	6	6	6	6
YDR395W	SXM1	0.98	0.0291463	0.911768	0.0401157	0.919	0.98	0.996	11	12	11	11	11	10
YMR219W	ESC1	0.98	0.0291463	0.968275	0.0140015	0.98	0.941	1.082	8	9	9	6	8	8
YPL004C	LSP1	0.98	0.0291463	0.912828	0.0396111	0.98	0.883	1.008	12	11	10	12	10	11
YDL086W	YDL086W	0.98	0.0291463	0.932093	0.0305405	0.98	0.949	1.014	5	5	5	6	5	5
YBR114W	RAD16	0.98	0.0291463	0.986493	0.00590609	0.752	1.312	0.98	2	2	2	2	2	2
YDR243C	PRP28	0.98	0.0291463	0.985542	0.00632496	1.049	0.906	0.98	2	3	4	4	4	4
YMR237W	BCH1	0.98	0.0291463	0.909361	0.0412637	1.044	0.976	0.98	9	9	8	9	9	6
YPR020W	ATP20	0.98	0.0291463	0.942225	0.0258455	0.98	1.054	0.955	6	6	6	6	6	6
YNR046W	TRM112	0.98	0.0291463	0.944205	0.0249335	0.964	0.992	0.98	3	3	3	3	3	3
YGR130C	YGR130C	0.981	0.027675	0.92205	0.0352454	0.981	0.939	1.037	27	27	28	26	28	28
YJL031C	BET4	0.981	0.027675	0.96047	0.0175164	0.981	0.934	0.996	4	6	5	5	6	6
YKR027W	BCH2	0.981	0.027675	0.985542	0.00632496	0.981	0.928	1.476	2	2	2	2	2	2
YDR346C	SVF1	0.981	0.027675	0.959371	0.0180135	0.981	0.974	0.987	9	9	9	9	9	9
YDR325W	YCG1	0.981	0.027675	0.985542	0.00632496	0.811	1.02	0.981	3	3	3	3	3	3
YKL128C	PMU1	0.981	0.027675	0.96376	0.0160311	0.862	0.981	1.009	6	6	6	6	6	6
YOR389W	YOR389W	0.981	0.027675	0.985542	0.00632496	1.518	0.973	0.981	3	4	4	4	4	4
YBR126C	TPS1	0.981	0.027675	0.948255	0.0230748	0.981	0.927	1.017	15	14	14	15	14	14
YPL219W	PCL8	0.981	0.027675	0.985542	0.00632496	0.962	1.018	0.981	4	4	4	3	4	4
YLR409C	UTP21	0.981	0.027675	0.948255	0.0230748	1.047	0.971	0.981	14	14	14	13	12	13
YPR070W	MED1	0.981	0.027675	0.980652	0.00848516	1.096	0.938	0.981	4	5	5	5	4	5
YOL087C	YOL087C	0.981	0.027675	0.986493	0.00590609	0.995	0.981	0.827	6	6	5	6	5	6
YDR318W	MCM21	0.981	0.027675	0.986493	0.00590609	0.981	0.713	1.205	2	2	1	2	2	1
YJL066C	MPM1	0.981	0.027675	0.968275	0.0140015	0.941	0.981	1.059	5	5	5	5	5	5
YLR375W	STP3	0.981	0.027675	0.985542	0.00632496	1.01	0.933	0.981	3	3	3	3	3	3
YDR330W	UBX5	0.981	0.027675	0.96376	0.0160311	1.037	0.934	0.981	7	7	7	7	7	7
YMR092C	AIP1	0.981	0.027675	0.927813	0.0325397	0.979	0.981	1.03	18	17	18	19	19	19
YDL226C	GCS1	0.981	0.027675	0.948255	0.0230748	0.981	0.968	1.065	19	19	19	19	19	17
YBR170C	NPL4	0.981	0.027675	0.95511	0.0199466	0.981	0.909	1.101	12	13	11	12	13	13
YGL016W	KAP122	0.981	0.027675	0.985542	0.00632496	1.243	0.981	0.979	3	3	3	3	3	3
YGL029W	CGR1	0.982	0.0262051	0.980811	0.00841456	0.982	0.912	1.575	2	2	2	2	2	2
YHR003C	YHR003C	0.982	0.0262051	0.97226	0.0122177	0.969	0.982	1.092	5	5	5	5	5	5
YMR197C	VTI1	0.982	0.0262051	0.96047	0.0175164	1.081	0.982	0.902	4	4	4	4	4	4
YDR119W	VBA4	0.982	0.0262051	0.985542	0.00632496	0.982	1.028	0.823	4	4	5	3	4	5
YOR122C	PFY1	0.982	0.0262051	0.93986	0.0269369	1.064	0.891	0.982	4	3	4	4	4	4
YDR483W	KRE2	0.982	0.0262051	0.968388	0.0139506	0.982	0.982	1.03	8	7	7	8	8	8
YFL024C	EPL1	0.982	0.0262051	0.986493	0.00590609	0.982	0.975	1.008	4	4	3	4	4	4
YMR235C	RNA1	0.982	0.0262051	0.922353	0.0351029	0.982	0.952	1.061	22	21	21	22	20	21
YDR208W	MSS4	0.982	0.0262051	0.981646	0.00804493	1.031	0.806	0.982	10	10	10	10	10	10
YNL001W	DOM34	0.982	0.0262051	0.970825	0.0128591	1.054	0.869	0.982	14	11	13	14	13	12
YDR046C	BAP3	0.982	0.0262051	0.982083	0.0078519	0.982	0.885	1.579	1	2	3	2	3	3
YBR198C	TAF5	0.982	0.0262051	0.927013	0.0329143	1.058	0.982	0.979	14	14	14	14	14	14
YIL048W	NEO1	0.982	0.0262051	0.968275	0.0140015	0.981	1.028	0.982	12	14	13	12	12	13
YLR219W	MSC3	0.982	0.0262051	0.96047	0.0175164	1.089	0.982	0.975	9	9	9	10	9	9
YBR175W	SWD3	0.982	0.0262051	0.96047	0.0175164	0.974	1	0.982	2	2	2	2	2	2
YLR223C	IFH1	0.982	0.0262051	0.98789	0.0052916	1.551	0.982	0.918	2	3	2	2	3	2
YOR171C	LCB4	0.982	0.0262051	0.948255	0.0230748	0.982	0.884	0.998	13	12	13	12	12	12
YHL021C	AIM17	0.982	0.0262051	0.970825	0.0128591	0.982	0.769	1.098	9	8	10	10	9	10
YNL255C	GIS2	0.982	0.0262051	0.92205	0.0352454	1.007	0.936	0.982	11	11	10	11	11	11
YHR117W	TOM71	0.982	0.0262051	0.948255	0.0230748	1.032	0.927	0.982	12	12	13	12	13	13
YDR064W	RPS13	0.982	0.0262051	0.92205	0.0352454	1.034	0.979	0.982	15	14	14	14	14	13
YLR342W	FKS1	0.982	0.0262051	0.92205	0.0352454	0.979	0.982	1.049	36	35	35	36	36	35
YNL284C	MRPL10	0.982	0.0262051	0.948255	0.0230748	0.982	0.969	1.011	11	12	12	11	11	11
YGL151W	NUT1	0.983	0.0247367	0.985542	0.00632496	1.035	0.97	0.983	8	7	8	8	7	8
YGL172W	NUP49	0.983	0.0247367	0.97226	0.0122177	0.946	0.983	1.034	5	5	5	5	5	5
YKR085C	MRPL20	0.983	0.0247367	0.949896	0.0223239	0.925	1.102	0.983	5	5	4	5	5	5
YPL232W	SSO1	0.983	0.0247367	0.950408	0.0220898	0.983	1.018	0.927	4	5	5	4	5	5
YML050W	AIM32	0.983	0.0247367	0.970825	0.0128591	0.983	1.006	0.893	5	6	6	6	6	6
YHR113W	YHR113W	0.983	0.0247367	0.92205	0.0352454	0.983	0.955	1.02	14	17	16	19	19	17
YAL053W	FLC2	0.983	0.0247367	0.985542	0.00632496	0.901	1.099	0.983	7	8	7	5	8	8
YER075C	PTP3	0.983	0.0247367	0.950406	0.0220907	0.965	1.143	0.983	6	6	7	6	6	7
YDR153C	ENT5	0.983	0.0247367	0.948255	0.0230748	1.065	0.845	0.983	10	8	11	10	9	11
YKL126W	YPK1	0.983	0.0247367	0.943743	0.025146	0.996	0.983	0.976	16	15	16	16	16	16
YPR110C	RPC40	0.983	0.0247367	0.925801	0.0334821	0.983	0.979	1.051	12	11	12	12	12	12
YLR357W	RSC2	0.983	0.0247367	0.950408	0.0220898	0.948	0.983	1.02	10	9	9	10	10	9
YNL023C	FAP1	0.983	0.0247367	0.962323	0.0166789	0.983	0.806	1.473	5	5	5	5	5	5
YKL210W	UBA1	0.983	0.0247367	0.924911	0.0339	0.975	0.983	0.988	40	40	40	40	39	39
YPL061W	ALD6	0.983	0.0247367	0.924911	0.0339	0.989	0.975	0.983	57	57	56	58	55	56
YGR048W	UFD1	0.983	0.0247367	0.948401	0.0230082	0.983	1.092	0.967	4	4	4	4	4	4
YLR314C	CDC3	0.983	0.0247367	0.961131	0.0172173	0.969	1.017	0.983	24	25	25	26	25	23
YIL110W	HPM1	0.983	0.0247367	0.983498	0.00722665	0.983	0.96	2.055	3	3	3	3	3	3
YFL034W	YFL034W	0.983	0.0247367	0.985542	0.00632496	0.983	0.983	0.969	5	4	5	5	5	5
YJR074W	MOG1	0.984	0.0232698	0.985542	0.00632496	0.979	1.008	0.984	2	2	2	2	2	2
YLR243W	YLR243W	0.984	0.0232698	0.958339	0.0184809	0.995	0.984	0.895	3	3	3	3	3	2
YGL119W	COQ8	0.984	0.0232698	0.97226	0.0122177	0.984	1.143	0.917	9	7	7	9	7	8
YJR014W	TMA22	0.984	0.0232698	0.944205	0.0249335	0.883	0.984	0.993	6	5	6	6	6	6
YIL130W	ASG1	0.984	0.0232698	0.985542	0.00632496	0.908	0.985	0.984	7	7	7	7	7	7
YKR014C	YPT52	0.984	0.0232698	0.946619	0.0238246	0.984	0.942	1.025	9	9	10	10	9	10
YNL297C	MON2	0.984	0.0232698	0.985542	0.00632496	0.998	0.966	0.984	7	10	9	9	10	9
YGL246C	RAI1	0.984	0.0232698	0.970825	0.0128591	0.984	0.974	1.202	5	6	6	5	5	6
YKL167C	MRP49	0.984	0.0232698	0.962323	0.0166789	1.055	0.541	0.984	5	4	4	5	3	4
YGL169W	SUA5	0.984	0.0232698	0.961131	0.0172173	0.984	0.973	1.061	7	7	7	7	7	7
YNL084C	END3	0.984	0.0232698	0.948255	0.0230748	0.984	1.025	0.984	10	9	7	10	10	10
YDL140C	RPO21	0.984	0.0232698	0.948255	0.0230748	0.948	0.984	1.007	26	27	24	28	25	24
YDR147W	EKI1	0.984	0.0232698	0.97226	0.0122177	0.843	0.987	0.984	6	7	7	7	7	7
YDR016C	DAD1	0.984	0.0232698	0.97226	0.0122177	0.917	0.984	1.029	2	2	2	2	2	2
YLR113W	HOG1	0.984	0.0232698	0.96376	0.0160311	0.975	1.038	0.984	9	9	9	9	9	9
YJL055W	YJL055W	0.984	0.0232698	0.948255	0.0230748	0.9	1.038	0.984	7	7	8	7	7	8
YPL194W	DDC1	0.984	0.0232698	0.986493	0.00590609	0.872	0.984	1.741	2	1	2	2	2	2
YBR233W-A	DAD3	0.984	0.0232698	0.96376	0.0160311	1.202	0.915	0.984	5	5	5	5	5	5
YLR119W	SRN2	0.985	0.0218044	0.986493	0.00590609	0.871	1.001	0.985	2	2	2	2	2	2
YOR253W	NAT5	0.985	0.0218044	0.948401	0.0230082	0.94	0.996	0.985	9	9	9	9	9	9
YGR185C	TYS1	0.985	0.0218044	0.941614	0.026127	0.989	0.967	0.985	29	28	28	29	28	28
YDR141C	DOP1	0.985	0.0218044	0.97589	0.0105993	0.985	0.901	1.103	15	15	12	15	15	14
YDR096W	GIS1	0.985	0.0218044	0.985542	0.00632496	0.985	0.954	1.173	9	10	9	9	9	9
YMR313C	TGL3	0.985	0.0218044	0.985542	0.00632496	1.12	0.941	0.985	4	5	5	4	5	5
YMR091C	NPL6	0.985	0.0218044	0.96376	0.0160311	0.985	0.978	1.018	14	12	14	15	14	15
YHR179W	OYE2	0.985	0.0218044	0.940751	0.0265251	0.943	0.985	1.018	24	24	24	24	24	24
YGR081C	SLX9	0.985	0.0218044	0.968275	0.0140015	0.929	0.985	1	5	5	5	4	4	5
YPR091C	YPR091C	0.985	0.0218044	0.962323	0.0166789	0.985	0.94	1.078	14	14	15	14	14	14
YBR202W	MCM7	0.985	0.0218044	0.985542	0.00632496	0.985	0.854	0.995	8	9	10	10	10	10
YER148W	SPT15	0.985	0.0218044	0.96047	0.0175164	1.043	0.941	0.985	3	5	5	4	5	5
YGR129W	SYF2	0.985	0.0218044	0.986493	0.00590609	0.985	0.959	1.008	2	1	2	2	2	2
YGR072W	UPF3	0.985	0.0218044	0.986493	0.00590609	0.977	1.166	0.985	5	6	5	6	6	6
YKL065C	YET1	0.985	0.0218044	0.944205	0.0249335	0.985	0.95	0.999	7	7	7	7	7	7
YMR079W	SEC14	0.985	0.0218044	0.936238	0.0286136	0.989	0.957	0.985	23	22	22	23	23	21
YOR251C	TUM1	0.985	0.0218044	0.964931	0.0155037	1.029	0.89	0.985	16	16	16	16	13	15
YNL216W	RAP1	0.985	0.0218044	0.958339	0.0184809	0.985	1.01	0.976	14	13	15	15	15	15
YOL147C	PEX11	0.985	0.0218044	0.948255	0.0230748	0.985	0.941	1.037	5	5	5	5	5	5
YIL135C	VHS2	0.985	0.0218044	0.985542	0.00632496	0.672	0.985	1.122	3	3	3	3	3	2
YDL185W	VMA1	0.985	0.0218044	0.934796	0.029283	0.989	0.973	0.985	66	67	66	68	67	68
YJR031C	GEA1	0.986	0.0203404	0.977927	0.00969345	0.986	0.979	0.998	8	7	7	7	8	7
YGR194C	XKS1	0.986	0.0203404	0.968275	0.0140015	0.968	0.986	1.044	8	8	9	9	9	9
YIL108W	YIL108W	0.986	0.0203404	0.968275	0.0140015	1.055	0.94	0.986	14	12	14	14	12	14
YDL173W	PAR32	0.986	0.0203404	0.96341	0.0161888	1.07	0.967	0.986	3	3	3	3	3	3
YKL179C	COY1	0.986	0.0203404	0.978368	0.00949758	0.986	1.144	0.96	11	12	12	11	11	12
YJL178C	ATG27	0.986	0.0203404	0.96047	0.0175164	0.986	0.947	1.003	6	6	6	6	6	6
YCR031C	RPS14A	0.986	0.0203404	0.946619	0.0238246	0.986	0.973	1.038	21	20	19	21	21	20
YIR036C	IRC24	0.986	0.0203404	0.948255	0.0230748	0.986	0.957	1.015	10	11	11	10	10	11
YGL231C	EMC4	0.986	0.0203404	0.977413	0.00992168	1.124	0.748	0.986	4	5	4	4	5	5
YHR057C	CPR2	0.986	0.0203404	0.985542	0.00632496	1.176	0.836	0.986	4	4	4	4	4	4
YNL026W	SAM50	0.986	0.0203404	0.968275	0.0140015	0.986	0.978	1.039	11	11	11	11	10	11
YBR164C	ARL1	0.986	0.0203404	0.96047	0.0175164	0.96	1.04	0.986	4	4	4	4	4	4
YLR106C	MDN1	0.986	0.0203404	0.968234	0.0140197	0.954	0.986	1.044	66	65	65	66	64	63
YDR303C	RSC3	0.986	0.0203404	0.968275	0.0140015	0.986	1.019	0.936	9	10	10	10	9	10
YER023W	PRO3	0.986	0.0203404	0.948255	0.0230748	1.128	0.986	0.98	8	8	8	8	8	8
YDR057W	YOS9	0.986	0.0203404	0.985542	0.00632496	1.047	0.95	0.986	3	3	3	3	3	3
YPR073C	LTP1	0.986	0.0203404	0.961131	0.0172173	0.972	1.022	0.986	6	5	6	5	6	5
YDR001C	NTH1	0.986	0.0203404	0.968275	0.0140015	0.986	0.941	1.168	14	15	15	14	15	14
YNL321W	VNX1	0.986	0.0203404	0.977927	0.00969345	1.071	0.986	0.914	6	5	7	7	7	7
YBL036C	YBL036C	0.986	0.0203404	0.948255	0.0230748	1.01	0.986	0.972	15	16	15	16	16	14
YOR347C	PYK2	0.986	0.0203404	0.946619	0.0238246	0.986	0.918	1.104	12	12	12	12	12	13
YCL018W	LEU2	0.986	0.0203404	0.970825	0.0128591	0.986	0.811	1.104	10	9	11	12	11	10
YNL257C	SIP3	0.986	0.0203404	0.985542	0.00632496	0.656	0.986	1.01	5	5	5	5	5	5
YNL310C	ZIM17	0.987	0.018878	0.968275	0.0140015	1.031	0.962	0.987	4	4	4	4	4	4
YKR069W	MET1	0.987	0.018878	0.968275	0.0140015	1.015	0.942	0.987	14	15	15	15	15	15
YJL138C	TIF2	0.987	0.018878	0.948255	0.0230748	1	0.971	0.987	37	38	39	40	38	39
YNL124W	NAF1	0.987	0.018878	0.968275	0.0140015	1.07	0.986	0.987	8	8	6	8	8	7
YLL038C	ENT4	0.987	0.018878	0.986493	0.00590609	1.419	0.987	0.961	4	3	3	4	4	4
YIL124W	AYR1	0.987	0.018878	0.968388	0.0139506	0.977	1.064	0.987	11	11	11	12	11	12
YEL040W	UTR2	0.987	0.018878	0.978368	0.00949758	1.429	0.982	0.987	2	3	2	2	3	3
YER036C	ARB1	0.987	0.018878	0.948255	0.0230748	0.981	0.987	1.021	27	27	27	28	28	26
YHR158C	KEL1	0.987	0.018878	0.96376	0.0160311	1.032	0.987	0.969	25	25	24	24	24	23
YKR070W	YKR070W	0.987	0.018878	0.971779	0.0124323	0.976	0.987	1.023	5	6	5	6	6	6
YBR149W	ARA1	0.987	0.018878	0.948255	0.0230748	0.987	0.87	1.037	20	20	20	20	19	20
YNL313C	EMW1	0.987	0.018878	0.948255	0.0230748	0.914	1.009	0.987	19	22	22	23	23	23
YGR123C	PPT1	0.988	0.0174171	0.957665	0.0187864	0.988	1.003	0.974	13	15	13	13	14	14
YKL110C	KTI12	0.988	0.0174171	0.96376	0.0160311	0.988	0.94	1.002	7	7	7	7	7	7
YOR357C	SNX3	0.988	0.0174171	0.969042	0.0136573	0.965	0.988	1.025	8	8	8	8	8	8
YCR012W	PGK1	0.988	0.0174171	0.948255	0.0230748	0.988	0.986	1.021	61	57	57	62	56	57
YMR039C	SUB1	0.988	0.0174171	0.985542	0.00632496	1.138	0.969	0.988	5	5	5	5	5	5
YNL010W	YNL010W	0.988	0.0174171	0.948255	0.0230748	0.988	1	0.982	22	20	21	22	20	20
YDR457W	TOM1	0.988	0.0174171	0.96376	0.0160311	0.894	1.05	0.988	18	22	20	20	20	22
YCL008C	STP22	0.988	0.0174171	0.986493	0.00590609	0.886	0.993	0.988	3	3	3	3	3	3
YHR068W	DYS1	0.988	0.0174171	0.948255	0.0230748	0.988	0.976	1.016	20	19	18	20	19	18
YNL007C	SIS1	0.988	0.0174171	0.948255	0.0230748	0.943	0.988	1.104	18	17	17	18	16	17
YOL039W	RPP2A	0.988	0.0174171	0.948255	0.0230748	1.105	0.988	0.919	8	8	7	8	8	8
YAL030W	SNC1	0.988	0.0174171	0.970825	0.0128591	0.988	0.935	1.012	3	2	3	3	3	2
YPR033C	HTS1	0.988	0.0174171	0.948255	0.0230748	0.988	1	0.982	29	29	27	30	29	29
YKL113C	RAD27	0.989	0.0159576	0.970825	0.0128591	0.969	0.989	1.063	10	9	10	10	9	10
YKL101W	HSL1	0.989	0.0159576	0.9882	0.00515533	1.155	0.989	0.819	4	4	4	4	4	4
YJR137C	MET5	0.989	0.0159576	0.950408	0.0220898	1.01	0.989	0.979	84	85	86	88	87	87
YGL212W	VAM7	0.989	0.0159576	0.9882	0.00515533	0.882	1.007	0.989	5	5	6	6	5	6
YMR033W	ARP9	0.989	0.0159576	0.950408	0.0220898	0.991	0.958	0.989	10	10	9	10	10	9
YEL066W	HPA3	0.989	0.0159576	0.970825	0.0128591	1.011	0.886	0.989	4	3	4	4	4	4
YML111W	BUL2	0.989	0.0159576	0.971779	0.0124323	0.975	0.989	1.146	9	10	10	9	10	9
YHR001W	OSH7	0.989	0.0159576	0.96047	0.0175164	0.989	0.977	1.004	17	16	16	17	17	16
YML034W	SRC1	0.989	0.0159576	0.968388	0.0139506	0.967	1.028	0.989	10	9	9	9	8	9
YLR043C	TRX1	0.989	0.0159576	0.950408	0.0220898	0.989	1.022	0.989	10	10	10	10	10	10
YJR075W	HOC1	0.989	0.0159576	0.968275	0.0140015	0.989	1.05	0.989	4	4	3	4	4	3
YLR390W	ECM19	0.989	0.0159576	0.981646	0.00804493	0.871	1.261	0.989	2	3	3	3	2	3
YDL007W	RPT2	0.989	0.0159576	0.948401	0.0230082	0.989	1.008	0.978	22	22	23	23	22	22
YKR018C	YKR018C	0.99	0.0144996	0.96047	0.0175164	0.919	1.077	0.99	19	18	18	19	19	19
YMR260C	TIF11	0.99	0.0144996	0.97226	0.0122177	0.986	0.99	1.02	8	8	7	8	8	7
YJL109C	UTP10	0.99	0.0144996	0.968388	0.0139506	0.99	0.987	1.01	32	35	35	35	34	36
YHR201C	PPX1	0.99	0.0144996	0.970825	0.0128591	0.99	0.942	1.01	12	11	12	13	11	10
YER068W	MOT2	0.99	0.0144996	0.968388	0.0139506	0.99	0.979	1.144	9	9	7	8	8	7
YBL011W	SCT1	0.99	0.0144996	0.970825	0.0128591	0.973	0.99	0.99	10	9	9	10	10	10
YLR248W	RCK2	0.99	0.0144996	0.98042	0.00858805	0.99	0.885	1.023	9	10	8	9	9	10
YDR186C	YDR186C	0.99	0.0144996	0.985542	0.00632496	0.99	0.93	1.006	2	2	1	3	2	2
YDL201W	TRM8	0.99	0.0144996	0.968275	0.0140015	0.99	1.018	0.963	7	7	7	7	7	7
YLR166C	SEC10	0.99	0.0144996	0.9882	0.00515533	1.059	0.976	0.99	6	5	4	5	4	5
YBR236C	ABD1	0.99	0.0144996	0.980811	0.00841456	0.979	0.99	1.021	5	4	4	5	4	4
YBR017C	KAP104	0.99	0.0144996	0.953877	0.0205075	0.967	0.99	1.015	9	8	7	8	8	9
YJL172W	CPS1	0.99	0.0144996	0.96047	0.0175164	0.928	0.99	0.994	15	15	13	15	14	13
YDR458C	HEH2	0.99	0.0144996	0.98818	0.00516383	1.058	0.793	0.99	6	6	6	6	6	6
YIL021W	RPB3	0.99	0.0144996	0.970825	0.0128591	0.99	1.114	0.939	10	10	8	10	9	9
YDL192W	ARF1	0.99	0.0144996	0.952276	0.0212374	0.99	0.962	1.016	14	13	13	14	13	13
YLR410W	VIP1	0.99	0.0144996	0.961131	0.0172173	0.99	0.942	1.054	34	38	37	36	40	39
YPL195W	APL5	0.991	0.013043	0.97226	0.0122177	1.043	0.918	0.991	13	16	14	13	16	14
YPR156C	TPO3	0.991	0.013043	0.970825	0.0128591	0.88	0.991	1.093	4	4	4	4	4	4
YPR162C	ORC4	0.991	0.013043	0.985542	0.00632496	0.968	1.057	0.991	5	7	6	6	6	7
YNL098C	RAS2	0.991	0.013043	0.96047	0.0175164	0.979	1.016	0.991	10	10	10	10	10	10
YNR006W	VPS27	0.991	0.013043	0.985542	0.00632496	0.825	0.991	1.17	8	8	7	7	8	8
YFL041W	FET5	0.991	0.013043	0.968388	0.0139506	0.762	1.036	0.991	5	5	5	4	5	5
YDR137W	RGP1	0.991	0.013043	0.9882	0.00515533	1.2	0.982	0.991	5	6	6	4	5	6
YAR014C	BUD14	0.991	0.013043	0.9882	0.00515533	1.17	0.928	0.991	3	3	3	3	3	3
YPL211W	NIP7	0.991	0.013043	0.967614	0.0142977	0.983	1.073	0.991	9	10	10	9	10	9
YNL027W	CRZ1	0.991	0.013043	0.9882	0.00515533	0.983	1.017	0.991	5	5	5	5	5	5
YJL126W	NIT2	0.991	0.013043	0.986296	0.00599289	1.173	0.603	0.991	3	3	3	3	3	3
YDL018C	ERP3	0.991	0.013043	0.9882	0.00515533	1.052	0.747	0.991	3	4	3	3	4	4
YCR083W	TRX3	0.991	0.013043	0.968388	0.0139506	0.991	0.956	1.037	2	2	2	2	2	2
YNL243W	SLA2	0.991	0.013043	0.968275	0.0140015	0.948	0.991	1.067	18	18	18	16	19	19
YLR060W	FRS1	0.991	0.013043	0.959371	0.0180135	1.034	0.991	0.978	30	30	30	30	31	30
YNL031C	HHT2	0.991	0.013043	0.959371	0.0180135	0.991	0.949	1.003	8	7	7	8	7	8
YKL135C	APL2	0.991	0.013043	0.97226	0.0122177	0.991	0.912	1.151	16	18	18	18	18	19
YDR353W	TRR1	0.991	0.013043	0.959371	0.0180135	0.983	1.071	0.991	17	17	17	16	17	17
YNL153C	GIM3	0.991	0.013043	0.968388	0.0139506	1.08	0.955	0.991	5	6	5	5	6	6
YGR099W	TEL2	0.991	0.013043	0.991737	0.00360366	0.963	1	0.991	3	3	3	3	3	3
YER077C	YER077C	0.992	0.011588	0.986493	0.00590609	1.008	0.992	0.979	4	4	4	4	4	4
YPR163C	TIF3	0.992	0.011588	0.962675	0.0165203	0.992	0.992	0.99	10	11	11	10	11	11
YMR078C	CTF18	0.992	0.011588	0.986493	0.00590609	0.992	0.834	1.215	4	3	4	4	4	4
YGL008C	PMA1	0.992	0.011588	0.962323	0.0166789	0.992	1.023	0.989	50	50	49	49	51	50
YDR172W	SUP35	0.992	0.011588	0.962323	0.0166789	0.992	0.977	1.02	36	37	37	36	37	36
YCL050C	APA1	0.992	0.011588	0.962323	0.0166789	0.981	0.995	0.992	24	24	23	24	23	23
YCL011C	GBP2	0.992	0.011588	0.978368	0.00949758	0.992	0.985	1.001	10	10	10	10	10	9
YOR327C	SNC2	0.992	0.011588	0.971779	0.0124323	1.061	0.868	0.992	4	4	4	4	4	4
YJL010C	NOP9	0.992	0.011588	0.971779	0.0124323	1.002	0.956	0.992	13	12	12	13	12	12
YLR026C	SED5	0.992	0.011588	0.97226	0.0122177	0.992	0.905	1.01	9	10	10	10	10	10
YDR099W	BMH2	0.992	0.011588	0.968275	0.0140015	0.992	0.903	1.066	6	6	6	5	6	6
YOR266W	PNT1	0.992	0.011588	0.9882	0.00515533	0.992	1.062	0.987	6	6	5	5	6	6
YMR099C	YMR099C	0.992	0.011588	0.961131	0.0172173	1.001	0.992	0.98	23	23	23	23	23	23
YAL021C	CCR4	0.992	0.011588	0.96376	0.0160311	0.943	0.992	1.028	21	24	23	22	24	23
YPR188C	MLC2	0.992	0.011588	0.970825	0.0128591	0.992	0.979	1.22	8	7	8	8	8	8
YJL060W	BNA3	0.993	0.0101344	0.964931	0.0155037	0.993	0.95	1.027	18	18	18	18	17	17
YIL010W	DOT5	0.993	0.0101344	0.97226	0.0122177	0.993	1.014	0.985	9	8	9	9	8	9
YOR145C	PNO1	0.993	0.0101344	0.985542	0.00632496	0.993	0.93	1.099	7	7	7	7	7	6
YNL252C	MRPL17	0.993	0.0101344	0.96376	0.0160311	0.984	1.078	0.993	11	13	13	12	12	13
YOR243C	PUS7	0.993	0.0101344	0.97226	0.0122177	0.976	0.993	1.055	21	21	20	19	20	21
YKL053C-A	MDM35	0.993	0.0101344	0.979615	0.00894476	0.945	1.18	0.993	3	3	3	3	3	3
YLL048C	YBT1	0.993	0.0101344	0.968275	0.0140015	0.993	0.931	1.041	30	29	29	30	31	32
YGR240C	PFK1	0.993	0.0101344	0.96376	0.0160311	0.995	0.969	0.993	56	57	57	55	58	58
YBR288C	APM3	0.993	0.0101344	0.9882	0.00515533	0.927	0.993	1.085	5	5	5	5	5	4
YDR248C	YDR248C	0.993	0.0101344	0.975042	0.0109767	1.085	0.899	0.993	5	4	3	5	4	4
YBR195C	MSI1	0.993	0.0101344	0.9882	0.00515533	1.029	0.922	0.993	2	2	2	2	2	2
YBL008W	HIR1	0.993	0.0101344	0.986493	0.00590609	0.993	1.053	0.939	3	2	3	3	3	3
YOR311C	DGK1	0.993	0.0101344	0.985542	0.00632496	0.993	0.827	1.136	2	2	2	2	2	2
YNL041C	COG6	0.993	0.0101344	0.981796	0.0079788	1.133	0.993	0.963	11	10	10	10	10	10
YDR239C	YDR239C	0.993	0.0101344	0.9882	0.00515533	0.685	0.993	1.025	2	2	2	2	2	2
YOR332W	VMA4	0.993	0.0101344	0.96341	0.0161888	0.993	1.001	0.989	28	28	29	28	28	28
YKR092C	SRP40	0.994	0.00868224	0.974323	0.0112969	1.042	0.992	0.994	5	6	6	6	5	6
YDR472W	TRS31	0.994	0.00868224	0.985542	0.00632496	1.055	0.994	0.91	6	5	6	6	6	6
YPR167C	MET16	0.994	0.00868224	0.981646	0.00804493	1.011	0.994	0.86	9	9	9	9	9	9
YER100W	UBC6	0.994	0.00868224	0.985542	0.00632496	0.933	1.014	0.994	7	7	7	7	6	7
YHR121W	LSM12	0.994	0.00868224	0.964931	0.0155037	0.929	0.994	1.047	15	14	15	15	15	14
YPR056W	TFB4	0.994	0.00868224	0.987053	0.00565939	1.046	0.964	0.994	3	3	3	3	3	3
YIL078W	THS1	0.994	0.00868224	0.968275	0.0140015	0.994	0.931	0.997	43	42	40	43	41	42
YDR176W	NGG1	0.994	0.00868224	0.989366	0.00464304	0.994	1.069	0.877	5	6	7	6	7	7
YPR113W	PIS1	0.994	0.00868224	0.978368	0.00949758	0.892	1.015	0.994	6	4	4	6	5	5
YLR455W	YLR455W	0.994	0.00868224	0.986493	0.00590609	1.012	0.948	0.994	5	5	5	5	5	5
YGL041W-A	YGL041W-A	0.994	0.00868224	0.985542	0.00632496	1.026	0.993	0.994	4	4	4	4	4	4
YJL212C	OPT1	0.994	0.00868224	0.985542	0.00632496	1.007	0.994	0.94	3	3	3	3	3	3
YFL022C	FRS2	0.994	0.00868224	0.966484	0.0148055	0.994	1.048	0.942	38	37	36	38	38	37
YFL047W	RGD2	0.994	0.00868224	0.97226	0.0122177	0.847	0.994	1.105	14	14	13	15	13	15
YNL182C	IPI3	0.994	0.00868224	0.96376	0.0160311	1.025	0.994	0.983	19	20	18	18	18	17
YDR392W	SPT3	0.994	0.00868224	0.995831	0.00181439	0.979	1.084	0.994	2	2	2	2	2	2
YKL069W	YKL069W	0.995	0.00723157	0.981796	0.0079788	0.983	0.995	1.043	3	3	3	3	3	3
YER088C	DOT6	0.995	0.00723157	0.985542	0.00632496	0.948	0.995	1.019	8	8	8	8	8	9
YLR355C	ILV5	0.995	0.00723157	0.968388	0.0139506	0.996	0.96	0.995	38	36	35	37	36	34
YOR004W	UTP23	0.995	0.00723157	0.978368	0.00949758	1.006	0.995	0.868	7	6	7	6	6	7
YMR239C	RNT1	0.995	0.00723157	0.986617	0.00585137	1.392	0.995	0.956	5	6	5	5	6	6
YKR031C	SPO14	0.995	0.00723157	0.9882	0.00515533	0.995	1.023	0.782	9	7	8	9	9	9
YHR023W	MYO1	0.995	0.00723157	0.985542	0.00632496	1.195	0.995	0.954	16	20	18	17	19	17
YDR129C	SAC6	0.995	0.00723157	0.968388	0.0139506	0.995	0.988	1	22	21	22	21	20	22
YBL039C	URA7	0.995	0.00723157	0.968388	0.0139506	0.995	1.005	0.969	28	28	29	30	29	29
YER122C	GLO3	0.995	0.00723157	0.981646	0.00804493	0.938	0.995	1.031	18	18	18	18	18	18
YHR073W	OSH3	0.995	0.00723157	0.981646	0.00804493	1.069	0.995	0.971	16	15	16	15	18	15
YNL096C	RPS7B	0.995	0.00723157	0.968388	0.0139506	0.989	0.995	1.005	17	18	17	18	18	18
YLR222C	UTP13	0.995	0.00723157	0.973215	0.011791	0.999	0.995	0.99	17	17	16	17	17	17
YPR137W	RRP9	0.995	0.00723157	0.970825	0.0128591	0.995	1.066	0.966	10	10	10	9	10	9
YML093W	UTP14	0.995	0.00723157	0.978368	0.00949758	0.995	0.954	1.003	11	11	11	11	11	11
YML127W	RSC9	0.995	0.00723157	0.974323	0.0112969	0.962	1.016	0.995	14	14	13	13	14	14
YML103C	NUP188	0.995	0.00723157	0.980652	0.00848516	0.995	0.938	1.012	15	13	13	15	14	13
YBL003C	HTA2	0.995	0.00723157	0.970825	0.0128591	1.009	0.995	0.971	7	7	7	7	7	7
YDR225W	HTA1	0.995	0.00723157	0.970825	0.0128591	1.009	0.995	0.971	7	7	7	7	7	7
YDR358W	GGA1	0.995	0.00723157	0.9882	0.00515533	0.995	0.905	1.148	8	10	9	9	11	11
YMR309C	NIP1	0.995	0.00723157	0.968275	0.0140015	0.963	0.995	1.019	30	29	30	32	29	30
YOR326W	MYO2	0.996	0.00578235	0.973215	0.011791	1.07	0.996	0.979	30	32	31	31	34	34
YHR159W	YHR159W	0.996	0.00578235	0.995485	0.00196536	0.983	0.996	1.152	2	3	4	4	3	4
YNL227C	JJJ1	0.996	0.00578235	0.986493	0.00590609	1.088	0.98	0.996	3	3	3	3	3	3
YDR017C	KCS1	0.996	0.00578235	0.981796	0.0079788	1.024	0.996	0.868	8	9	8	10	10	9
YAR008W	SEN34	0.996	0.00578235	0.995365	0.0020175	1.038	0.909	0.996	4	4	4	4	4	4
YDR072C	IPT1	0.996	0.00578235	0.995522	0.00194912	0.686	0.996	1.317	2	2	2	2	2	2
YAL035W	FUN12	0.996	0.00578235	0.970825	0.0128591	1.014	0.996	0.984	30	31	30	31	31	30
YCR048W	ARE1	0.996	0.00578235	0.9882	0.00515533	0.562	0.996	1.012	1	2	2	2	2	2
YMR090W	YMR090W	0.996	0.00578235	0.997504	0.00108553	0.996	0.945	1.544	4	4	4	3	4	4
YDR513W	GRX2	0.996	0.00578235	0.969311	0.0135368	0.996	0.944	1.061	12	12	11	11	12	12
YDR211W	GCD6	0.996	0.00578235	0.97226	0.0122177	0.891	0.996	1.058	13	13	13	14	13	13
YER136W	GDI1	0.996	0.00578235	0.968388	0.0139506	0.996	0.959	1.067	19	21	21	21	21	21
YNL151C	RPC31	0.996	0.00578235	0.99066	0.00407538	1.018	0.972	0.996	4	4	4	4	4	4
YOR373W	NUD1	0.996	0.00578235	0.9882	0.00515533	0.996	0.988	1.089	7	7	8	8	8	7
YDR296W	MHR1	0.997	0.00433459	0.985542	0.00632496	1.169	0.939	0.997	6	7	7	6	7	7
YJL133C-A	YJL133C-A	0.997	0.00433459	0.986967	0.00569738	1.159	0.882	0.997	4	4	4	4	4	4
YLR197W	NOP56	0.997	0.00433459	0.971779	0.0124323	0.997	0.994	1.036	28	29	30	29	28	28
YGR046W	TAM41	0.997	0.00433459	0.986493	0.00590609	2.034	0.749	0.997	2	2	2	2	2	2
YBR142W	MAK5	0.997	0.00433459	0.980811	0.00841456	1.031	0.942	0.997	22	22	22	21	22	21
YBL004W	UTP20	0.997	0.00433459	0.974868	0.011054	1.021	0.969	0.997	34	34	32	34	35	35
YIL017C	VID28	0.997	0.00433459	0.986493	0.00590609	0.997	0.936	1.04	3	3	4	4	3	4
YER117W	RPL23B	0.997	0.00433459	0.970825	0.0128591	0.987	0.997	1.007	22	21	20	22	21	21
YJR080C	AIM24	0.997	0.00433459	0.985542	0.00632496	0.962	1.182	0.997	8	10	8	10	10	9
YIR026C	YVH1	0.997	0.00433459	0.98042	0.00858805	1.018	0.997	0.934	12	11	11	12	10	11
YGL020C	GET1	0.997	0.00433459	0.978368	0.00949758	0.946	1.001	0.997	6	6	6	6	6	6
YDR069C	DOA4	0.997	0.00433459	0.995026	0.00216576	0.997	1.161	0.947	6	6	5	6	6	6
YIR037W	HYR1	0.997	0.00433459	0.98042	0.00858805	1.055	0.987	0.997	10	9	10	10	9	10
YEL017W	GTT3	0.997	0.00433459	0.995553	0.00193571	0.944	1.074	0.997	4	4	3	5	4	4
YBR068C	BAP2	0.998	0.00288828	0.9882	0.00515533	0.998	1.002	0.971	5	5	5	5	5	5
YLR369W	SSQ1	0.998	0.00288828	0.97226	0.0122177	0.996	0.998	1.086	11	14	12	12	14	13
YER102W	RPS8B	0.998	0.00288828	0.972715	0.0120143	0.998	1.018	0.991	19	21	18	20	21	19
YDL084W	SUB2	0.998	0.00288828	0.97226	0.0122177	0.998	0.957	1	25	25	24	25	25	25
YMR304W	UBP15	0.998	0.00288828	0.980163	0.00870157	1.104	0.853	0.998	12	12	11	12	11	11
YPL012W	RRP12	0.998	0.00288828	0.985542	0.00632496	1.067	0.998	0.963	27	27	27	26	26	27
YJR033C	RAV1	0.998	0.00288828	0.99862	0.000599918	1.079	0.998	0.885	6	8	7	8	7	8
YHR028C	DAP2	0.998	0.00288828	0.981796	0.0079788	0.952	0.998	1.087	7	9	9	8	9	9
YDL088C	ASM4	0.998	0.00288828	0.980811	0.00841456	0.998	0.93	1.085	7	10	10	8	10	9
YKL025C	PAN3	0.998	0.00288828	0.986493	0.00590609	1.018	0.998	0.867	8	8	9	7	8	9
YIL030C	SSM4	0.998	0.00288828	0.986493	0.00590609	0.998	0.936	1.038	9	9	9	9	9	9
YLR384C	IKI3	0.998	0.00288828	0.978368	0.00949758	0.985	0.998	1.027	32	31	30	32	31	31
YGR141W	VPS62	0.998	0.00288828	0.9882	0.00515533	1.055	0.998	0.959	3	3	3	2	3	3
YNL085W	MKT1	0.998	0.00288828	0.978368	0.00949758	0.993	0.998	1.024	21	20	20	21	20	20
YNL083W	SAL1	0.998	0.00288828	0.997508	0.00108368	1.026	0.977	0.998	5	5	5	5	5	5
YER009W	NTF2	0.998	0.00288828	0.97226	0.0122177	0.959	0.998	1.043	6	6	5	6	6	6
YFR031C-A	RPL2A	0.998	0.00288828	0.97226	0.0122177	1.008	0.966	0.998	30	28	29	30	28	29
YMR307W	GAS1	0.998	0.00288828	0.97226	0.0122177	0.965	0.998	0.998	12	12	12	11	12	12
YMR291W	YMR291W	0.999	0.00144342	0.997069	0.00127464	0.96	1.004	0.999	6	6	5	6	5	5
YOR160W	MTR10	0.999	0.00144342	0.985542	0.00632496	0.993	0.999	1.251	12	11	12	12	12	12
YJL104W	PAM16	0.999	0.00144342	0.97226	0.0122177	1.032	0.999	0.913	9	8	7	9	9	8
YFL048C	EMP47	0.999	0.00144342	0.98042	0.00858805	0.938	1.091	0.999	10	11	11	11	11	11
YDL137W	ARF2	0.999	0.00144342	0.985542	0.00632496	0.999	0.982	1.025	3	3	3	3	2	3
YGL087C	MMS2	0.999	0.00144342	0.985204	0.00647385	0.999	0.915	1.021	5	5	5	5	5	5
YPR051W	MAK3	0.999	0.00144342	0.986493	0.00590609	0.906	1.019	0.999	5	5	5	5	4	5
YPR164W	MMS1	0.999	0.00144342	0.998596	0.000610176	0.711	1.031	0.999	2	2	2	2	2	2
YDL236W	PHO13	0.999	0.00144342	0.98042	0.00858805	0.999	0.991	1.042	12	14	15	14	14	13
YLR414C	PUN1	0.999	0.00144342	0.985542	0.00632496	0.999	1.365	0.953	3	3	3	3	3	3
YER151C	UBP3	0.999	0.00144342	0.980163	0.00870157	1.064	0.999	0.927	26	28	26	28	29	29
YKL005C	BYE1	0.999	0.00144342	0.9882	0.00515533	0.999	1.286	0.964	7	6	7	7	7	7
YGR074W	SMD1	0.999	0.00144342	0.9882	0.00515533	0.999	1.06	0.958	3	3	3	3	3	3
YDL022W	GPD1	0.999	0.00144342	0.985542	0.00632496	0.999	0.943	1.094	9	11	11	11	11	10
YBR089C-A	NHP6B	0.999	0.00144342	0.985542	0.00632496	0.999	0.93	1.031	5	5	5	5	5	5
YIL091C	UTP25	0.999	0.00144342	0.981796	0.0079788	0.951	1.035	0.999	11	13	14	12	12	14
YJL024C	APS3	0.999	0.00144342	0.985542	0.00632496	1.052	0.994	0.999	4	4	4	3	3	4
YGL200C	EMP24	0.999	0.00144342	0.978368	0.00949758	0.945	0.999	1.022	5	5	4	5	5	5
YKR037C	SPC34	1	0	0.99792	0.000904354	0.972	1	1.019	5	5	5	5	5	5
YDL147W	RPN5	1	0	0.981646	0.00804493	1	0.944	1.144	14	13	13	14	14	14
YJR104C	SOD1	1	0	0.98042	0.00858805	1.064	1	0.993	15	15	15	14	15	14
YFL046W	FMP32	1	0	0.987381	0.00551527	1.108	0.98	1	3	4	2	3	4	3
YOL081W	IRA2	1	0	0.998914	0.000471972	1.027	1	0.993	13	13	10	13	12	13
YGL203C	KEX1	1	0	0.9882	0.00515533	0.986	1	1.066	8	8	8	8	7	8
YBR245C	ISW1	1	0	0.981796	0.0079788	1.06	0.955	1	32	35	32	35	36	35
YGL056C	SDS23	1	0	0.977953	0.00968223	1.054	0.941	1	11	11	12	11	12	12
YBL069W	AST1	1	0	0.985542	0.00632496	1	0.965	1.015	7	7	7	7	6	6
YHR033W	YHR033W	1	0	0.985542	0.00632496	1.171	0.98	1	7	7	7	7	7	7
YCR077C	PAT1	1	0	0.985542	0.00632496	1	0.955	1.058	10	8	9	11	10	8
YKL130C	SHE2	1	0	0.985542	0.00632496	1.005	1	0.973	2	2	2	2	2	2
YPL133C	RDS2	1	0	0.986493	0.00590609	0.693	1	1.062	2	3	3	2	3	3
YBR026C	ETR1	1	0	0.986493	0.00590609	1	0.895	1.041	14	13	14	14	13	13
YBR140C	IRA1	1	0	0.998914	0.000471972	1	0.944	1.021	10	9	9	10	10	8
YOR213C	SAS5	1	0	0.9882	0.00515533	1	1.063	0.842	3	3	3	3	3	3
YHR063C	PAN5	1	0	0.981111	0.0082819	1.006	0.956	1	13	11	13	13	13	12
YFR030W	MET10	1	0	0.978368	0.00949758	1	1	1.002	46	43	45	45	43	42
YAL038W	CDC19	1	0	0.978368	0.00949758	0.999	1	1	84	83	84	83	85	85
YNL244C	SUI1	1	0	0.978368	0.00949758	1.013	0.97	1	11	11	11	12	12	12
YLR003C	CMS1	1	0	0.9882	0.00515533	1	0.983	1.074	8	7	7	8	8	8
YPL226W	NEW1	1	0	0.978368	0.00949758	1.005	1	0.985	52	48	50	53	50	50
YOR117W	RPT5	1	0	0.985542	0.00632496	1.121	0.995	1	18	18	18	18	18	17
YDR081C	PDC2	1	0	0.9882	0.00515533	1	1.036	0.966	8	9	7	9	9	8
YLR044C	PDC1	1.001	-0.00144197	0.981646	0.00804493	1.005	0.994	1.001	58	54	57	57	56	56
YKL021C	MAK11	1.001	-0.00144197	0.98789	0.0052916	0.901	1.03	1.001	9	8	8	8	8	9
YPR128C	ANT1	1.001	-0.00144197	0.995997	0.00174185	1.024	1.001	0.908	5	4	5	5	5	5
YOR091W	TMA46	1.001	-0.00144197	0.985542	0.00632496	1.112	0.982	1.001	10	10	10	10	9	9
YKL080W	VMA5	1.001	-0.00144197	0.980811	0.00841456	1.015	0.991	1.001	16	16	15	16	16	16
YKL098W	MTC2	1.001	-0.00144197	0.997508	0.00108368	1.124	1.001	0.957	3	3	2	3	3	2
YGR184C	UBR1	1.001	-0.00144197	0.9882	0.00515533	1.079	1.001	0.944	8	9	9	8	8	8
YOR267C	HRK1	1.001	-0.00144197	0.985343	0.00641237	0.941	1.001	1.048	10	10	10	10	10	10
YDR061W	YDR061W	1.001	-0.00144197	0.980652	0.00848516	1.007	1.001	0.994	16	14	16	15	16	16
YPL117C	IDI1	1.001	-0.00144197	0.980652	0.00848516	1.001	0.989	1.009	19	18	19	20	19	19
YBR011C	IPP1	1.001	-0.00144197	0.980652	0.00848516	0.999	1.001	1.02	23	22	22	23	23	22
YBR265W	TSC10	1.001	-0.00144197	0.998914	0.000471972	0.98	1.049	1.001	5	6	6	5	6	6
YDL072C	YET3	1.001	-0.00144197	0.999741	0.00011229	1.216	0.643	1.001	4	4	4	3	4	3
YCL044C	MGR1	1.001	-0.00144197	0.986276	0.00600139	0.871	1.001	1.028	10	11	11	10	11	10
YDR227W	SIR4	1.001	-0.00144197	0.997508	0.00108368	1.001	0.808	1.116	2	3	3	2	3	3
YKL213C	DOA1	1.001	-0.00144197	0.985542	0.00632496	1.026	0.998	1.001	16	19	18	18	19	18
YLR287C-A	RPS30A	1.001	-0.00144197	0.980592	0.00851184	1.006	1.001	0.993	4	4	4	4	4	4
YPL150W	YPL150W	1.002	-0.00288251	0.997564	0.00105929	1.002	0.771	1.1	2	2	2	2	2	2
YNL103W	MET4	1.002	-0.00288251	0.998596	0.000610176	0.862	1.002	1.173	2	2	2	1	2	2
YER053C	PIC2	1.002	-0.00288251	0.9882	0.00515533	0.782	1.002	1.193	3	3	3	2	3	3
YHR112C	YHR112C	1.002	-0.00288251	0.986493	0.00590609	1.002	0.972	1.101	11	11	11	12	10	10
YDR011W	SNQ2	1.002	-0.00288251	0.986493	0.00590609	0.986	1.002	1.047	13	12	12	13	12	12
YML001W	YPT7	1.002	-0.00288251	0.985542	0.00632496	1.002	0.93	1.055	6	6	6	6	6	6
YMR301C	ATM1	1.002	-0.00288251	0.985542	0.00632496	0.925	1.002	1.013	8	8	8	8	8	8
YDR050C	TPI1	1.002	-0.00288251	0.985421	0.00637835	0.994	1.01	1.002	28	26	27	28	26	28
YOR308C	SNU66	1.002	-0.00288251	0.998914	0.000471972	1.002	1.439	0.898	6	5	6	6	6	6
YNL290W	RFC3	1.002	-0.00288251	0.986493	0.00590609	1.02	0.99	1.002	10	11	11	10	11	11
YAL036C	RBG1	1.002	-0.00288251	0.985542	0.00632496	1.002	0.954	1.04	9	9	9	9	9	9
YGR116W	SPT6	1.002	-0.00288251	0.986493	0.00590609	0.984	1.023	1.002	37	38	37	36	38	36
YKL100C	YKL100C	1.002	-0.00288251	0.998914	0.000471972	1.002	0.968	1.069	8	7	8	7	7	7
YER149C	PEA2	1.002	-0.00288251	0.9882	0.00515533	1.002	0.975	1.811	3	3	2	2	2	3
YMR315W	YMR315W	1.002	-0.00288251	0.983498	0.00722665	0.919	1.002	1.047	11	10	10	11	11	10
YLR095C	IOC2	1.002	-0.00288251	0.986493	0.00590609	1.019	1.002	1.002	9	8	9	9	9	9
YML036W	CGI121	1.002	-0.00288251	0.988077	0.00520927	1.216	0.951	1.002	6	6	6	6	5	6
YKR043C	YKR043C	1.002	-0.00288251	0.986493	0.00590609	1.002	0.996	1.08	7	8	8	6	7	8
YKL094W	YJU3	1.002	-0.00288251	0.985542	0.00632496	1.034	0.913	1.002	11	12	11	11	12	11
YOR299W	BUD7	1.002	-0.00288251	0.997508	0.00108368	1.002	0.865	1.036	5	5	5	5	5	5
YCR073W-A	SOL2	1.002	-0.00288251	0.980652	0.00848516	1.029	0.948	1.002	10	10	10	10	9	10
YHR070W	TRM5	1.002	-0.00288251	0.985542	0.00632496	1.042	0.968	1.002	14	15	14	15	15	12
YGL227W	VID30	1.002	-0.00288251	0.997508	0.00108368	1.007	0.956	1.002	6	6	6	6	6	6
YGR261C	APL6	1.002	-0.00288251	0.986493	0.00590609	1.101	0.942	1.002	7	8	8	7	7	8
YKL150W	MCR1	1.002	-0.00288251	0.981796	0.0079788	1.024	0.995	1.002	27	24	26	27	26	25
YGR127W	YGR127W	1.002	-0.00288251	0.998596	0.000610176	1.002	0.984	1.232	4	4	5	5	4	5
YER155C	BEM2	1.002	-0.00288251	0.985542	0.00632496	0.985	1.002	1.002	28	27	27	29	27	26
YGR279C	SCW4	1.002	-0.00288251	0.986493	0.00590609	1.002	0.828	1.228	6	7	5	7	7	7
YNL042W	BOP3	1.002	-0.00288251	0.998099	0.000826512	0.829	1.207	1.002	1	2	2	2	2	2
YLL036C	PRP19	1.002	-0.00288251	0.9882	0.00515533	0.99	1.002	1.11	8	8	8	8	8	8
YFR001W	LOC1	1.003	-0.00432161	0.986493	0.00590609	1.066	0.926	1.003	4	4	4	4	4	4
YKL024C	URA6	1.003	-0.00432161	0.985542	0.00632496	1.003	0.926	1.059	10	10	9	9	10	9
YPR189W	SKI3	1.003	-0.00432161	0.985542	0.00632496	1.003	0.992	1.05	32	33	32	33	32	34
YMR234W	RNH1	1.003	-0.00432161	0.9882	0.00515533	0.968	1.118	1.003	4	4	4	4	4	4
YER178W	PDA1	1.003	-0.00432161	0.985542	0.00632496	0.987	1.003	1.009	35	34	34	35	34	34
YGL092W	NUP145	1.003	-0.00432161	0.985542	0.00632496	1.021	0.924	1.003	26	24	25	26	26	26
YBR136W	MEC1	1.003	-0.00432161	0.998596	0.000610176	1.003	0.724	1.836	2	3	2	1	3	2
YNL325C	FIG4	1.003	-0.00432161	0.998596	0.000610176	1.003	1.113	0.959	3	3	2	3	3	3
YCR032W	BPH1	1.003	-0.00432161	0.998596	0.000610176	1.193	0.836	1.003	4	4	2	3	4	3
YOR261C	RPN8	1.003	-0.00432161	0.985542	0.00632496	1.003	0.975	1.044	15	14	15	14	14	14
YGR274C	TAF1	1.003	-0.00432161	0.9882	0.00515533	0.997	1.003	1.106	11	11	10	12	12	11
YDR500C	RPL37B	1.003	-0.00432161	0.985542	0.00632496	0.965	1.023	1.003	4	4	4	4	4	4
YLR129W	DIP2	1.003	-0.00432161	0.985542	0.00632496	1.003	1	1.032	14	14	12	14	13	12
YDL075W	RPL31A	1.003	-0.00432161	0.985542	0.00632496	1.003	1.02	1.001	20	20	21	21	20	21
YLR059C	REX2	1.003	-0.00432161	0.986493	0.00590609	0.907	1.034	1.003	4	4	4	4	4	4
YGR078C	PAC10	1.003	-0.00432161	0.985542	0.00632496	1.084	0.997	1.003	4	4	4	4	4	4
YBR112C	CYC8	1.003	-0.00432161	0.985542	0.00632496	0.979	1.003	1.011	13	12	12	13	13	12
YHL002W	HSE1	1.004	-0.00575927	0.995478	0.00196835	0.945	1.004	1.027	5	6	5	7	7	7
YOR374W	ALD4	1.004	-0.00575927	0.985542	0.00632496	1.01	0.943	1.004	26	26	25	25	25	25
YPR144C	NOC4	1.004	-0.00575927	0.98789	0.0052916	1.004	0.997	1.019	11	12	11	11	11	11
YNR049C	MSO1	1.004	-0.00575927	0.995522	0.00194912	0.859	1.004	1.148	4	4	4	4	4	4
YLR306W	UBC12	1.004	-0.00575927	0.998914	0.000471972	0.948	1.004	1.333	3	3	3	3	3	3
YPR057W	BRR1	1.004	-0.00575927	0.998914	0.000471972	1.004	0.866	1.016	3	3	3	3	3	3
YCR093W	CDC39	1.004	-0.00575927	0.985542	0.00632496	1.031	0.981	1.004	36	39	38	37	40	40
YML035C	AMD1	1.004	-0.00575927	0.98789	0.0052916	0.995	1.004	1.007	21	24	24	23	25	24
YEL024W	RIP1	1.004	-0.00575927	0.9882	0.00515533	0.982	1.004	1.038	12	13	11	12	13	12
YML022W	APT1	1.004	-0.00575927	0.985542	0.00632496	1.011	0.935	1.004	10	9	10	10	9	10
YGL097W	SRM1	1.004	-0.00575927	0.986493	0.00590609	0.961	1.004	1.134	9	10	9	9	10	9
YDR202C	RAV2	1.004	-0.00575927	0.998596	0.000610176	0.901	1.257	1.004	3	3	3	3	2	2
YPR118W	MRI1	1.004	-0.00575927	0.985542	0.00632496	1.004	1.059	0.959	8	8	9	8	8	9
YHR132C	ECM14	1.004	-0.00575927	0.9882	0.00515533	0.872	1.004	1.056	6	6	6	6	6	6
YER171W	RAD3	1.004	-0.00575927	0.999741	0.00011229	0.851	1.212	1.004	4	5	5	5	5	3
YNL309W	STB1	1.004	-0.00575927	0.985542	0.00632496	1.068	1.004	0.992	6	6	6	6	5	5
YHR007C	ERG11	1.004	-0.00575927	0.985542	0.00632496	1.082	1.004	0.98	23	22	23	23	22	23
YGR037C	ACB1	1.005	-0.0071955	0.985542	0.00632496	1.001	1.031	1.005	12	12	12	12	12	12
YBR264C	YPT10	1.005	-0.0071955	0.995522	0.00194912	1.005	0.987	1.293	4	4	4	4	4	4
YDR246W	TRS23	1.005	-0.0071955	0.998914	0.000471972	1.04	0.904	1.005	4	4	3	4	4	4
YLR244C	MAP1	1.005	-0.0071955	0.985542	0.00632496	1.013	0.989	1.005	21	22	23	21	21	23
YHR167W	THP2	1.005	-0.0071955	0.999741	0.00011229	1.005	0.884	1.307	6	6	5	6	6	6
YMR267W	PPA2	1.005	-0.0071955	0.986493	0.00590609	0.902	1.266	1.005	10	10	9	10	9	8
YLR310C	CDC25	1.005	-0.0071955	0.9882	0.00515533	1.048	0.928	1.005	11	10	9	12	10	11
YPR183W	DPM1	1.005	-0.0071955	0.985542	0.00632496	0.994	1.005	1.078	20	20	20	19	19	20
YPL101W	ELP4	1.005	-0.0071955	0.995831	0.00181439	0.95	1.005	1.074	7	7	7	7	7	6
YDL052C	SLC1	1.005	-0.0071955	0.986493	0.00590609	1.07	1	1.005	14	13	13	13	14	14
YEL042W	GDA1	1.005	-0.0071955	0.986493	0.00590609	1.005	0.99	1.056	11	11	11	11	11	10
YIL126W	STH1	1.005	-0.0071955	0.985542	0.00632496	0.992	1.03	1.005	23	25	23	24	25	23
YHR069C	RRP4	1.005	-0.0071955	0.9882	0.00515533	0.981	1.069	1.005	5	5	5	5	5	5
YMR231W	PEP5	1.005	-0.0071955	0.997069	0.00127464	1.127	1.005	0.973	8	8	7	8	8	8
YKL104C	GFA1	1.005	-0.0071955	0.985542	0.00632496	1.005	0.937	1.073	26	25	25	27	29	28
YNL265C	IST1	1.005	-0.0071955	0.986493	0.00590609	1.005	1.005	0.968	7	7	7	8	8	7
YBR046C	ZTA1	1.006	-0.00863031	0.997069	0.00127464	1.006	0.782	1.118	6	6	6	6	7	7
YGR233C	PHO81	1.006	-0.00863031	0.998596	0.000610176	1.026	1.006	0.943	9	11	11	9	11	11
YOR153W	PDR5	1.006	-0.00863031	0.986493	0.00590609	0.959	1.006	1.048	21	22	22	22	22	20
YBR130C	SHE3	1.006	-0.00863031	0.9882	0.00515533	1.006	0.989	1.007	8	10	9	9	10	8
YHR011W	DIA4	1.006	-0.00863031	0.998914	0.000471972	1.061	0.936	1.006	6	6	6	6	6	6
YJR102C	VPS25	1.006	-0.00863031	0.995522	0.00194912	1.627	0.836	1.006	3	3	2	3	3	2
YOL146W	PSF3	1.006	-0.00863031	0.998914	0.000471972	1.006	0.841	1.089	2	2	2	2	2	2
YDL112W	TRM3	1.006	-0.00863031	0.986967	0.00569738	0.977	1.006	1.006	21	21	21	19	19	20
YOR056C	NOB1	1.006	-0.00863031	0.985542	0.00632496	0.938	1.006	1.022	7	7	7	7	7	7
YJL177W	RPL17B	1.006	-0.00863031	0.986493	0.00590609	0.993	1.014	1.006	30	29	29	29	29	30
YBR133C	HSL7	1.006	-0.00863031	0.998914	0.000471972	0.988	1.641	1.006	5	5	4	5	5	4
YKR095W	MLP1	1.006	-0.00863031	0.986493	0.00590609	1.006	1.036	0.986	34	35	34	32	35	37
YLR367W	RPS22B	1.006	-0.00863031	0.986493	0.00590609	0.974	1.006	1.025	17	17	17	17	17	17
YJL190C	RPS22A	1.006	-0.00863031	0.986493	0.00590609	0.974	1.006	1.025	17	17	17	17	17	17
YML094W	GIM5	1.006	-0.00863031	0.9882	0.00515533	1.006	0.995	1.057	3	3	3	3	3	3
YAL039C	CYC3	1.006	-0.00863031	0.995522	0.00194912	0.982	1.14	1.006	7	7	7	7	7	7
YMR089C	YTA12	1.006	-0.00863031	0.9882	0.00515533	1.006	0.954	1.072	23	25	25	24	26	25
YJL069C	UTP18	1.006	-0.00863031	0.9882	0.00515533	1.006	1.026	0.998	9	10	9	10	10	10
YJR096W	YJR096W	1.007	-0.0100637	0.9882	0.00515533	1.007	0.872	1.101	11	12	12	12	12	12
YOR168W	GLN4	1.007	-0.0100637	0.986493	0.00590609	1.007	1.007	1.029	58	59	58	58	59	59
YLR303W	MET17	1.007	-0.0100637	0.986493	0.00590609	1.051	1.007	0.954	40	39	39	40	40	39
YNL301C	RPL18B	1.007	-0.0100637	0.986493	0.00590609	0.998	1.007	1.028	22	22	22	22	20	23
YOR362C	PRE10	1.007	-0.0100637	0.9882	0.00515533	0.986	1.054	1.007	7	7	8	8	7	7
YMR115W	MGR3	1.007	-0.0100637	0.999801	8.62848e-05	1.262	1.007	0.946	8	8	9	7	7	8
YLR071C	RGR1	1.007	-0.0100637	0.991737	0.00360366	1.007	1.006	1.019	10	12	10	11	12	12
YDR477W	SNF1	1.007	-0.0100637	0.997508	0.00108368	0.982	1.007	1.027	16	15	15	15	15	15
YLR179C	YLR179C	1.007	-0.0100637	0.986493	0.00590609	1.007	0.987	1.017	16	16	16	16	15	15
YNL209W	SSB2	1.007	-0.0100637	0.986493	0.00590609	0.998	1.007	1.009	64	66	65	65	64	64
YER177W	BMH1	1.007	-0.0100637	0.986493	0.00590609	1.024	0.983	1.007	29	29	28	30	29	29
YBR272C	HSM3	1.007	-0.0100637	0.998596	0.000610176	1.214	0.988	1.007	3	3	3	3	3	3
YNR035C	ARC35	1.007	-0.0100637	0.9882	0.00515533	1.007	0.932	1.017	13	12	13	12	11	13
YJR005W	APL1	1.007	-0.0100637	0.998596	0.000610176	1.007	0.947	1.068	6	8	7	6	8	8
YDR091C	RLI1	1.007	-0.0100637	0.986493	0.00590609	1.007	0.999	1.048	25	23	25	25	23	25
YNL234W	YNL234W	1.007	-0.0100637	0.999741	0.00011229	0.596	1.007	1.028	2	2	2	2	2	2
YOR006C	TSR3	1.007	-0.0100637	0.9882	0.00515533	1.007	1.019	0.909	8	6	7	7	7	7
YBR038W	CHS2	1.007	-0.0100637	0.999695	0.000132436	1.007	1.086	0.968	4	4	4	4	4	4
YDR238C	SEC26	1.007	-0.0100637	0.997508	0.00108368	1.007	1.02	0.978	28	28	27	29	28	29
YBR121C	GRS1	1.007	-0.0100637	0.986493	0.00590609	1.008	1.007	0.988	66	64	65	65	64	65
YLL041C	SDH2	1.008	-0.0114956	0.986493	0.00590609	1.05	0.955	1.008	9	10	10	10	10	10
YBR127C	VMA2	1.008	-0.0114956	0.9882	0.00515533	1.024	1.002	1.008	21	21	21	22	22	22
YGL043W	DST1	1.008	-0.0114956	0.9882	0.00515533	0.997	1.008	1.093	12	12	12	12	12	12
YOR124C	UBP2	1.008	-0.0114956	0.9882	0.00515533	1.008	1.028	0.966	14	16	17	17	14	17
YNR017W	TIM23	1.008	-0.0114956	0.99545	0.00198075	1.008	0.918	1.013	5	5	5	5	5	5
YBL024W	NCL1	1.008	-0.0114956	0.9882	0.00515533	1.001	1.008	1.025	41	40	40	41	39	41
YMR073C	IRC21	1.008	-0.0114956	0.998914	0.000471972	0.926	1.008	1.169	7	7	7	7	7	7
YGR117C	YGR117C	1.008	-0.0114956	0.9882	0.00515533	1.488	0.911	1.008	4	4	5	4	4	5
YPR022C	YPR022C	1.008	-0.0114956	0.995522	0.00194912	1.247	0.956	1.008	3	3	3	3	3	3
YBR014C	GRX7	1.008	-0.0114956	0.9882	0.00515533	1.008	1.259	1.002	5	5	5	5	5	5
YGR207C	YGR207C	1.008	-0.0114956	0.995522	0.00194912	1.049	0.973	1.008	11	11	11	11	11	11
YDR214W	AHA1	1.008	-0.0114956	0.9882	0.00515533	1.006	1.037	1.008	21	20	18	21	19	20
YOR089C	VPS21	1.008	-0.0114956	0.986493	0.00590609	1.005	1.008	1.024	14	14	14	14	14	15
YER067W	RGI1	1.008	-0.0114956	0.998914	0.000471972	1.008	0.99	1.023	3	3	3	3	3	3
YLR182W	SWI6	1.008	-0.0114956	0.9882	0.00515533	1.039	1.008	0.969	8	10	9	10	10	10
YJL201W	ECM25	1.008	-0.0114956	0.998914	0.000471972	1.008	1.039	0.735	3	3	3	3	3	3
YJL197W	UBP12	1.008	-0.0114956	0.9882	0.00515533	1.195	0.99	1.008	9	9	9	9	9	9
YOL060C	MAM3	1.008	-0.0114956	0.997508	0.00108368	0.991	1.008	1.131	5	5	5	5	5	5
YNL021W	HDA1	1.008	-0.0114956	0.992475	0.00328022	0.965	1.008	1.042	11	12	13	11	13	13
YBR108W	AIM3	1.008	-0.0114956	0.999741	0.00011229	1.145	0.902	1.008	2	3	3	3	3	3
YDR310C	SUM1	1.008	-0.0114956	0.989028	0.00479129	0.886	1.008	1.021	15	15	16	16	16	15
YMR302C	YME2	1.008	-0.0114956	0.986493	0.00590609	1.139	0.942	1.008	23	24	23	23	24	24
YDL100C	GET3	1.008	-0.0114956	0.986493	0.00590609	1.01	0.992	1.008	17	18	18	18	18	18
YHR135C	YCK1	1.009	-0.0129262	0.995478	0.00196835	1.009	0.903	1.069	6	5	7	7	6	7
YDR321W	ASP1	1.009	-0.0129262	0.9882	0.00515533	0.982	1.015	1.009	11	11	10	11	11	10
YHR034C	PIH1	1.009	-0.0129262	0.9882	0.00515533	1.033	0.977	1.009	10	10	9	10	10	9
YKL145W	RPT1	1.009	-0.0129262	0.9882	0.00515533	1.009	0.987	1.044	13	16	15	14	16	15
YDR155C	CPR1	1.009	-0.0129262	0.9882	0.00515533	1.009	1.001	1.074	18	17	18	17	17	18
YOL116W	MSN1	1.009	-0.0129262	0.995522	0.00194912	1.009	0.941	3.162	2	3	2	2	3	2
YDR368W	YPR1	1.009	-0.0129262	0.998914	0.000471972	1.009	0.973	1.017	14	13	13	14	13	14
YPR173C	VPS4	1.009	-0.0129262	0.991894	0.00353454	1.01	0.95	1.009	15	15	15	15	14	15
YOR310C	NOP58	1.009	-0.0129262	0.9882	0.00515533	1.009	1.03	1.007	22	21	20	22	22	22
YCR057C	PWP2	1.009	-0.0129262	0.995522	0.00194912	1.009	0.977	1.033	13	13	12	13	12	12
YER120W	SCS2	1.009	-0.0129262	0.9882	0.00515533	1.085	0.954	1.009	17	17	16	17	17	16
YML007W	YAP1	1.009	-0.0129262	0.994871	0.00223342	1.103	0.885	1.009	3	2	3	3	3	3
YLR396C	VPS33	1.009	-0.0129262	0.997508	0.00108368	1.009	0.902	1.074	7	7	5	6	7	6
YNL281W	HCH1	1.009	-0.0129262	0.9882	0.00515533	0.998	1.009	1.027	10	10	9	10	8	9
YLR419W	YLR419W	1.009	-0.0129262	0.9882	0.00515533	0.974	1.061	1.009	16	16	17	15	14	14
YLR452C	SST2	1.009	-0.0129262	0.9882	0.00515533	1.058	1.009	0.974	12	15	15	14	15	15
YMR031C	YMR031C	1.009	-0.0129262	0.9882	0.00515533	1.009	0.966	1.075	39	40	40	39	39	40
YFL005W	SEC4	1.009	-0.0129262	0.9882	0.00515533	0.972	1.068	1.009	16	16	16	17	16	16
YNL308C	KRI1	1.009	-0.0129262	0.998596	0.000610176	1.009	0.962	1.106	23	23	23	24	23	22
YGR181W	TIM13	1.009	-0.0129262	0.9882	0.00515533	1.033	1.009	0.869	7	7	7	7	7	7
YMR080C	NAM7	1.009	-0.0129262	0.9882	0.00515533	1.053	1.009	1.001	16	16	17	17	16	17
YJL176C	SWI3	1.009	-0.0129262	0.986493	0.00590609	1.026	1.009	0.999	15	14	15	15	15	14
YDL014W	NOP1	1.009	-0.0129262	0.9882	0.00515533	1.024	1.009	0.988	26	26	25	27	27	25
YNL064C	YDJ1	1.009	-0.0129262	0.9882	0.00515533	1.009	1.046	0.967	31	31	31	31	31	31
YNL201C	PSY2	1.009	-0.0129262	0.999717	0.000123023	0.943	1.415	1.009	4	3	4	2	3	4
YJL014W	CCT3	1.009	-0.0129262	0.9882	0.00515533	1.007	1.009	1.027	34	35	33	34	35	33
YGL245W	GUS1	1.009	-0.0129262	0.9882	0.00515533	1.034	0.978	1.009	49	47	45	51	47	46
YLR192C	HCR1	1.009	-0.0129262	0.9882	0.00515533	1.009	0.932	1.059	19	20	19	20	18	19
YKR090W	PXL1	1.009	-0.0129262	0.997508	0.00108368	0.743	1.009	1.036	3	7	7	7	7	7
YBR025C	OLA1	1.01	-0.0143553	0.989028	0.00479129	1.025	1.01	0.985	26	26	24	26	26	25
YPL091W	GLR1	1.01	-0.0143553	0.998596	0.000610176	1.037	1.01	0.995	23	22	23	22	23	23
YBR084W	MIS1	1.01	-0.0143553	0.9882	0.00515533	1.014	1.001	1.01	37	39	38	38	38	39
YOR274W	MOD5	1.01	-0.0143553	0.998914	0.000471972	1.033	0.947	1.01	7	8	9	9	9	9
YNL059C	ARP5	1.01	-0.0143553	0.9882	0.00515533	1.092	0.966	1.01	11	12	10	12	12	11
YGR244C	LSC2	1.01	-0.0143553	0.9882	0.00515533	1.062	0.981	1.01	25	23	23	25	23	24
YBR222C	PCS60	1.01	-0.0143553	0.998596	0.000610176	1.01	0.959	1.144	16	17	16	17	17	17
YHR099W	TRA1	1.01	-0.0143553	0.998914	0.000471972	1.133	0.937	1.01	24	26	24	24	25	25
YLR216C	CPR6	1.01	-0.0143553	0.9882	0.00515533	1.01	0.976	1.083	30	28	28	30	30	29
YJL033W	HCA4	1.01	-0.0143553	0.9882	0.00515533	1.004	1.012	1.01	21	18	18	21	20	18
YGR112W	SHY1	1.01	-0.0143553	0.998914	0.000471972	1.007	1.097	1.01	7	7	7	7	8	6
YBL079W	NUP170	1.01	-0.0143553	0.989028	0.00479129	1.051	0.932	1.01	16	15	15	16	16	15
YMR242C	RPL20A	1.01	-0.0143553	0.9882	0.00515533	1.05	1.01	0.975	32	30	32	33	31	32
YPR069C	SPE3	1.01	-0.0143553	0.9882	0.00515533	0.994	1.028	1.01	17	18	18	18	18	18
YOR197W	MCA1	1.01	-0.0143553	0.987381	0.00551527	1.298	1.01	0.951	7	8	8	8	8	8
YBL047C	EDE1	1.01	-0.0143553	0.99323	0.00295005	1.018	0.948	1.01	28	27	27	28	27	27
YLR436C	ECM30	1.011	-0.015783	0.999801	8.62848e-05	1.224	1.006	1.011	2	3	2	2	3	2
YDR288W	NSE3	1.011	-0.015783	0.997069	0.00127464	0.967	1.011	1.055	2	2	2	2	2	2
YOR286W	RDL2	1.011	-0.015783	0.995485	0.00196536	1.011	1.277	0.856	5	5	5	6	5	5
YDL171C	GLT1	1.011	-0.015783	0.994871	0.00223342	1.014	0.969	1.011	72	73	76	75	74	76
YML010W	SPT5	1.011	-0.015783	0.9882	0.00515533	1.011	0.954	1.053	17	16	17	17	17	16
YJR065C	ARP3	1.011	-0.015783	0.996712	0.00143028	1.011	1.033	0.946	10	9	10	10	10	10
YLR328W	NMA1	1.011	-0.015783	0.995522	0.00194912	0.871	1.04	1.011	6	7	7	6	7	7
YPR004C	AIM45	1.011	-0.015783	0.9882	0.00515533	1.064	1.011	0.939	8	8	9	9	9	9
YMR192W	GYL1	1.011	-0.015783	0.999801	8.62848e-05	1.011	0.873	1.076	12	12	13	12	11	11
YMR217W	GUA1	1.011	-0.015783	0.99323	0.00295005	1.03	1.011	1.008	24	24	25	24	25	24
YPL242C	IQG1	1.011	-0.015783	0.999801	8.62848e-05	1.011	1.039	0.864	2	3	2	2	3	2
YDL164C	CDC9	1.011	-0.015783	0.995478	0.00196835	1.011	1.045	0.981	16	16	16	16	16	16
YHR123W	EPT1	1.011	-0.015783	0.997508	0.00108368	0.864	1.061	1.011	2	2	2	2	2	2
YKL185W	ASH1	1.011	-0.015783	0.997508	0.00108368	1.011	0.989	1.267	3	2	3	2	3	3
YNR074C	AIF1	1.011	-0.015783	0.999741	0.00011229	1.069	0.706	1.011	6	7	8	8	8	7
YHL007C	STE20	1.011	-0.015783	0.9882	0.00515533	1.011	1.045	0.98	16	16	15	17	17	17
YNL247W	YNL247W	1.012	-0.0172093	0.997069	0.00127464	1.012	1.003	1.029	44	43	44	44	45	45
YLR138W	NHA1	1.012	-0.0172093	0.998596	0.000610176	0.984	1.012	1.017	5	4	4	5	4	5
YNL323W	LEM3	1.012	-0.0172093	0.999801	8.62848e-05	0.988	1.013	1.012	5	6	7	7	7	7
YGR167W	CLC1	1.012	-0.0172093	0.999741	0.00011229	1.05	1.012	0.993	12	12	12	12	11	12
YJL128C	PBS2	1.012	-0.0172093	0.995831	0.00181439	0.98	1.012	1.022	11	11	10	11	11	11
YER007C-A	TMA20	1.012	-0.0172093	0.999695	0.000132436	1.012	1.012	0.957	8	8	7	8	8	7
YLR206W	ENT2	1.012	-0.0172093	0.999801	8.62848e-05	1.012	0.896	1.108	4	4	3	4	4	3
YER095W	RAD51	1.012	-0.0172093	0.997069	0.00127464	0.887	1.012	1.079	6	5	7	5	7	7
YMR072W	ABF2	1.012	-0.0172093	0.995522	0.00194912	1.012	0.979	1.012	13	14	14	14	14	14
YBR059C	AKL1	1.012	-0.0172093	0.997069	0.00127464	1.016	0.973	1.012	17	16	17	16	16	16
YOL045W	PSK2	1.012	-0.0172093	0.997508	0.00108368	1	1.012	1.045	13	13	13	12	11	12
YMR071C	TVP18	1.012	-0.0172093	0.999817	7.94012e-05	0.984	1.154	1.012	3	3	3	3	3	3
YLR116W	MSL5	1.012	-0.0172093	0.998596	0.000610176	1.012	0.637	1.089	6	4	5	5	5	6
YOR239W	ABP140	1.012	-0.0172093	0.999801	8.62848e-05	1.012	0.955	1.174	7	8	9	9	10	9
YBR049C	REB1	1.012	-0.0172093	0.999741	0.00011229	1.105	1.012	0.935	13	13	13	12	13	13
YLR045C	STU2	1.012	-0.0172093	0.997508	0.00108368	1.075	0.972	1.012	16	15	15	16	16	18
YKR048C	NAP1	1.012	-0.0172093	0.999741	0.00011229	1.09	1.012	0.991	12	11	11	12	11	11
YNL175C	NOP13	1.012	-0.0172093	0.995522	0.00194912	1.012	0.973	1.122	16	15	17	16	15	17
YDL205C	HEM3	1.013	-0.0186342	0.997508	0.00108368	1.013	1.073	0.874	9	10	9	10	10	8
YOR001W	RRP6	1.013	-0.0186342	0.997508	0.00108368	1.19	1.013	0.869	11	13	14	13	13	13
YMR074C	YMR074C	1.013	-0.0186342	0.999741	0.00011229	1.127	1.013	0.893	8	9	9	9	9	8
YBL064C	PRX1	1.013	-0.0186342	0.998596	0.000610176	1.013	0.988	1.015	13	13	13	13	13	13
YER156C	YER156C	1.013	-0.0186342	0.998596	0.000610176	0.996	1.083	1.013	13	13	14	13	12	14
YCL045C	EMC1	1.013	-0.0186342	0.999741	0.00011229	1.033	1.013	0.902	6	5	5	6	5	6
YGR296W	YRF1-3	1.013	-0.0186342	0.998914	0.000471972	0.931	1.013	1.017	9	8	6	7	8	7
YNL339C	YRF1-6	1.013	-0.0186342	0.998914	0.000471972	0.931	1.013	1.017	9	8	6	7	8	7
YBR078W	ECM33	1.013	-0.0186342	0.997508	0.00108368	1.027	0.971	1.013	6	6	6	6	6	6
YMR224C	MRE11	1.013	-0.0186342	0.998596	0.000610176	1.013	1.046	0.771	6	5	6	6	6	6
YLR055C	SPT8	1.013	-0.0186342	0.999801	8.62848e-05	1.013	1.019	0.963	3	3	3	3	3	3
YMR172W	HOT1	1.013	-0.0186342	0.999741	0.00011229	0.948	1.038	1.013	3	3	2	3	3	1
YCL043C	PDI1	1.013	-0.0186342	0.997333	0.0011598	1.054	1.013	1.009	25	25	25	25	27	25
YPR055W	SEC8	1.013	-0.0186342	0.992475	0.00328022	0.715	1.013	1.242	7	7	8	8	6	7
YAL005C	SSA1	1.013	-0.0186342	0.997069	0.00127464	1.013	0.997	1.29	12	12	13	13	13	13
YOL021C	DIS3	1.013	-0.0186342	0.997508	0.00108368	1.013	1.036	1.004	29	27	28	30	28	28
YPR154W	PIN3	1.013	-0.0186342	0.999741	0.00011229	1.013	0.849	1.188	5	5	5	4	5	5
YKL019W	RAM2	1.013	-0.0186342	0.997508	0.00108368	1.144	1.013	0.653	5	5	5	5	5	5
YOL049W	GSH2	1.014	-0.0200577	0.997069	0.00127464	1.055	1.014	0.994	14	14	14	14	14	14
YNL035C	YNL035C	1.014	-0.0200577	0.999801	8.62848e-05	1.014	0.94	1.026	9	8	10	9	9	10
YDL135C	RDI1	1.014	-0.0200577	0.999741	0.00011229	1.024	0.957	1.014	11	10	10	11	11	9
YPL030W	TRM44	1.014	-0.0200577	0.998914	0.000471972	0.861	1.019	1.014	11	11	8	11	11	8
YHR102W	KIC1	1.014	-0.0200577	0.998914	0.000471972	1.088	1.003	1.014	7	6	5	7	6	6
YNL158W	PGA1	1.014	-0.0200577	0.998914	0.000471972	0.983	1.014	1.077	3	2	3	3	2	3
YOL041C	NOP12	1.014	-0.0200577	0.997508	0.00108368	0.895	1.014	1.227	15	16	16	16	16	16
YBR111C	YSA1	1.014	-0.0200577	0.998596	0.000610176	1.078	1.014	0.992	3	3	3	3	3	3
YFL039C	ACT1	1.014	-0.0200577	0.998596	0.000610176	1.022	0.994	1.014	34	34	34	35	34	33
YDL174C	DLD1	1.014	-0.0200577	0.998596	0.000610176	1.056	0.975	1.014	29	35	32	35	34	32
YOR167C	RPS28A	1.014	-0.0200577	0.998596	0.000610176	1.003	1.016	1.014	9	10	10	10	10	10
YML081C-A	ATP18	1.014	-0.0200577	0.998596	0.000610176	1.014	1.004	1.028	3	3	2	3	3	3
YPR002W	PDH1	1.014	-0.0200577	0.998596	0.000610176	1.014	0.978	1.178	12	11	9	12	11	11
YHR039C	MSC7	1.014	-0.0200577	0.994871	0.00223342	1.014	1.056	0.953	12	11	11	11	11	11
YPL063W	TIM50	1.014	-0.0200577	0.999801	8.62848e-05	1.014	1.023	1.003	21	21	21	21	21	21
YOL018C	TLG2	1.015	-0.0214797	0.997508	0.00108368	1.19	0.823	1.015	3	3	3	3	3	3
YCL001W	RER1	1.015	-0.0214797	0.998914	0.000471972	1.027	0.971	1.015	8	8	8	8	8	8
YDR377W	ATP17	1.015	-0.0214797	0.997069	0.00127464	1.015	1.048	0.972	3	3	3	3	3	3
YNL132W	KRE33	1.015	-0.0214797	0.997069	0.00127464	1.027	1.015	0.952	34	32	32	34	34	32
YCL054W	SPB1	1.015	-0.0214797	0.999801	8.62848e-05	1.083	1.015	0.992	24	24	25	24	25	25
YOL123W	HRP1	1.015	-0.0214797	0.998914	0.000471972	1.037	1.015	0.966	9	10	10	9	10	10
YOR210W	RPB10	1.015	-0.0214797	0.997508	0.00108368	1.064	1.006	1.015	6	5	4	6	5	4
YDL045C	FAD1	1.015	-0.0214797	0.995522	0.00194912	1.124	1.015	0.933	3	3	3	3	3	3
YKL040C	NFU1	1.015	-0.0214797	0.998914	0.000471972	1.104	1.015	0.911	10	9	9	10	10	9
YHR066W	SSF1	1.015	-0.0214797	0.994871	0.00223342	1.015	1.004	1.405	3	3	3	3	3	3
YGL187C	COX4	1.015	-0.0214797	0.998914	0.000471972	1.082	1.015	0.995	10	10	10	10	10	10
YOR021C	YOR021C	1.015	-0.0214797	0.998914	0.000471972	0.959	1.021	1.015	12	12	11	12	11	11
YFR010W	UBP6	1.015	-0.0214797	0.999741	0.00011229	1.015	0.999	1.032	23	24	25	24	25	24
YGR202C	PCT1	1.015	-0.0214797	0.997508	0.00108368	0.967	1.015	1.03	11	9	10	10	11	11
YFR011C	AIM13	1.015	-0.0214797	0.999741	0.00011229	1.085	1.015	0.971	8	8	8	8	8	8
YPL263C	KEL3	1.015	-0.0214797	0.999242	0.000329395	1.015	1.027	0.992	11	11	10	11	10	10
YPL161C	BEM4	1.015	-0.0214797	0.995365	0.0020175	1.015	1.143	0.932	5	4	5	5	5	5
YDR087C	RRP1	1.015	-0.0214797	0.998914	0.000471972	1.015	1.034	1.004	14	14	14	13	14	14
YML101C	CUE4	1.015	-0.0214797	0.998914	0.000471972	1.015	1.103	1.004	4	4	4	4	4	4
YOL111C	MDY2	1.015	-0.0214797	0.996528	0.00151046	1.017	0.987	1.015	8	8	8	7	8	8
YER190W	YRF1-2	1.016	-0.0229004	0.998914	0.000471972	0.941	1.016	1.049	7	7	5	5	6	5
YML072C	TCB3	1.016	-0.0229004	0.999801	8.62848e-05	1.055	1.016	0.993	35	35	36	35	35	36
YGR100W	MDR1	1.016	-0.0229004	0.99323	0.00295005	1.041	0.86	1.016	8	8	8	7	9	8
YGL173C	KEM1	1.016	-0.0229004	0.999741	0.00011229	1.023	0.991	1.016	44	42	39	40	42	40
YDL101C	DUN1	1.016	-0.0229004	0.994871	0.00223342	1.134	1.016	0.918	5	5	6	6	5	6
YEL044W	IES6	1.016	-0.0229004	0.995522	0.00194912	1.03	0.699	1.016	3	3	3	3	3	3
YKL088W	CAB3	1.016	-0.0229004	0.999741	0.00011229	1.059	0.912	1.016	10	11	11	11	11	11
YER014W	HEM14	1.016	-0.0229004	0.997508	0.00108368	1.105	0.942	1.016	10	11	10	11	10	11
YJL084C	ALY2	1.016	-0.0229004	0.994927	0.00220899	0.925	1.093	1.016	6	6	6	6	6	6
YLR380W	CSR1	1.016	-0.0229004	0.99862	0.000599918	1.012	1.022	1.016	12	12	11	12	12	12
YML039W	YML039W	1.016	-0.0229004	0.999801	8.62848e-05	1.001	1.016	1.151	35	34	36	36	36	37
YOR109W	INP53	1.016	-0.0229004	0.999741	0.00011229	1.062	1.016	0.929	16	15	14	16	15	15
YMR146C	TIF34	1.016	-0.0229004	0.999741	0.00011229	1.007	1.016	1.069	16	15	15	16	15	15
YPR088C	SRP54	1.016	-0.0229004	0.997508	0.00108368	0.996	1.016	1.165	22	22	19	21	21	21
YCL034W	LSB5	1.016	-0.0229004	0.999741	0.00011229	1.044	1.009	1.016	4	4	4	4	4	4
YLR351C	NIT3	1.016	-0.0229004	0.999741	0.00011229	0.975	1.016	1.134	11	11	10	12	11	11
YOR095C	RKI1	1.016	-0.0229004	0.999741	0.00011229	1.016	0.991	1.017	13	12	12	12	13	12
YLR093C	NYV1	1.016	-0.0229004	0.999741	0.00011229	1.036	0.902	1.016	4	4	5	5	5	5
YML085C	TUB1	1.016	-0.0229004	0.999741	0.00011229	1.016	1.012	1.078	17	17	17	17	17	17
YKL091C	YKL091C	1.016	-0.0229004	0.999817	7.94012e-05	1.016	0.911	1.132	2	2	2	2	2	2
YOR077W	RTS2	1.016	-0.0229004	0.998596	0.000610176	1.016	0.907	1.071	2	2	2	2	2	2
YDR159W	SAC3	1.016	-0.0229004	0.9882	0.00515533	1.016	1.062	1.015	7	8	7	7	8	6
YCR088W	ABP1	1.016	-0.0229004	0.999741	0.00011229	1.059	1.004	1.016	28	28	31	31	28	30
YGR234W	YHB1	1.016	-0.0229004	0.999741	0.00011229	1.068	0.987	1.016	32	33	32	33	32	31
YER092W	IES5	1.017	-0.0243197	0.9882	0.00515533	0.952	1.172	1.017	2	2	2	2	2	2
YKR056W	TRM2	1.017	-0.0243197	0.999741	0.00011229	1.017	1.018	0.998	17	17	14	17	17	15
YML078W	CPR3	1.017	-0.0243197	0.999695	0.000132436	1.027	0.992	1.017	9	9	9	9	9	9
YJL050W	MTR4	1.017	-0.0243197	0.998914	0.000471972	1.026	1.002	1.017	22	22	22	22	22	21
YBR237W	PRP5	1.017	-0.0243197	0.999741	0.00011229	0.995	1.441	1.017	3	2	2	3	3	2
YLR196W	PWP1	1.017	-0.0243197	0.995522	0.00194912	1.017	0.953	1.025	21	20	20	20	21	20
YDR312W	SSF2	1.017	-0.0243197	0.997069	0.00127464	1.145	0.925	1.017	6	6	8	8	7	8
YHR218W	YHR218W	1.017	-0.0243197	0.998914	0.000471972	0.931	1.02	1.017	6	5	5	5	6	6
YBL111C	YBL111C	1.017	-0.0243197	0.998914	0.000471972	0.931	1.02	1.017	6	5	5	5	6	6
YML063W	RPS1B	1.017	-0.0243197	0.999741	0.00011229	1.017	1.048	1.015	10	11	10	10	11	11
YDR408C	ADE8	1.017	-0.0243197	0.998914	0.000471972	1.031	0.942	1.017	7	7	7	7	7	6
YGL167C	PMR1	1.017	-0.0243197	0.998596	0.000610176	1.017	1.066	0.948	15	15	15	15	14	15
YJR122W	IBA57	1.017	-0.0243197	0.997508	0.00108368	1.18	1.017	0.842	7	7	7	7	7	7
YNL312W	RFA2	1.017	-0.0243197	0.998914	0.000471972	1.071	1.01	1.017	8	8	8	8	8	8
YMR208W	ERG12	1.017	-0.0243197	0.999741	0.00011229	0.972	1.017	1.02	13	12	13	13	13	12
YLR293C	GSP1	1.017	-0.0243197	0.999741	0.00011229	1.028	0.957	1.017	14	13	14	14	14	14
YDR135C	YCF1	1.017	-0.0243197	0.998914	0.000471972	1.028	1.017	0.94	23	24	24	25	25	24
YPR187W	RPO26	1.018	-0.0257376	0.998914	0.000471972	0.973	1.018	1.054	3	4	4	3	4	3
YOR271C	FSF1	1.018	-0.0257376	0.998596	0.000610176	1.018	0.962	1.128	13	12	13	13	13	13
YMR022W	UBC7	1.018	-0.0257376	0.9882	0.00515533	0.764	1.018	1.111	4	3	4	4	4	4
YOR069W	VPS5	1.018	-0.0257376	0.989028	0.00479129	1.018	1.003	1.085	10	11	11	11	10	10
YGR174C	CBP4	1.018	-0.0257376	0.9882	0.00515533	0.947	1.172	1.018	2	3	3	3	3	3
YBR016W	YBR016W	1.018	-0.0257376	0.999741	0.00011229	1.492	0.879	1.018	2	2	2	2	2	2
YMR047C	NUP116	1.018	-0.0257376	0.997508	0.00108368	0.907	1.018	1.021	6	6	6	6	6	6
YPL274W	SAM3	1.018	-0.0257376	0.998596	0.000610176	1.023	0.983	1.018	9	9	9	9	9	9
YJR105W	ADO1	1.018	-0.0257376	0.998914	0.000471972	1.01	1.018	1.027	19	20	18	20	20	19
YKL196C	YKT6	1.018	-0.0257376	0.998596	0.000610176	1.018	1.023	0.984	11	11	11	10	11	11
YJR139C	HOM6	1.018	-0.0257376	0.998914	0.000471972	1.046	0.991	1.018	30	28	28	30	29	29
YDL168W	SFA1	1.018	-0.0257376	0.989132	0.00474583	1.03	1.018	1.009	13	13	13	12	13	13
YLR147C	SMD3	1.018	-0.0257376	0.999695	0.000132436	1.018	0.99	1.022	3	3	3	3	3	3
YJL005W	CYR1	1.018	-0.0257376	0.995831	0.00181439	1.089	0.985	1.018	16	15	18	17	16	17
YLR163C	MAS1	1.018	-0.0257376	0.998914	0.000471972	1.06	1.018	1.002	14	13	14	14	14	14
YOL090W	MSH2	1.018	-0.0257376	0.99862	0.000599918	1.086	0.98	1.018	13	13	13	14	14	14
YOR281C	PLP2	1.018	-0.0257376	0.999741	0.00011229	1.018	1.021	1.004	4	4	4	4	4	4
YNL067W	RPL9B	1.018	-0.0257376	0.9882	0.00515533	1.018	0.937	1.063	4	4	3	4	4	4
YIL027C	KRE27	1.018	-0.0257376	0.998596	0.000610176	1.02	1.018	0.947	5	5	4	5	5	5
YER165W	PAB1	1.018	-0.0257376	0.998914	0.000471972	1.018	1.032	1.015	44	45	42	45	45	44
YDR334W	SWR1	1.019	-0.0271541	0.992475	0.00328022	1.019	1.036	0.96	7	9	9	7	8	9
YOL143C	RIB4	1.019	-0.0271541	0.997508	0.00108368	1.019	0.974	1.063	13	13	14	14	12	14
YJL183W	MNN11	1.019	-0.0271541	0.999741	0.00011229	1.059	0.996	1.019	8	9	10	9	9	10
YGR256W	GND2	1.019	-0.0271541	0.997508	0.00108368	0.908	1.019	1.238	8	6	6	8	7	6
YHR097C	YHR097C	1.019	-0.0271541	0.999695	0.000132436	1.019	0.89	1.044	11	12	11	11	12	12
YDR228C	PCF11	1.019	-0.0271541	0.9882	0.00515533	0.918	1.032	1.019	9	10	8	9	10	9
YOL038W	PRE6	1.019	-0.0271541	0.997508	0.00108368	1.019	0.901	1.166	6	6	6	6	5	6
YHR083W	SAM35	1.019	-0.0271541	0.994871	0.00223342	1.192	1.015	1.019	3	4	4	4	4	4
YOR341W	RPA190	1.019	-0.0271541	0.997508	0.00108368	1.019	0.987	1.021	53	50	48	53	51	51
YOR185C	GSP2	1.019	-0.0271541	0.997508	0.00108368	1.047	0.958	1.019	13	12	13	13	13	13
YFR037C	RSC8	1.019	-0.0271541	0.999741	0.00011229	0.811	1.019	1.066	17	19	18	19	19	18
YDR348C	YDR348C	1.019	-0.0271541	0.994871	0.00223342	0.9	1.019	1.035	8	7	8	7	7	8
YAL014C	SYN8	1.019	-0.0271541	0.992558	0.00324407	0.989	1.125	1.019	3	3	3	3	3	3
YGR140W	CBF2	1.019	-0.0271541	0.998914	0.000471972	1.019	1.012	1.238	1	2	2	1	2	2
YFR009W	GCN20	1.019	-0.0271541	0.997069	0.00127464	1.019	0.966	1.046	25	23	23	24	24	24
YDL195W	SEC31	1.019	-0.0271541	0.998596	0.000610176	1.004	1.019	1.036	38	40	38	39	40	40
YJL054W	TIM54	1.019	-0.0271541	0.998914	0.000471972	1.044	1.019	0.936	14	15	15	15	15	14
YPL051W	ARL3	1.019	-0.0271541	0.999801	8.62848e-05	1.019	1.047	0.994	4	3	4	3	3	4
YJL192C	SOP4	1.019	-0.0271541	0.997508	0.00108368	1.019	1.045	0.957	3	3	3	3	3	3
YHR065C	RRP3	1.019	-0.0271541	0.998914	0.000471972	1.029	0.981	1.019	9	11	10	10	10	11
YML048W	GSF2	1.019	-0.0271541	0.998596	0.000610176	1.03	0.997	1.019	18	17	16	18	17	17
YMR176W	ECM5	1.019	-0.0271541	0.998596	0.000610176	0.9	1.31	1.019	4	4	4	4	4	4
YKL112W	ABF1	1.019	-0.0271541	0.998914	0.000471972	1.06	0.911	1.019	19	19	20	19	20	20
YJL095W	BCK1	1.02	-0.0285692	0.998596	0.000610176	0.986	1.02	1.054	3	3	3	3	3	3
YLR100W	ERG27	1.02	-0.0285692	0.997069	0.00127464	1.011	1.02	1.059	14	15	15	15	14	14
YML006C	GIS4	1.02	-0.0285692	0.999741	0.00011229	1.101	0.982	1.02	3	3	4	4	3	4
YMR222C	FSH2	1.02	-0.0285692	0.9882	0.00515533	0.919	1.067	1.02	3	3	3	3	3	3
YBR197C	YBR197C	1.02	-0.0285692	0.999741	0.00011229	1.02	1.03	0.837	2	2	2	2	2	2
YDR450W	RPS18A	1.02	-0.0285692	0.995831	0.00181439	1	1.022	1.02	20	19	19	20	20	20
YCL014W	BUD3	1.02	-0.0285692	0.989028	0.00479129	1.024	0.975	1.02	14	14	14	14	14	13
YHR196W	UTP9	1.02	-0.0285692	0.998596	0.000610176	1.121	1.02	1.009	12	12	13	13	13	12
YLR203C	MSS51	1.02	-0.0285692	0.9882	0.00515533	1.1	1.02	1.015	12	12	12	12	12	12
YLL066C	YLL066C	1.02	-0.0285692	0.998914	0.000471972	0.963	1.02	1.049	5	5	4	4	5	5
YPR204W	YPR204W	1.02	-0.0285692	0.998914	0.000471972	0.963	1.02	1.049	5	5	4	4	5	5
YLL067C	YLL067C	1.02	-0.0285692	0.998914	0.000471972	0.963	1.02	1.049	5	5	4	4	5	5
YHL050C	YHL050C	1.02	-0.0285692	0.998914	0.000471972	0.963	1.02	1.049	5	5	4	4	5	5
YEL077C	YEL077C	1.02	-0.0285692	0.998914	0.000471972	0.963	1.02	1.049	5	5	4	4	5	5
YJR069C	HAM1	1.02	-0.0285692	0.998596	0.000610176	1.02	0.991	1.056	8	8	8	8	8	8
YML110C	COQ5	1.02	-0.0285692	0.995522	0.00194912	1.056	1.02	0.917	11	10	8	12	11	10
YGL133W	ITC1	1.02	-0.0285692	0.998099	0.000826512	1.02	1.027	0.906	12	11	11	12	12	11
YLR441C	RPS1A	1.02	-0.0285692	0.997069	0.00127464	0.991	1.023	1.02	52	51	52	51	50	52
YLL050C	COF1	1.02	-0.0285692	0.997069	0.00127464	1.01	1.02	1.092	12	11	11	11	11	11
YDR143C	SAN1	1.02	-0.0285692	0.991737	0.00360366	1.175	0.739	1.02	2	2	2	2	2	2
YPR081C	GRS2	1.02	-0.0285692	0.991894	0.00353454	0.972	1.02	1.101	5	6	4	5	6	6
YKL081W	TEF4	1.02	-0.0285692	0.997333	0.0011598	1.02	1.009	1.024	29	28	26	29	28	27
YKL027W	YKL027W	1.02	-0.0285692	0.998914	0.000471972	1.066	1.001	1.02	11	11	11	10	11	11
YDR399W	HPT1	1.02	-0.0285692	0.9882	0.00515533	1.005	1.036	1.02	11	10	11	11	11	11
YLR017W	MEU1	1.02	-0.0285692	0.9882	0.00515533	1.02	1.124	1.016	10	12	11	12	12	11
YDR471W	RPL27B	1.02	-0.0285692	0.997508	0.00108368	0.998	1.022	1.02	15	14	15	16	16	16
YOR371C	GPB1	1.021	-0.0299829	0.9882	0.00515533	0.766	1.021	1.034	4	5	5	5	5	5
YER062C	HOR2	1.021	-0.0299829	0.992475	0.00328022	1.021	0.965	1.025	12	12	12	12	12	12
YNL189W	SRP1	1.021	-0.0299829	0.986493	0.00590609	1.064	0.978	1.021	8	8	9	9	9	9
YKL018W	SWD2	1.021	-0.0299829	0.987208	0.00559143	1.021	0.834	1.108	5	5	5	5	4	5
YKL077W	YKL077W	1.021	-0.0299829	0.998596	0.000610176	0.989	1.021	1.118	8	8	8	8	7	8
YLR172C	DPH5	1.021	-0.0299829	0.992475	0.00328022	0.951	1.021	1.034	7	7	9	8	8	9
YDL208W	NHP2	1.021	-0.0299829	0.995522	0.00194912	1.021	0.964	1.029	4	4	4	4	4	4
YDR165W	TRM82	1.021	-0.0299829	0.991894	0.00353454	1.015	1.021	1.136	13	12	13	13	11	12
YNR012W	URK1	1.021	-0.0299829	0.9882	0.00515533	1.021	0.991	1.022	6	6	6	6	6	6
YFL044C	OTU1	1.021	-0.0299829	0.986493	0.00590609	1.153	0.975	1.021	4	5	5	5	5	5
YDR529C	QCR7	1.021	-0.0299829	0.995522	0.00194912	0.976	1.021	1.039	6	6	7	7	7	7
YDR166C	SEC5	1.021	-0.0299829	0.9882	0.00515533	0.988	1.021	1.027	11	12	12	11	12	12
YPR021C	AGC1	1.021	-0.0299829	0.9882	0.00515533	1.021	1.035	0.961	6	5	6	6	6	6
YGL110C	CUE3	1.021	-0.0299829	0.999741	0.00011229	1.149	1.021	1.005	3	3	3	3	2	3
YAL026C	DRS2	1.021	-0.0299829	0.9882	0.00515533	1.01	1.167	1.021	5	5	6	5	6	6
YCR004C	YCP4	1.021	-0.0299829	0.995522	0.00194912	1.033	0.965	1.021	11	11	9	11	10	8
YEL029C	BUD16	1.021	-0.0299829	0.9882	0.00515533	1.021	0.883	1.046	7	7	7	6	7	7
YDL136W	RPL35B	1.022	-0.0313952	0.9882	0.00515533	1.022	1.007	1.032	24	25	23	25	25	24
YNL272C	SEC2	1.022	-0.0313952	0.9882	0.00515533	1.055	1.022	1.011	9	8	8	9	9	8
YER110C	KAP123	1.022	-0.0313952	0.9882	0.00515533	1.016	1.022	1.07	26	22	24	26	26	24
YLR440C	SEC39	1.022	-0.0313952	0.986493	0.00590609	0.955	1.022	1.066	7	6	7	7	7	7
YBL061C	SKT5	1.022	-0.0313952	0.9882	0.00515533	0.869	1.099	1.022	5	6	5	6	6	6
YJR088C	EMC2	1.022	-0.0313952	0.997069	0.00127464	1.022	0.988	1.068	6	6	5	6	6	5
YML049C	RSE1	1.022	-0.0313952	0.9882	0.00515533	1.022	1.005	1.974	8	8	6	8	8	8
YLR240W	VPS34	1.022	-0.0313952	0.9882	0.00515533	1.04	1.022	0.929	4	4	4	4	4	4
YBR291C	CTP1	1.022	-0.0313952	0.998596	0.000610176	0.835	1.022	1.451	3	3	3	4	3	3
YHR010W	RPL27A	1.022	-0.0313952	0.989028	0.00479129	1.015	1.022	1.024	20	18	19	21	20	20
YDR161W	YDR161W	1.022	-0.0313952	0.9882	0.00515533	0.801	1.022	1.052	4	5	5	5	5	5
YOR278W	HEM4	1.022	-0.0313952	0.995522	0.00194912	1.025	0.992	1.022	6	7	7	7	7	7
YJR060W	CBF1	1.022	-0.0313952	0.9882	0.00515533	1.062	1.022	0.887	11	12	11	10	12	11
YLR056W	ERG3	1.022	-0.0313952	0.995522	0.00194912	0.999	1.022	1.026	5	6	6	6	6	6
YDR475C	JIP4	1.022	-0.0313952	0.999741	0.00011229	1.212	1.022	0.875	3	4	4	2	3	4
YBR055C	PRP6	1.022	-0.0313952	0.986493	0.00590609	1.022	0.978	1.052	9	8	8	7	9	8
YNR054C	ESF2	1.022	-0.0313952	0.99197	0.00350162	0.995	1.022	1.199	5	5	5	5	5	5
YER154W	OXA1	1.022	-0.0313952	0.998596	0.000610176	0.936	1.155	1.022	3	3	3	3	3	3
YER123W	YCK3	1.022	-0.0313952	0.99323	0.00295005	1.138	0.982	1.022	11	11	11	11	11	10
YBL107C	YBL107C	1.022	-0.0313952	0.9882	0.00515533	1.159	1.022	0.933	3	3	2	3	2	2
YOR085W	OST3	1.023	-0.0328061	0.9882	0.00515533	1.025	0.986	1.023	3	3	3	3	3	3
YPR160W	GPH1	1.023	-0.0328061	0.9882	0.00515533	1.023	0.948	1.279	25	28	27	23	27	26
YPL126W	NAN1	1.023	-0.0328061	0.9882	0.00515533	1	1.023	1.045	21	22	21	21	23	22
YDR454C	GUK1	1.023	-0.0328061	0.9882	0.00515533	1.023	1.02	1.045	15	15	14	15	15	15
YGR173W	RBG2	1.023	-0.0328061	0.9882	0.00515533	1.023	1.022	1.083	13	13	14	13	13	14
YAL024C	LTE1	1.023	-0.0328061	0.9882	0.00515533	1.015	1.023	1.066	6	6	6	6	5	6
YLR371W	ROM2	1.023	-0.0328061	0.997333	0.0011598	1.46	1.023	0.808	3	3	3	3	3	3
YGR205W	YGR205W	1.023	-0.0328061	0.986296	0.00599289	1.023	0.805	1.064	5	5	5	5	5	5
YBR143C	SUP45	1.023	-0.0328061	0.9882	0.00515533	1.001	1.023	1.043	30	32	31	28	32	31
YOR320C	GNT1	1.023	-0.0328061	0.9882	0.00515533	1.049	1.011	1.023	3	4	4	3	4	4
YGR009C	SEC9	1.023	-0.0328061	0.9882	0.00515533	1.345	0.969	1.023	4	4	4	4	4	4
YML056C	IMD4	1.023	-0.0328061	0.9882	0.00515533	1.03	1.023	1.017	26	28	28	28	27	26
YMR144W	YMR144W	1.023	-0.0328061	0.997508	0.00108368	0.892	1.314	1.023	2	2	2	2	2	2
YKL032C	IXR1	1.023	-0.0328061	0.9882	0.00515533	0.955	1.064	1.023	5	5	5	5	4	5
YHR115C	DMA1	1.023	-0.0328061	0.997508	0.00108368	1.217	0.01	1.023	2	2	2	2	0	2
YBR101C	FES1	1.023	-0.0328061	0.9882	0.00515533	0.949	1.023	1.076	12	11	12	12	12	12
YLR009W	RLP24	1.023	-0.0328061	0.992475	0.00328022	1.028	1.023	1.013	2	2	2	2	2	2
YPR065W	ROX1	1.023	-0.0328061	0.9882	0.00515533	1.027	0.612	1.023	3	3	3	3	3	3
YIL155C	GUT2	1.023	-0.0328061	0.9882	0.00515533	1.023	0.915	1.116	14	15	15	14	15	15
YGL064C	MRH4	1.023	-0.0328061	0.997069	0.00127464	1.023	1.139	0.983	14	14	14	13	14	13
YOR148C	SPP2	1.024	-0.0342157	0.995522	0.00194912	0	0.789	1.33	2	3	3	1	2	3
YGR049W	SCM4	1.024	-0.0342157	0.986967	0.00569738	1.024	0.92	1.117	3	3	3	3	3	3
YGL001C	ERG26	1.024	-0.0342157	0.9882	0.00515533	1.024	0.876	1.168	12	13	13	12	12	11
YDL145C	COP1	1.024	-0.0342157	0.9882	0.00515533	1.004	1.024	1.027	43	44	42	46	46	45
YNR051C	BRE5	1.024	-0.0342157	0.994001	0.00261319	1.024	1.126	0.941	15	15	15	16	15	16
YBR074W	YBR074W	1.024	-0.0342157	0.998914	0.000471972	1.024	0.9	1.04	3	3	2	3	2	3
YGL180W	ATG1	1.024	-0.0342157	0.997069	0.00127464	1.024	0.755	1.044	3	3	3	3	3	3
YDL161W	ENT1	1.024	-0.0342157	0.9882	0.00515533	1.013	1.024	1.117	5	6	6	5	5	5
YLR153C	ACS2	1.024	-0.0342157	0.9882	0.00515533	1.024	1.018	1.043	34	34	30	34	34	32
YGR170W	PSD2	1.024	-0.0342157	0.997069	0.00127464	1.18	1.024	0.273	2	1	2	3	2	2
YKL092C	BUD2	1.024	-0.0342157	0.9882	0.00515533	0.972	1.024	1.031	7	8	7	8	8	7
YNL090W	RHO2	1.024	-0.0342157	0.9882	0.00515533	1.024	0.863	1.186	3	3	3	3	3	3
YGR283C	YGR283C	1.024	-0.0342157	0.997069	0.00127464	1.388	0.88	1.024	3	3	2	3	3	3
YGL112C	TAF6	1.024	-0.0342157	0.9882	0.00515533	1.022	1.319	1.024	9	8	8	9	8	7
YIL143C	SSL2	1.024	-0.0342157	0.986493	0.00590609	0.859	1.024	1.031	7	9	9	7	9	8
YLR180W	SAM1	1.024	-0.0342157	0.9882	0.00515533	1.024	1.059	1.002	16	16	16	16	16	16
YER157W	COG3	1.024	-0.0342157	0.985542	0.00632496	1.024	1.137	0.941	3	3	3	3	3	3
YHR122W	YHR122W	1.024	-0.0342157	0.9882	0.00515533	1.008	1.024	1.061	5	5	6	6	5	6
YMR161W	HLJ1	1.024	-0.0342157	0.995522	0.00194912	1.024	0.998	1.043	3	3	3	3	3	3
YNL071W	LAT1	1.024	-0.0342157	0.9882	0.00515533	1.024	1.003	1.026	20	21	20	20	21	20
YMR220W	ERG8	1.025	-0.0356239	0.9882	0.00515533	1.025	0.977	1.089	18	17	18	18	18	18
YOL115W	PAP2	1.025	-0.0356239	0.986493	0.00590609	1.026	1.015	1.025	6	7	7	6	7	7
YPL145C	KES1	1.025	-0.0356239	0.986493	0.00590609	1.069	0.958	1.025	20	19	20	20	20	20
YDR279W	RNH202	1.025	-0.0356239	0.986493	0.00590609	1.172	0.942	1.025	6	7	5	7	7	7
[truncated: 1,601 more rows]

## Sheet: WT-vps4d
Supplementary Data 1. Total cellular proteome of WT(H) / vps4Δ (L)
Accession	Standard Name	WT (H)/vps4Δ (L)	-log2 (H/L)	p-value	-log10 p-value	Ratio Exp. #1	Ratio Exp. #2	Ratio Exp. #3	Light Peptides Exp. #1	Light Peptides Exp. #2	Light Peptides Exp. #3	Heavy Peptides Exp. #1	Heavy Peptides Exp. #2	Heavy Peptides Exp. #3
YEL065W	SIT1	0.036	4.79586	4.28173e-16	15.3684	0.036	0.084	0.01	3	2	2	3	2	0
YDR380W	ARO10	0.16	2.64386	4.28173e-16	15.3684	0.144	0.226	0.16	15	16	16	13	15	16
YBR294W	SUL1	0.17	2.55639	4.28173e-16	15.3684	0.17	0.173	0.153	10	7	5	10	5	5
YLR092W	SUL2	0.171	2.54793	4.28173e-16	15.3684	0.135	0.194	0.171	10	9	8	9	8	8
YMR096W	SNZ1	0.212	2.23786	4.28173e-16	15.3684	0.444	0.148	0.212	8	8	6	6	8	6
YGL186C	TPN1	0.236	2.08314	4.28173e-16	15.3684	0.159	0.236	0.569	3	2	2	3	2	1
YHR137W	ARO9	0.265	1.91594	4.28173e-16	15.3684	0.242	0.369	0.265	22	22	21	22	19	17
YDR270W	CCC2	0.269	1.89432	4.28173e-16	15.3684	0.269	0.333	0.261	7	3	7	7	6	7
YPR095C	SYT1	0.274	1.86775	5.78315e-10	9.23784	0.274	0.159	0.876	2	1	3	2	1	3
YKR093W	PTR2	0.285	1.81097	4.28173e-16	15.3684	0.255	0.285	0.396	4	3	4	4	4	5
YJL151C	SNA3	0.285	1.81097	4.28173e-16	15.3684	0.196	0.285	0.407	3	2	3	3	2	2
YPL156C	PRM4	0.294	1.76611	3.73646e-10	9.42754	0.094	0.294	0.306	2	2	2	1	2	2
YDR046C	BAP3	0.297	1.75147	4.28173e-16	15.3684	0.158	0.302	0.297	3	3	3	3	2	2
YDR253C	MET32	0.299	1.74178	4.15759e-05	4.38116	0.8	0.01	0.299	2	1	2	2	0	2
YNR028W	CPR8	0.299	1.74178	4.28173e-16	15.3684	0.109	1.097	0.299	2	1	2	2	2	3
YIR043C	YIR043C	0.311	1.68501	3.82535e-08	7.41733	0.311	0.181	1.095	3	3	1	3	2	1
YIL117C	PRM5	0.315	1.66658	9.07124e-15	14.0423	0.337	0.302	0.315	3	4	5	3	2	4
YMR316W	DIA1	0.328	1.60823	4.15447e-14	13.3815	0.351	0.297	0.328	5	4	3	5	3	3
YER056C	FCY2	0.334	1.58208	4.28173e-16	15.3684	0.334	0.503	0.322	9	10	8	10	8	7
YGR032W	GSC2	0.34	1.55639	1.76565e-14	13.7531	0.34	0.575	0.283	7	7	5	6	6	6
YBR038W	CHS2	0.341	1.55216	2.57939e-14	13.5885	0.342	0.341	0.3	5	4	6	6	5	5
YLR205C	HMX1	0.342	1.54793	4.28173e-16	15.3684	0.342	0.316	0.368	6	5	6	6	5	5
YHL048W	COS8	0.351	1.51046	4.28173e-16	15.3684	0.351	0.287	0.572	7	7	5	7	6	5
YGL053W	PRM8	0.363	1.46196	2.79557e-12	11.5535	0.363	0.175	0.365	3	2	3	2	2	3
YNL268W	LYP1	0.365	1.45403	4.28173e-16	15.3684	0.365	0.303	0.388	12	7	9	11	7	9
YGR191W	HIP1	0.366	1.45008	4.28173e-16	15.3684	0.366	0.364	0.427	4	4	4	4	4	3
YKR076W	ECM4	0.371	1.43051	1.65997e-12	11.7799	0.278	0.442	0.371	8	9	8	8	6	7
YHR050W	SMF2	0.373	1.42275	2.93509e-05	4.53238	0.373	0.422	0.01	2	2	1	2	2	0
YLR438W	CAR2	0.386	1.37333	4.28173e-16	15.3684	0.386	0.4	0.363	30	28	27	28	27	27
YPL057C	SUR1	0.39	1.35845	0.00504707	2.29696	0.4	0.39	0.364	4	3	2	3	3	2
YOR120W	GCY1	0.392	1.35107	4.28173e-16	15.3684	0.386	0.392	0.425	14	10	10	14	11	10
YER170W	ADK2	0.396	1.33643	1.89644e-08	7.72206	1.151	0.266	0.396	2	2	2	2	1	2
YIL153W	RRD1	0.399	1.32554	0.000934556	3.02939	0.399	0.206	1.088	3	2	3	3	3	3
YGR278W	CWC22	0.399	1.32554	0.000633658	3.19815	0.705	0.399	0.01	4	2	1	4	2	0
YHR138C	YHR138C	0.4	1.32193	4.28173e-16	15.3684	0.4	0.391	0.438	7	5	6	7	5	6
YGR217W	CCH1	0.405	1.30401	0.0140793	1.85142	0.418	0.186	0.405	2	2	2	2	2	2
YBL042C	FUI1	0.406	1.30045	4.28173e-16	15.3684	0.405	0.428	0.406	8	6	6	8	6	7
YMR058W	FET3	0.406	1.30045	4.28173e-16	15.3684	0.406	0.67	0.372	8	5	5	7	6	6
YEL063C	CAN1	0.407	1.2969	9.07124e-15	14.0423	0.407	0.403	0.43	5	3	3	5	2	2
YKL209C	STE6	0.409	1.28983	1.7982e-08	7.74516	0.409	0.462	0.327	6	6	7	6	6	7
YER145C	FTR1	0.413	1.27579	4.28173e-16	15.3684	0.413	0.511	0.253	3	2	2	3	2	2
YGR295C	COS6	0.416	1.26534	0.00320712	2.49389	0.416	0.754	0.188	2	2	1	2	2	2
YNL065W	AQR1	0.417	1.26188	0.000442128	3.35445	0.417	0.327	0.514	1	4	3	1	3	3
YDR038C	ENA5	0.417	1.26188	4.28173e-16	15.3684	0.463	0.417	0.382	19	21	20	20	21	19
YDR039C	ENA2	0.425	1.23447	4.28173e-16	15.3684	0.463	0.425	0.39	19	22	21	20	22	20
YDR040C	ENA1	0.425	1.23447	4.28173e-16	15.3684	0.463	0.425	0.39	19	22	21	20	22	20
YOR344C	TYE7	0.432	1.2109	0.0089737	2.04703	0.752	0.432	0.356	2	2	1	2	2	1
YEL021W	URA3	0.435	1.20091	4.28173e-16	15.3684	0.418	0.435	0.441	24	25	26	23	23	26
YPL020C	ULP1	0.446	1.16488	3.9166e-07	6.40709	0.887	0.307	0.446	4	3	4	4	4	4
YLR214W	FRE1	0.448	1.15843	4.28173e-16	15.3684	0.448	0.454	0.255	13	9	12	12	11	11
YJL094C	KHA1	0.453	1.14242	1.47811e-05	4.83029	0.741	0.453	0.313	5	4	2	4	4	2
YOR316C	COT1	0.455	1.13606	2.57939e-14	13.5885	0.455	0.32	0.513	6	6	6	6	6	6
YNL327W	EGT2	0.457	1.12973	0.00329854	2.48168	0.457	0.852	0.424	3	3	2	3	2	2
YGL156W	AMS1	0.468	1.09542	9.28186e-10	9.03237	0.455	0.468	0.546	9	6	9	8	6	8
YOR036W	PEP12	0.475	1.074	6.32983e-08	7.19861	0.433	0.475	0.808	8	6	6	8	5	6
YBR072W	HSP26	0.482	1.05289	9.87414e-10	9.0055	0.412	0.494	0.482	6	4	4	6	3	5
YBR068C	BAP2	0.483	1.0499	7.44372e-09	8.12821	0.617	0.451	0.483	10	7	9	10	8	9
YPL111W	CAR1	0.484	1.04692	3.60978e-13	12.4425	0.484	0.503	0.451	19	20	18	19	18	18
YCL026C-B	HBN1	0.484	1.04692	8.03355e-09	8.09509	0.484	0.548	0.448	5	6	5	5	6	5
YGL039W	YGL039W	0.489	1.03209	1.54054e-05	4.81233	0.489	0.396	0.646	6	6	6	6	6	7
YOL065C	INP54	0.49	1.02915	0.0100888	1.99616	0.25	0.783	0.49	2	2	2	2	2	2
YOL042W	NGL1	0.492	1.02327	0.0105999	1.9747	1.953	0.382	0.492	3	1	2	3	2	2
YBR119W	MUD1	0.503	0.99137	0.00120219	2.92003	0.454	0.656	0.503	4	3	3	4	3	3
YOR289W	YOR289W	0.511	0.968605	0.020082	1.69719	0.511	0.361	0.611	3	3	3	2	2	2
YGR043C	NQM1	0.519	0.946194	0.0131714	1.88037	0.305	0.519	0.608	3	3	2	2	2	2
YOL019W	YOL019W	0.521	0.940645	5.09759e-07	6.29264	0.506	0.555	0.521	6	5	5	6	5	5
YBR173C	UMP1	0.522	0.937878	0.0139965	1.85398	0.275	0.522	0.613	1	3	2	1	2	2
YGR260W	TNA1	0.526	0.926865	4.91474e-09	8.3085	0.405	0.526	0.619	8	7	6	8	6	6
YMR305C	SCW10	0.528	0.92139	2.4552e-07	6.60991	0.432	0.528	0.589	3	5	5	4	4	5
YDR508C	GNP1	0.534	0.905088	9.87414e-10	9.0055	0.576	0.529	0.534	14	14	12	15	15	13
YDL093W	PMT5	0.535	0.902389	0.0177008	1.75201	0.535	0.447	0.759	3	2	2	3	2	2
YMR173W	DDR48	0.539	0.891643	7.30394e-10	9.13644	0.539	0.494	0.583	15	9	14	15	10	15
YIL065C	FIS1	0.543	0.880976	0.000363965	3.43894	0.543	0.463	0.726	3	3	3	3	3	3
YBR162C	TOS1	0.546	0.873027	1.18844e-08	7.92502	0.501	0.641	0.546	6	5	5	6	6	5
YBR036C	CSG2	0.547	0.870387	0.00492538	2.30756	0.507	0.547	0.874	4	2	3	3	3	3
YOL082W	ATG19	0.549	0.865122	1.33896e-05	4.87323	0.549	0.551	0.541	7	7	4	7	5	5
YHL008C	YHL008C	0.551	0.859876	0.0679798	1.16762	0.92	0.262	0.551	3	3	2	3	3	3
YOL044W	PEX15	0.552	0.85726	0.274134	0.562038	0.359	1.117	0.552	2	2	2	2	2	2
YJR148W	BAT2	0.563	0.828793	1.02372e-07	6.98982	0.523	0.577	0.563	11	10	10	10	10	10
YDR381C-A	YDR381C-A	0.564	0.826233	0.052079	1.28334	1.454	0.519	0.564	2	2	1	2	2	2
YLR414C	PUN1	0.568	0.816037	2.06923e-06	5.68419	0.565	0.568	0.584	3	3	3	2	3	3
YGL124C	MON1	0.568	0.816037	0.511559	0.291104	0.568	0.157	100	2	2	0	2	2	1
YGR065C	VHT1	0.572	0.805913	0.0588064	1.23058	0.7	0.35	0.572	3	4	4	3	3	4
YEL060C	PRB1	0.573	0.803393	7.35974e-08	7.13314	0.539	0.577	0.573	17	16	14	18	17	14
YDR264C	AKR1	0.579	0.788365	5.47426e-06	5.26167	0.824	0.579	0.555	9	11	12	10	9	12
YMR283C	RIT1	0.58	0.785875	0.183911	0.735392	0.58	1.033	0.508	2	3	2	2	3	2
YOL102C	TPT1	0.582	0.780909	0.0191237	1.71843	0.945	0.15	0.582	4	1	3	4	2	3
YBR021W	FUR4	0.585	0.773491	0.500495	0.3006	0.879	0.474	0.585	3	2	1	3	2	2
YER175C	TMT1	0.585	0.773491	5.27653e-06	5.27765	0.585	0.619	0.576	10	9	8	10	8	8
YLR034C	SMF3	0.585	0.773491	0.00196001	2.70774	0.375	0.649	0.585	3	3	4	3	3	4
YDR468C	TLG1	0.585	0.773491	0.00523314	2.28124	0.654	0.53	0.585	4	3	4	4	3	3
YNL004W	HRB1	0.585	0.773491	0.00334152	2.47606	0.822	0.585	0.466	4	2	2	3	2	2
YDR312W	SSF2	0.587	0.768568	0.00361118	2.44235	0.863	0.587	0.408	6	4	2	5	3	3
YMR011W	HXT2	0.592	0.756331	6.21484e-05	4.20657	0.935	0.491	0.592	7	6	5	6	6	4
YNL036W	NCE103	0.593	0.753896	8.55715e-05	4.06767	1.257	0.499	0.593	5	4	4	5	5	5
YOL016C	CMK2	0.597	0.744197	1.51327e-05	4.82008	0.597	0.577	0.637	12	10	10	12	10	9
YOR368W	RAD17	0.597	0.744197	0.507593	0.294484	0.597	0.587	0.834	2	1	3	2	1	3
YDR489W	SLD5	0.601	0.734563	0.0286408	1.54301	1.501	0.296	0.601	2	3	3	3	3	3
YPR025C	CCL1	0.604	0.72738	0.0303092	1.51843	1.581	0	0.231	2	2	2	2	1	2
YER034W	YER034W	0.605	0.724993	0.00304911	2.51583	0.64	0.605	0.555	3	3	2	3	3	2
YIR002C	MPH1	0.605	0.724993	0.581811	0.235218	0.605	0.303	0.979	2	2	1	2	2	1
YGR141W	VPS62	0.606	0.72261	0.00586369	2.23183	0.606	0.623	0.42	3	4	4	4	4	4
YNL172W	APC1	0.608	0.717857	0.0750436	1.12469	0.608	0.93	0.271	3	3	2	3	3	3
YDR171W	HSP42	0.608	0.717857	3.99969e-06	5.39797	0.608	0.678	0.556	7	4	4	7	4	5
YHR094C	HXT1	0.609	0.715486	0.00020588	3.68639	0.539	0.645	0.609	6	6	4	6	5	4
YFL044C	OTU1	0.61	0.713119	0.00287832	2.54086	0.828	0.526	0.61	4	3	3	5	3	3
YAL048C	GEM1	0.61	0.713119	0.133267	0.875278	0.61	0.588	0.88	5	3	5	5	4	4
YMR041C	ARA2	0.611	0.710756	0.337251	0.472047	1.06	0.611	0.413	2	2	2	3	3	2
YDR391C	YDR391C	0.611	0.710756	0.0102092	1.99101	0.611	0.631	0.605	6	5	5	6	4	4
YJL057C	IKS1	0.613	0.706041	0.221652	0.654329	0.613	0.855	0.01	3	3	2	3	4	0
YGL157W	ARI1	0.613	0.706041	2.27089e-05	4.6438	0.65	0.613	0.576	9	9	9	9	8	9
YBR053C	YBR053C	0.614	0.703689	0.000542458	3.26563	0.65	0.534	0.614	7	7	7	7	6	6
YOR034C	AKR2	0.614	0.703689	0.50464	0.297018	0.441	0.614	0.76	2	2	1	2	2	2
YPR166C	MRP2	0.616	0.698998	0.154217	0.811867	0.944	0.616	0.492	4	4	2	4	3	2
YOR385W	YOR385W	0.617	0.696658	0.0235712	1.62762	0.617	0.645	0.566	5	4	4	5	3	4
YAL053W	FLC2	0.618	0.694321	0.0218329	1.66089	0.618	0.654	0.542	8	7	7	8	6	8
YGL006W	PMC1	0.621	0.687335	0.00126849	2.89671	0.621	0.621	0.747	10	8	8	9	7	8
YFL026W	STE2	0.626	0.675765	0.0019218	2.71629	0.534	0.926	0.626	4	4	3	3	4	3
YHL029C	OCA5	0.626	0.675765	0.610624	0.214226	0.626	0.275	0.713	2	2	2	2	2	3
YPL150W	YPL150W	0.628	0.671164	0.491094	0.308835	0.539	0.973	0.628	2	2	2	2	1	2
YEL019C	MMS21	0.629	0.668868	0.214834	0.667897	1.547	0.629	0.405	2	2	2	2	2	2
YDR435C	PPM1	0.63	0.666576	0.241527	0.617035	0.681	0.63	0.527	2	2	2	2	2	2
YML018C	YML018C	0.633	0.659723	0.020082	1.69719	0.545	0.642	0.633	2	2	2	2	2	2
YHR199C	AIM46	0.633	0.659723	0.19913	0.700863	0.654	0.633	0.501	2	2	2	2	2	3
YBR223C	TDP1	0.634	0.657445	0.569038	0.244859	0.784	0.01	0.634	2	1	2	2	0	2
YCL025C	AGP1	0.635	0.655172	0.000121555	3.91523	0.598	0.635	0.672	9	10	10	10	9	9
YMR140W	SIP5	0.636	0.652901	0.00406013	2.39146	0.667	0.538	0.636	4	4	4	4	4	4
YOL100W	PKH2	0.637	0.650635	0.168635	0.773053	0.818	0.637	0.547	5	3	3	5	5	3
YGL242C	YGL242C	0.638	0.648372	0.00150789	2.82163	0.638	0.56	0.737	2	3	3	2	2	3
YMR008C	PLB1	0.639	0.646112	0.00477325	2.32119	0.639	0.668	0.608	4	2	2	4	2	1
YOR054C	VHS3	0.643	0.637109	0.333968	0.476295	0.643	0.516	0.815	3	2	3	2	2	2
YKR039W	GAP1	0.644	0.634867	0.020082	1.69719	0.644	0.563	0.904	5	5	4	5	4	4
YIL147C	SLN1	0.645	0.632629	0.411439	0.385694	0.946	0.645	0.465	5	3	2	6	3	4
YNL208W	YNL208W	0.647	0.628162	0.00216968	2.6636	0.647	0.702	0.64	4	3	4	4	3	3
YBR254C	TRS20	0.648	0.625934	0.00524955	2.27988	0.405	0.648	0.648	4	4	4	2	4	4
YLR056W	ERG3	0.648	0.625934	7.04996e-05	4.15181	0.56	0.648	0.767	11	6	7	10	7	9
YKR035W-A	DID2	0.648	0.625934	0.000184974	3.73289	0.648	0.454	0.775	5	3	4	5	4	3
YLR337C	VRP1	0.649	0.62371	0.00302706	2.51898	0.852	0.615	0.649	5	5	6	5	5	6
YIL123W	SIM1	0.652	0.617056	0.00259293	2.58621	0.512	0.708	0.652	2	2	2	2	2	2
YNL160W	YGP1	0.652	0.617056	0.000205745	3.68667	0.62	0.652	0.682	6	6	7	7	7	7
YGL257C	MNT2	0.653	0.614845	0.689233	0.161634	0.653	0.398	0.663	1	2	2	1	2	2
YNL115C	YNL115C	0.653	0.614845	0.0695504	1.1577	0.649	0.653	0.686	7	6	3	8	5	5
YOR181W	LAS17	0.654	0.612637	0.0664343	1.17761	0.638	0.654	0.685	4	3	3	3	4	3
YJR035W	RAD26	0.655	0.610433	0.28035	0.552299	0.581	1.003	0.655	3	4	3	3	4	4
YGL071W	AFT1	0.656	0.608232	0.0901263	1.04515	0.617	0.861	0.656	3	2	3	3	4	2
YDR057W	YOS9	0.659	0.60165	0.0738308	1.13176	0.817	0.535	0.659	4	3	3	4	3	3
YNL006W	LST8	0.659	0.60165	0.391752	0.406989	1.213	0.596	0.659	3	2	2	3	1	2
YOR287C	RRP36	0.66	0.599462	0.140994	0.8508	1.082	0.01	0.66	6	1	4	5	0	4
YHR207C	SET5	0.66	0.599462	0.00215677	2.6662	0.812	0.66	0.553	10	4	9	10	6	9
YPL075W	GCR1	0.662	0.595097	0.667005	0.175871	0.662	0.573	0.953	4	4	4	4	4	4
YMR262W	YMR262W	0.667	0.584241	0.34115	0.467054	0.667	0.736	0.379	2	2	2	2	2	2
YMR266W	RSN1	0.667	0.584241	0.000542271	3.26578	0.667	0.572	0.7	18	16	17	18	16	16
YDR476C	YDR476C	0.668	0.58208	0.0355752	1.44885	0.668	1.175	0.635	2	2	2	2	2	2
YPR079W	MRL1	0.668	0.58208	0.0754533	1.12232	1.059	0.668	0.666	2	2	2	2	2	2
YDL035C	GPR1	0.668	0.58208	0.677598	0.169028	0.636	0.99	0.668	3	2	3	2	3	2
YGR074W	SMD1	0.668	0.58208	0.586158	0.231985	0.893	0.668	0.491	4	2	2	4	3	3
YDL072C	YET3	0.67	0.577767	0.00688277	2.16224	0.729	0.506	0.67	10	8	9	10	8	8
YER159C	BUR6	0.67	0.577767	0.0139965	1.85398	0.518	0.794	0.67	2	1	2	2	1	2
YHL002W	HSE1	0.671	0.575615	0.0147656	1.83075	0.636	0.753	0.671	8	5	5	8	6	5
YKL103C	LAP4	0.672	0.573467	0.00106481	2.97273	0.536	0.732	0.672	14	13	17	13	14	15
YNL202W	SPS19	0.673	0.571322	0.17783	0.749994	0.659	0.673	0.958	4	3	5	3	2	5
YIL062C	ARC15	0.674	0.56918	0.00112073	2.9505	0.677	0.672	0.674	4	4	4	4	4	4
YHL021C	AIM17	0.674	0.56918	0.0129816	1.88667	0.646	0.674	0.846	10	9	10	10	11	11
YBR280C	SAF1	0.674	0.56918	0.391752	0.406989	0.492	0.854	0.674	2	3	2	1	2	3
YGR281W	YOR1	0.676	0.564905	0.0998425	1.00068	0.676	0.373	0.969	7	4	3	7	3	2
YKL033W	TTI1	0.676	0.564905	0.689233	0.161634	0.676	0.567	0.865	4	3	4	4	2	3
YML128C	MSC1	0.678	0.560643	0.0117468	1.93008	0.619	0.958	0.678	9	9	8	8	10	9
YNL156C	NSG2	0.681	0.554273	0.0115334	1.93804	0.895	0.538	0.681	4	4	4	3	4	3
YPR026W	ATH1	0.681	0.554273	0.478373	0.320234	0.658	0.681	0.869	4	4	4	5	4	3
YMR197C	VTI1	0.682	0.552156	0.00177181	2.75158	0.682	0.739	0.619	4	3	4	4	3	3
YBR149W	ARA1	0.682	0.552156	0.00092122	3.03564	0.661	0.78	0.682	25	17	21	23	18	19
YNL225C	CNM67	0.682	0.552156	0.620187	0.207478	1.037	0.641	0.682	6	2	3	6	2	5
YBR214W	SDS24	0.684	0.547932	0.0050377	2.29777	0.646	0.734	0.684	9	7	9	8	8	9
YKR003W	OSH6	0.684	0.547932	0.0189658	1.72203	0.694	0.664	0.684	13	7	11	12	9	9
YLL061W	MMP1	0.684	0.547932	0.0124289	1.90557	0.812	0.684	0.549	11	9	10	11	7	8
YDL182W	LYS20	0.684	0.547932	0.00268973	2.57029	0.684	0.758	0.629	7	7	7	7	6	7
YKL064W	MNR2	0.685	0.545824	0.222367	0.652929	0.685	0.791	0.611	4	3	4	4	3	3
YNL274C	GOR1	0.686	0.54372	0.00460651	2.33663	0.751	0.682	0.686	10	11	9	10	10	9
YBR046C	ZTA1	0.686	0.54372	0.0236444	1.62627	0.686	0.831	0.481	8	6	5	8	7	7
YBR208C	DUR1,2	0.688	0.53952	0.0013133	2.88164	0.688	0.689	0.666	42	29	36	41	31	35
YML057W	CMP2	0.688	0.53952	0.00161021	2.79312	0.776	0.631	0.688	8	6	8	8	6	8
YNL090W	RHO2	0.689	0.537424	0.171025	0.766941	0.797	0.689	0.666	4	3	3	4	3	1
YIL140W	AXL2	0.689	0.537424	0.106247	0.973682	0.877	0.689	0.659	4	4	5	2	3	4
YGL062W	PYC1	0.689	0.537424	0.00292736	2.53352	1.016	0.554	0.689	16	17	15	15	14	12
YMR293C	HER2	0.69	0.535332	0.304463	0.516466	0.69	1.372	0.651	5	6	4	4	5	4
YJR109C	CPA2	0.69	0.535332	0.00148714	2.82765	0.897	0.607	0.69	47	48	46	48	47	42
YPL265W	DIP5	0.691	0.533242	0.00216968	2.6636	0.836	0.556	0.691	9	7	6	9	6	7
YGR126W	YGR126W	0.693	0.529073	0.448221	0.348508	0.693	0.288	0.709	3	1	2	4	2	3
YER169W	RPH1	0.693	0.529073	0.368024	0.434124	0.62	0.693	0.712	4	4	4	4	3	4
YOR127W	RGA1	0.694	0.526992	0.248083	0.605403	0.683	0.749	0.694	7	5	5	7	5	5
YMR137C	PSO2	0.694	0.526992	0.81218	0.0903476	0.694	0.972	0.676	2	2	2	2	2	2
YOL087C	YOL087C	0.695	0.524915	0.168814	0.772592	0.74	0.664	0.695	7	7	6	7	8	6
YDL223C	HBT1	0.696	0.522841	0.528147	0.277245	0.598	0.696	1.016	4	3	3	4	3	3
YJL020C	BBC1	0.697	0.520769	0.00229188	2.63981	0.643	0.697	0.716	27	26	27	27	26	25
YBL063W	KIP1	0.697	0.520769	0.560403	0.2515	0.821	0.475	0.697	2	2	2	1	2	2
YDR013W	PSF1	0.697	0.520769	0.462125	0.33524	0.697	0.954	0.079	3	2	2	3	3	2
YOR320C	GNT1	0.697	0.520769	0.403375	0.394291	1.056	0.697	0.653	3	3	2	3	2	2
YJL198W	PHO90	0.697	0.520769	0.0259599	1.5857	0.752	0.668	0.697	10	9	7	10	9	7
YBR054W	YRO2	0.698	0.518701	0.0420379	1.37636	0.641	0.698	0.757	3	3	3	3	3	3
YCL045C	EMC1	0.701	0.512514	0.0155463	1.80837	0.701	0.59	1.011	8	7	7	8	7	6
YOR273C	TPO4	0.703	0.508403	0.324866	0.488295	0.902	0.065	0.703	5	3	3	5	1	3
YHR122W	YHR122W	0.704	0.506353	0.0413787	1.38322	0.896	0.704	0.507	5	4	5	6	4	6
YDR369C	XRS2	0.705	0.504305	0.702061	0.153625	1.103	0.4	0.705	4	2	2	4	2	3
YJR110W	YMR1	0.706	0.50226	0.575623	0.239862	0.773	0.695	0.706	3	2	2	3	2	2
YNR007C	ATG3	0.706	0.50226	0.211607	0.674471	1.033	0.191	0.706	4	4	3	5	3	4
YOR192C-B	YOR192C-B	0.707	0.500218	0.0103491	1.9851	1.015	0.707	0.688	8	8	8	8	8	8
YFL041W	FET5	0.707	0.500218	0.00438469	2.35806	0.842	0.703	0.707	6	5	4	7	6	5
YNL217W	YNL217W	0.708	0.498179	0.52466	0.280122	0.131	0.756	0.708	2	2	2	1	2	2
YJL023C	PET130	0.709	0.496142	0.647534	0.188737	0.709	0.785	0.65	2	2	2	2	2	2
YBR016W	YBR016W	0.709	0.496142	0.140994	0.8508	0.775	0.709	0.704	2	2	1	2	2	1
YNR006W	VPS27	0.709	0.496142	0.0692747	1.15943	0.709	0.809	0.673	13	7	11	13	7	12
YFL046W	FMP32	0.711	0.492079	0.020082	1.69719	0.925	0.711	0.667	5	3	5	5	4	5
YGR198W	YPP1	0.712	0.490051	0.0571515	1.24297	0.993	0.712	0.672	8	5	6	8	7	6
YCR063W	BUD31	0.712	0.490051	0.607606	0.216378	0.99	0.551	0.712	4	3	3	4	2	3
YOR104W	PIN2	0.713	0.488026	0.255695	0.592278	0.713	0.756	0.65	5	3	3	5	4	3
YGL185C	YGL185C	0.713	0.488026	0.537838	0.269348	0.713	0.651	0.988	5	3	3	4	4	3
YEL062W	NPR2	0.714	0.486004	0.619613	0.207879	1.154	0.324	0.714	4	3	3	4	3	3
YJR005W	APL1	0.714	0.486004	0.0724527	1.13995	0.609	0.714	0.725	7	8	7	7	8	8
YHR127W	YHR127W	0.715	0.483985	0.261663	0.582258	0.715	0.71	0.805	3	3	2	3	3	2
YMR006C	PLB2	0.715	0.483985	0.0745132	1.12777	0.715	0.749	0.545	2	2	2	2	2	2
YER029C	SMB1	0.716	0.481969	0.0785373	1.10492	0.661	0.716	0.786	4	4	3	3	4	4
YKR042W	UTH1	0.717	0.479955	0.0129816	1.88667	0.326	0.785	0.717	2	2	2	2	2	2
YHR149C	SKG6	0.717	0.479955	0.277153	0.557281	0.709	0.872	0.717	8	4	7	8	4	6
YGR189C	CRH1	0.718	0.477944	0.0160378	1.79486	0.747	0.704	0.718	10	11	11	10	11	10
YER134C	YER134C	0.719	0.475936	0.158096	0.801079	0.684	0.719	0.885	4	4	5	4	3	5
YDR072C	IPT1	0.719	0.475936	0.55297	0.257298	0.804	0.637	0.719	4	3	2	4	3	2
YLR126C	YLR126C	0.72	0.473931	0.103028	0.987046	0.72	0.813	0.613	4	4	3	4	5	4
YLL038C	ENT4	0.72	0.473931	0.663559	0.178121	0.733	0.01	0.72	3	1	2	3	0	2
YAL015C	NTG1	0.722	0.469929	0.571569	0.242931	0.271	1.204	0.722	2	2	2	2	2	1
YDL104C	QRI7	0.723	0.467932	0.533471	0.272889	0.452	0.723	1.176	2	2	2	2	2	2
YNR039C	ZRG17	0.723	0.467932	0.359843	0.443887	0.723	0.67	1.009	4	4	4	4	4	3
YDR358W	GGA1	0.724	0.465938	0.211323	0.675052	0.676	0.724	0.808	10	12	11	12	11	11
YIL108W	YIL108W	0.724	0.465938	0.0430869	1.36565	0.809	0.704	0.724	12	10	10	13	9	10
YPL051W	ARL3	0.724	0.465938	0.657349	0.182204	0.724	3.392	0.539	2	2	2	2	2	2
YKL186C	MTR2	0.724	0.465938	0.52466	0.280122	0.78	0.635	0.724	2	2	2	2	2	2
YKL126W	YPK1	0.725	0.463947	0.0170833	1.76743	0.723	0.725	0.738	17	18	17	17	18	15
YBR169C	SSE2	0.725	0.463947	0.0254259	1.59472	0.725	0.775	0.707	24	17	19	25	21	17
YBR065C	ECM2	0.726	0.461959	0.422826	0.373839	1.133	0.332	0.726	3	3	2	3	3	3
YLR191W	PEX13	0.727	0.459973	0.42271	0.373958	0.852	0.727	0.565	4	4	4	3	3	3
YFL042C	YFL042C	0.728	0.45799	0.540644	0.267088	0.753	0.71	0.728	3	1	2	3	1	3
YOR075W	UFE1	0.729	0.456009	0.313625	0.503589	0.729	0.924	0.658	4	3	3	4	3	3
YPR124W	CTR1	0.731	0.452057	0.149189	0.826264	0.731	0.67	0.917	8	6	6	8	6	7
YJL036W	SNX4	0.732	0.450084	0.116411	0.934007	0.813	0.572	0.732	8	4	7	8	5	5
YOR227W	HER1	0.732	0.450084	0.429265	0.367274	0.732	0.678	0.915	9	5	6	8	5	6
YJL171C	YJL171C	0.732	0.450084	0.107668	0.967912	0.738	0.732	0.582	3	2	3	3	2	3
YCL019W	YCL019W	0.732	0.450084	0.0388954	1.4101	0.962	0.732	0.725	9	9	9	9	9	9
YDR034C-D	YDR034C-D	0.732	0.450084	0.0342923	1.4648	0.962	0.732	0.725	7	7	7	7	7	7
YCR069W	CPR4	0.733	0.448115	0.475188	0.323134	0.733	0.809	0.658	4	3	3	4	3	2
YCR088W	ABP1	0.733	0.448115	0.0140053	1.85371	0.758	0.733	0.728	31	25	27	30	27	28
YAL060W	BDH1	0.733	0.448115	0.0178671	1.74795	0.733	0.682	0.772	14	12	13	14	10	12
YDR019C	GCV1	0.734	0.446148	0.022336	1.65099	0.734	0.792	0.719	16	18	17	17	16	19
YDR307W	YDR307W	0.735	0.444184	0.565859	0.247292	0.735	1.024	0.612	4	4	4	4	4	4
YFR014C	CMK1	0.735	0.444184	0.125928	0.899878	0.735	0.957	0.702	8	9	8	7	9	7
YHR082C	KSP1	0.735	0.444184	0.34358	0.463972	0.735	0.79	0.696	4	4	4	4	4	3
YIL034C	CAP2	0.736	0.442222	0.0417299	1.37955	0.736	0.836	0.724	7	7	7	7	8	7
YGR037C	ACB1	0.736	0.442222	0.0164649	1.78344	0.795	0.623	0.736	13	11	12	13	12	11
YKR010C	TOF2	0.736	0.442222	0.751608	0.124009	0.739	0.56	0.736	3	4	2	3	3	2
YCL061C	MRC1	0.736	0.442222	0.451461	0.345379	0.705	0.736	0.986	3	2	2	3	2	3
YDR258C	HSP78	0.737	0.440263	0.0287694	1.54107	0.696	0.737	0.741	32	21	23	33	24	23
YBR058C-A	TSC3	0.737	0.440263	0.230407	0.637504	0.737	0.525	1.048	2	3	3	2	2	3
YPL113C	YPL113C	0.737	0.440263	0.885854	0.0526377	0.737	4.242	0.62	2	2	3	2	2	3
YIR038C	GTT1	0.738	0.438307	0.024521	1.61046	0.677	0.738	0.8	10	5	5	10	5	5
YDR330W	UBX5	0.74	0.434403	0.114788	0.940104	0.781	0.738	0.74	9	9	9	9	9	9
YPL268W	PLC1	0.74	0.434403	0.846137	0.0725592	0.397	1.008	0.74	2	2	3	2	2	2
YMR318C	ADH6	0.741	0.432455	0.020082	1.69719	0.711	0.767	0.741	17	19	17	19	19	19
YDL113C	ATG20	0.741	0.432455	0.277112	0.557345	0.778	0.564	0.741	8	5	6	8	4	6
YOL032W	OPI10	0.742	0.430509	0.635921	0.196597	0.564	0.742	0.769	4	2	5	4	2	5
YBR081C	SPT7	0.742	0.430509	0.42271	0.373958	0.928	0.742	0.628	9	6	6	9	4	8
YLR177W	YLR177W	0.742	0.430509	0.750869	0.124436	0.742	1.107	0.635	2	3	2	2	3	2
YDL089W	NUR1	0.742	0.430509	0.627062	0.20269	0.819	0.742	0.583	4	2	2	4	2	2
YMR090W	YMR090W	0.743	0.428566	0.384656	0.414927	0.64	0.743	0.805	4	4	4	4	4	4
YIL014W	MNT3	0.743	0.428566	0.394648	0.40379	0.829	0.605	0.743	4	5	4	4	5	3
YJR065C	ARP3	0.743	0.428566	0.0350023	1.4559	0.743	0.712	0.763	10	9	10	10	9	10
YOL119C	MCH4	0.744	0.426625	0.779794	0.10802	0.679	0	0.815	2	1	2	2	1	2
YKL159C	RCN1	0.745	0.424688	0.550513	0.259233	0.936	0.745	0.634	3	2	3	3	1	3
YMR258C	YMR258C	0.746	0.422752	0.778414	0.108789	0.818	0.744	0.746	2	3	3	2	3	3
YNL001W	DOM34	0.748	0.41889	0.344095	0.463321	0.903	0.748	0.718	8	6	4	8	6	6
YKL007W	CAP1	0.748	0.41889	0.0677524	1.16908	0.748	0.624	0.76	9	8	9	9	9	8
YMR132C	JLP2	0.748	0.41889	0.34358	0.463972	0.748	0.702	0.991	2	1	2	2	1	2
YOR220W	RCN2	0.749	0.416962	0.0685911	1.16373	0.679	0.765	0.749	7	7	7	7	7	7
YLR190W	MMR1	0.749	0.416962	0.781271	0.107199	0.965	0.701	0.749	2	2	2	2	2	2
YMR135C	GID8	0.75	0.415037	0.465249	0.332315	1.037	0.657	0.75	4	2	3	4	2	3
YIR006C	PAN1	0.751	0.413115	0.0310087	1.50852	0.751	0.755	0.745	36	28	30	36	27	29
YJL127C	SPT10	0.751	0.413115	0.874956	0.0580136	0.748	0.901	0.751	3	1	2	3	2	2
YNL257C	SIP3	0.752	0.411195	0.658732	0.181292	0.752	0.697	0.791	6	4	4	5	4	5
YDL124W	YDL124W	0.752	0.411195	0.0320541	1.49412	0.707	0.835	0.752	24	25	25	24	23	24
YLR120C	YPS1	0.752	0.411195	0.381549	0.41845	1.035	0.752	0.707	2	2	2	2	2	2
YLR370C	ARC18	0.753	0.409278	0.0545369	1.26331	0.773	0.753	0.716	2	5	3	4	4	3
YBL047C	EDE1	0.753	0.409278	0.0340464	1.46793	0.752	0.803	0.753	34	26	28	33	29	26
YPL155C	KIP2	0.753	0.409278	0.781526	0.107057	0.788	0.753	0.723	2	2	3	2	2	3
YPR154W	PIN3	0.754	0.407364	0.176948	0.752154	0.813	0.754	0.696	4	3	4	4	2	4
YMR257C	PET111	0.754	0.407364	0.862784	0.0640982	0.76	0.065	0.754	2	1	2	2	2	2
YNL138W	SRV2	0.754	0.407364	0.0350229	1.45565	0.754	0.762	0.732	23	19	23	22	18	22
YLL039C	UBI4	0.754	0.407364	0.0348776	1.45745	0.716	0.77	0.754	11	12	13	11	13	13
YLR326W	YLR326W	0.754	0.407364	0.70683	0.150685	1.709	0.754	0.57	2	2	2	2	2	2
YBR125C	PTC4	0.756	0.403542	0.410995	0.386164	0.666	0.896	0.756	4	5	5	4	5	5
YPL152W	RRD2	0.757	0.401635	0.284621	0.545734	0.816	0.757	0.682	3	3	2	3	3	2
YOR014W	RTS1	0.757	0.401635	0.0758622	1.11997	0.75	0.757	0.785	16	14	15	14	15	16
YIL036W	CST6	0.757	0.401635	0.198298	0.702682	0.757	0.851	0.734	11	8	7	11	7	7
YAR018C	KIN3	0.757	0.401635	0.69426	0.158478	1.21	0.757	0.697	2	1	2	2	3	3
YDR089W	YDR089W	0.757	0.401635	0.496402	0.304167	0.757	0.767	0.67	5	4	4	5	4	5
YOL067C	RTG1	0.757	0.401635	0.558194	0.253215	0.898	0.604	0.757	3	2	3	3	3	3
YPR127W	YPR127W	0.757	0.401635	0.224723	0.648353	0.757	1.142	0.721	4	4	2	4	3	3
YLR345W	YLR345W	0.758	0.39973	0.250009	0.602045	0.758	0.779	0.544	6	6	5	6	5	5
YKL023W	YKL023W	0.758	0.39973	0.496402	0.304167	0.758	0.849	0.703	4	3	3	4	4	3
YCL035C	GRX1	0.758	0.39973	0.063678	1.19601	0.758	0.767	0.742	6	4	3	6	2	3
YOL130W	ALR1	0.758	0.39973	0.827232	0.0823728	1.769	0.689	0.758	3	2	3	2	2	2
YDL237W	AIM6	0.758	0.39973	0.247646	0.606169	0.582	0.78	0.758	6	6	6	5	6	5
YLL028W	TPO1	0.759	0.397828	0.79325	0.10059	1.086	0.631	0.759	3	3	1	3	2	1
YDR486C	VPS60	0.759	0.397828	0.500495	0.3006	0.759	0.575	0.785	4	4	3	4	3	3
YNR035C	ARC35	0.759	0.397828	0.0541234	1.26661	0.759	0.723	0.768	13	13	13	13	13	13
YDR373W	FRQ1	0.76	0.395929	0.905454	0.0431335	0.363	1.076	0.76	2	1	2	2	2	2
YIL063C	YRB2	0.76	0.395929	0.0949292	1.0226	0.855	0.76	0.751	13	12	12	13	11	12
YPL277C	YPL277C	0.76	0.395929	0.507812	0.294297	0.76	0.658	0.839	3	2	2	3	2	3
YKL151C	YKL151C	0.761	0.394032	0.23415	0.630506	0.761	0.6	0.925	7	5	4	7	6	5
YPR180W	AOS1	0.762	0.392137	0.507149	0.294864	0.384	1.367	0.762	5	5	4	5	3	4
YKL142W	MRP8	0.762	0.392137	0.0465268	1.3323	0.699	0.771	0.762	22	18	17	22	18	17
YNL325C	FIG4	0.763	0.390245	0.82672	0.0826415	1.044	0.763	0.638	3	2	3	3	3	2
YNR049C	MSO1	0.763	0.390245	0.550496	0.259246	0.763	0.905	0.75	5	5	5	5	5	4
YOR089C	VPS21	0.764	0.388355	0.12588	0.900044	0.808	0.663	0.764	13	10	12	14	9	10
YOR022C	YOR022C	0.764	0.388355	0.279571	0.553508	0.791	0.764	0.657	5	4	3	5	3	2
YBR256C	RIB5	0.764	0.388355	0.509459	0.29289	0.705	0.764	0.882	4	2	4	4	3	3
YDR472W	TRS31	0.765	0.386468	0.524391	0.280345	1.028	0.765	0.759	4	3	3	4	3	3
YGL248W	PDE1	0.765	0.386468	0.537838	0.269348	0.765	0.761	0.965	3	3	3	3	3	3
YNL045W	LAP2	0.765	0.386468	0.0839995	1.07572	0.718	0.765	0.865	16	13	13	15	13	13
YLR108C	YLR108C	0.766	0.384584	0.793916	0.100226	0.894	0.766	0.377	3	4	3	4	4	3
YHR201C	PPX1	0.766	0.384584	0.101859	0.992	0.991	0.566	0.766	13	10	9	13	11	7
YJL082W	IML2	0.766	0.384584	0.107981	0.966653	0.76	0.814	0.766	12	11	12	13	12	11
YDR207C	UME6	0.767	0.382702	0.790564	0.102063	0.767	0.999	0.424	2	2	1	2	2	1
YGL139W	FLC3	0.767	0.382702	0.778414	0.108789	0.908	0.767	0.697	4	4	4	4	3	5
YKL197C	PEX1	0.768	0.380822	0.751608	0.124009	0.946	0.768	0.57	6	4	5	6	3	4
YMR265C	YMR265C	0.768	0.380822	0.820345	0.0860033	0.768	0.56	1.013	3	3	2	2	1	2
YMR020W	FMS1	0.768	0.380822	0.546241	0.262616	0.696	0.768	0.799	8	8	8	8	8	8
YDL098C	SNU23	0.768	0.380822	0.796078	0.0990442	1.079	0.01	0.768	3	1	2	3	0	2
YGL181W	GTS1	0.769	0.378944	0.313625	0.503589	0.758	0.848	0.769	10	5	4	10	5	4
YJR074W	MOG1	0.769	0.378944	0.359843	0.443887	0.769	0.892	0.677	4	3	2	3	2	2
YHR047C	AAP1	0.769	0.378944	0.128263	0.8919	0.779	0.766	0.769	14	12	16	15	13	15
YDL025C	RTK1	0.769	0.378944	0.27457	0.561347	0.769	0.731	0.852	12	8	9	11	7	9
YOL125W	TRM13	0.77	0.37707	0.528147	0.277245	0.729	0.931	0.77	8	6	6	9	7	7
YOR389W	YOR389W	0.771	0.375197	0.52466	0.280122	0.771	0.797	0.683	5	4	5	5	4	6
YGL117W	YGL117W	0.771	0.375197	0.537838	0.269348	0.699	0.895	0.771	6	5	5	5	5	6
YLR074C	BUD20	0.772	0.373327	0.24838	0.604883	0.772	0.697	0.894	8	6	8	8	7	8
YPL246C	RBD2	0.772	0.373327	0.210554	0.676636	0.727	0.821	0.772	2	2	2	2	2	2
YDR325W	YCG1	0.772	0.373327	0.558194	0.253215	0.847	0.772	0.4	7	5	6	5	4	5
YLL026W	HSP104	0.772	0.373327	0.0677524	1.16908	0.763	0.772	0.817	41	33	34	41	34	32
YJR142W	YJR142W	0.773	0.37146	0.566781	0.246584	0.789	0.773	0.741	6	4	5	5	3	4
YDL230W	PTP1	0.773	0.37146	0.739417	0.131111	0.773	0.911	0.634	4	4	3	4	2	3
YIL112W	HOS4	0.773	0.37146	0.781271	0.107199	1.021	0.68	0.773	6	2	4	5	3	3
YBR085C-A	YBR085C-A	0.773	0.37146	0.333611	0.47676	0.629	0.998	0.773	4	4	4	4	4	4
YOR197W	MCA1	0.773	0.37146	0.158677	0.799487	0.825	0.752	0.773	10	9	8	10	8	8
YML076C	WAR1	0.774	0.369595	0.879039	0.0559918	1.169	0.774	0.742	4	2	3	4	1	2
YJR101W	RSM26	0.775	0.367732	0.282319	0.549261	0.655	0.775	1.863	6	6	5	6	6	5
YOL031C	SIL1	0.776	0.365871	0.558194	0.253215	0.792	0.758	0.776	6	4	4	7	4	5
YMR130W	YMR130W	0.776	0.365871	0.526234	0.278821	0.897	0.756	0.776	7	7	6	7	6	8
YJR078W	BNA2	0.776	0.365871	0.791069	0.101786	0.955	0.7	0.776	3	3	3	3	3	3
YER139C	RTR1	0.776	0.365871	0.530906	0.274983	0.863	0.373	0.776	2	2	3	2	2	3
YJL066C	MPM1	0.777	0.364013	0.333875	0.476415	0.777	1.023	0.671	5	3	5	6	4	5
YPR111W	DBF20	0.777	0.364013	0.790846	0.101908	0.777	0.735	0.916	3	2	2	3	3	2
YGL160W	AIM14	0.777	0.364013	0.884927	0.0530927	0.849	0	0.711	2	0	2	2	0	2
YBR056W	YBR056W	0.777	0.364013	0.142645	0.845745	0.655	0.796	0.777	16	13	15	15	13	14
YOL009C	MDM12	0.778	0.362158	0.818638	0.0869081	0.778	1.075	0.466	3	2	2	3	3	2
YPR172W	YPR172W	0.778	0.362158	0.581811	0.235218	0.778	0.831	0.66	3	3	3	3	3	3
YMR313C	TGL3	0.779	0.360305	0.853237	0.0689302	0.779	2.028	0.744	2	2	2	2	2	2
YEL012W	UBC8	0.779	0.360305	0.500663	0.300455	0.754	0.816	0.779	4	4	4	5	4	3
YKL091C	YKL091C	0.779	0.360305	0.619613	0.207879	0.506	0.779	0.786	7	5	6	8	4	4
YGL243W	TAD1	0.78	0.358454	0.829166	0.0813585	0.78	0.808	0.639	4	4	4	5	4	4
YCL029C	BIK1	0.78	0.358454	0.897902	0.0467712	0.78	100	0.653	4	0	4	4	2	3
YLR223C	IFH1	0.78	0.358454	0.805411	0.0939823	0.78	0.752	1.7	5	3	2	5	3	3
YBR108W	AIM3	0.78	0.358454	0.607387	0.216534	0.719	0.78	0.953	7	6	6	7	5	5
YDR262W	YDR262W	0.78	0.358454	0.81218	0.0903476	0.65	0.78	0.8	6	5	5	5	5	4
YLR286C	CTS1	0.78	0.358454	0.336312	0.473258	0.616	0.847	0.78	2	2	2	2	2	2
YKL013C	ARC19	0.78	0.358454	0.316034	0.500266	0.754	1.091	0.78	1	2	2	2	2	2
YHR030C	SLT2	0.78	0.358454	0.161947	0.790627	0.78	0.802	0.752	10	9	9	10	9	8
YBR176W	ECM31	0.781	0.356606	0.539361	0.268121	0.781	0.74	0.891	6	3	5	6	3	4
YIL047C	SYG1	0.781	0.356606	0.795893	0.0991455	0.781	0.863	0.626	4	3	5	4	3	4
YOR018W	ROD1	0.781	0.356606	0.507149	0.294864	0.788	0.781	0.647	7	6	7	7	5	7
YJL203W	PRP21	0.781	0.356606	0.830503	0.080659	0.811	0	0.752	2	1	4	2	1	4
YHR053C	CUP1-1	0.782	0.354759	0.355339	0.449357	0.792	0.782	0.702	4	4	4	4	4	4
YGL167C	PMR1	0.782	0.354759	0.154217	0.811867	0.856	0.751	0.782	20	17	19	21	17	18
YGR019W	UGA1	0.782	0.354759	0.142942	0.844839	0.678	0.782	0.888	20	19	19	19	19	18
YGL180W	ATG1	0.782	0.354759	0.86752	0.0617203	0.782	1.144	0.611	5	3	2	5	3	2
YNL200C	YNL200C	0.782	0.354759	0.538481	0.26883	0.782	0.53	1.206	3	3	2	3	2	2
YER004W	FMP52	0.783	0.352916	0.166679	0.778119	0.77	0.783	0.814	14	12	11	14	10	10
YOR115C	TRS33	0.783	0.352916	0.835809	0.0778931	0.71	0.783	0.838	3	3	4	3	3	4
YDL029W	ARP2	0.784	0.351074	0.148283	0.82891	0.784	0.698	0.785	10	9	7	11	11	9
YMR139W	RIM11	0.784	0.351074	0.393707	0.404826	0.784	0.692	0.843	5	5	6	5	4	6
YOR059C	YOR059C	0.785	0.349235	0.715761	0.145232	0.729	0.785	0.848	3	3	2	3	3	3
YOR275C	RIM20	0.786	0.347399	0.656097	0.183032	0.657	0.786	0.893	5	4	6	5	3	6
YOR321W	PMT3	0.786	0.347399	0.583425	0.234015	0.748	0.979	0.786	7	5	6	6	5	6
YMR003W	AIM34	0.786	0.347399	0.63612	0.196461	0.786	0.668	0.882	2	2	2	2	2	2
YPL274W	SAM3	0.786	0.347399	0.161746	0.791167	0.786	0.935	0.773	9	9	7	9	9	8
YDR005C	MAF1	0.786	0.347399	0.718488	0.14358	0.944	0.43	0.786	3	2	4	4	3	3
YML097C	VPS9	0.786	0.347399	0.3515	0.454075	0.723	0.995	0.786	8	7	8	8	7	9
YBR244W	GPX2	0.787	0.345564	0.528147	0.277245	0.787	0.614	0.961	3	2	3	3	2	3
YNL079C	TPM1	0.787	0.345564	0.113302	0.945764	0.858	0.757	0.787	20	14	19	21	14	19
YDR404C	RPB7	0.787	0.345564	0.728094	0.137812	0.73	0.893	0.787	4	2	3	3	1	3
YBL037W	APL3	0.787	0.345564	0.360608	0.442965	0.785	0.838	0.787	13	11	12	13	11	12
YJR096W	YJR096W	0.788	0.343732	0.359469	0.444338	0.788	0.648	0.967	11	9	8	11	9	10
YGR113W	DAM1	0.788	0.343732	0.781271	0.107199	0.614	0.788	0.919	3	2	1	3	2	1
YOR038C	HIR2	0.788	0.343732	0.802774	0.0954069	0.766	1.109	0.788	3	2	3	3	4	4
YPL249C	GYP5	0.788	0.343732	0.781271	0.107199	0.908	0.778	0.788	9	5	5	9	7	5
YDR541C	YDR541C	0.789	0.341903	0.927567	0.0326549	0.789	0.803	0.44	2	2	2	2	2	2
YBL066C	SEF1	0.789	0.341903	0.883325	0.0538796	0.608	0.789	1.011	2	5	4	4	4	4
YGR055W	MUP1	0.789	0.341903	0.161947	0.790627	0.789	0.63	0.84	9	7	9	9	7	7
YML131W	YML131W	0.789	0.341903	0.154217	0.811867	0.789	0.822	0.786	10	9	10	10	9	9
YBR281C	DUG2	0.79	0.340075	0.355009	0.449761	0.788	0.851	0.79	12	10	10	10	12	10
YFR043C	IRC6	0.79	0.340075	0.728094	0.137812	0.941	0.783	0.79	2	3	2	1	3	2
YER013W	PRP22	0.79	0.340075	0.726774	0.1386	0.94	0.701	0.79	5	4	4	5	3	3
YNL188W	KAR1	0.79	0.340075	0.928371	0.0322784	0.79	0.774	2.085	2	1	2	2	1	2
YHR195W	NVJ1	0.791	0.33825	0.751608	0.124009	0.791	0.726	0.833	4	6	5	6	6	5
YHR101C	BIG1	0.791	0.33825	0.926545	0.0331334	1.069	0.578	0.791	2	2	2	2	2	1
YBR234C	ARC40	0.791	0.33825	0.236478	0.62621	0.796	0.791	0.674	10	9	10	10	9	10
YBR058C	UBP14	0.791	0.33825	0.566332	0.246929	0.794	0.304	0.791	6	3	4	6	4	5
YLL023C	POM33	0.792	0.336428	0.193069	0.714289	0.792	0.856	0.604	5	5	5	5	5	4
YIR024C	YIR024C	0.792	0.336428	0.853172	0.0689634	0.995	0.792	0.722	4	1	3	3	2	4
YKL065C	YET1	0.792	0.336428	0.204847	0.688571	0.792	0.909	0.685	9	7	6	8	5	5
YEL037C	RAD23	0.793	0.334607	0.24675	0.607742	0.843	0.566	0.793	5	4	5	5	4	5
YDL161W	ENT1	0.793	0.334607	0.231374	0.635686	0.731	0.819	0.793	11	9	8	11	8	10
YPL083C	SEN54	0.794	0.332789	0.940893	0.0264598	0.753	2.364	0.794	2	2	2	2	2	2
YDR495C	VPS3	0.794	0.332789	0.912891	0.0395808	0.715	0.794	1.073	4	2	1	4	2	1
YMR192W	GYL1	0.794	0.332789	0.38639	0.412974	0.784	0.869	0.794	12	7	11	12	9	10
YNL167C	SKO1	0.794	0.332789	0.866837	0.0620627	0.794	0.465	1.17	2	3	4	1	2	4
YOR299W	BUD7	0.794	0.332789	0.671154	0.173178	0.776	0.858	0.794	5	5	4	4	5	4
YDL110C	TMA17	0.795	0.330973	0.277949	0.556035	0.849	0.782	0.795	11	6	7	11	7	6
YDR227W	SIR4	0.795	0.330973	0.496402	0.304167	0.795	0.676	0.95	4	3	6	4	4	5
YLR109W	AHP1	0.795	0.330973	0.143348	0.843608	0.899	0.722	0.795	19	17	17	19	18	16
YMR087W	YMR087W	0.796	0.32916	0.854446	0.0683153	0.6	0.796	0.809	3	2	3	3	2	3
YPL115C	BEM3	0.796	0.32916	0.526234	0.278821	0.927	0.79	0.796	15	11	10	16	13	12
YKL176C	LST4	0.796	0.32916	0.895878	0.0477511	0.813	0.674	0.796	3	2	3	2	1	2
YNR048W	YNR048W	0.796	0.32916	0.833461	0.0791146	0.586	0.796	1.316	2	2	2	2	2	1
YOR106W	VAM3	0.796	0.32916	0.728888	0.137339	0.821	0.796	0.716	5	3	3	5	3	2
YDR063W	AIM7	0.796	0.32916	0.204762	0.688751	0.905	0.796	0.491	4	3	3	4	3	3
YNR019W	ARE2	0.796	0.32916	0.278574	0.55506	0.638	0.796	0.835	7	8	7	7	7	7
YAL014C	SYN8	0.796	0.32916	0.706327	0.150994	0.796	0.825	0.694	3	4	4	3	4	5
YBR059C	AKL1	0.797	0.327348	0.406245	0.391212	0.71	0.866	0.797	15	11	13	15	9	12
YPL260W	YPL260W	0.797	0.327348	0.212493	0.672655	0.797	0.815	0.787	24	18	22	24	15	22
YGL023C	PIB2	0.797	0.327348	0.690945	0.160556	0.797	0.777	0.895	6	3	5	6	4	6
YKL053C-A	MDM35	0.798	0.325539	0.278228	0.555599	0.86	0.798	0.734	3	4	4	3	3	4
YHR218W	YHR218W	0.798	0.325539	0.689233	0.161634	0.784	0.912	0.798	5	5	5	5	5	5
YBL111C	YBL111C	0.798	0.325539	0.689233	0.161634	0.784	0.907	0.798	5	6	5	5	6	5
YGR233C	PHO81	0.798	0.325539	0.530532	0.275288	0.798	0.815	0.734	8	10	10	9	10	10
YLR272C	YCS4	0.798	0.325539	0.717754	0.144024	0.798	0.533	0.825	7	4	7	6	4	7
YNL094W	APP1	0.798	0.325539	0.893869	0.0487261	0.819	0.697	0.798	2	2	3	2	3	3
YDR335W	MSN5	0.799	0.323733	0.261372	0.582741	0.782	0.8	0.799	18	15	17	19	15	17
YBR145W	ADH5	0.799	0.323733	0.278574	0.55506	0.68	0.914	0.799	10	7	9	10	9	10
YKL084W	HOT13	0.8	0.321928	0.883687	0.0537013	0.763	0.937	0.8	3	1	3	3	2	3
YIL097W	FYV10	0.8	0.321928	0.857479	0.0667763	0.8	0.808	0.791	5	4	4	4	4	5
YGR089W	NNF2	0.8	0.321928	0.819219	0.0866002	0.839	0.8	0.79	5	5	4	5	4	5
YOR141C	ARP8	0.801	0.320126	0.371557	0.429974	0.891	0.754	0.801	12	14	13	13	14	13
YLR206W	ENT2	0.802	0.318326	0.781271	0.107199	0.776	0.89	0.802	4	4	4	5	4	4
YKL034W	TUL1	0.802	0.318326	0.898895	0.0462912	0.802	0.844	0.78	2	2	2	2	1	2
YER092W	IES5	0.802	0.318326	0.677598	0.169028	0.914	0.581	0.802	5	3	4	4	4	3
YDR108W	GSG1	0.802	0.318326	0.830503	0.080659	0.699	0.802	0.921	5	5	5	5	5	5
YOR153W	PDR5	0.802	0.318326	0.257427	0.589345	0.705	0.855	0.802	25	21	25	24	22	22
YGL095C	VPS45	0.802	0.318326	0.3515	0.454075	0.77	0.802	0.888	10	9	12	10	8	11
YLR466W	YRF1-4	0.802	0.318326	0.657349	0.182204	0.785	0.918	0.802	7	8	7	7	8	6
YLL066C	YLL066C	0.802	0.318326	0.657349	0.182204	0.785	0.918	0.802	7	8	7	7	8	6
YEL077C	YEL077C	0.802	0.318326	0.657349	0.182204	0.785	0.918	0.802	7	8	7	7	8	6
YPR204W	YPR204W	0.802	0.318326	0.657349	0.182204	0.785	0.918	0.802	7	8	7	7	8	6
YHL050C	YHL050C	0.802	0.318326	0.657349	0.182204	0.785	0.918	0.802	7	8	7	7	8	6
YLL067C	YLL067C	0.802	0.318326	0.657349	0.182204	0.785	0.918	0.802	7	8	7	7	8	6
YOR130C	ORT1	0.802	0.318326	0.497266	0.303412	0.735	0.802	0.897	4	4	3	5	3	4
YCR083W	TRX3	0.802	0.318326	0.251035	0.600266	0.802	0.893	0.728	2	2	2	2	2	2
YDL045C	FAD1	0.803	0.316528	0.715175	0.145588	0.803	1.041	0.475	3	2	2	3	2	1
YOR087W	YVC1	0.803	0.316528	0.532743	0.273483	0.803	0.981	0.791	7	3	5	7	3	4
YFL029C	CAK1	0.803	0.316528	0.663821	0.177949	0.383	0.962	0.803	5	5	4	3	4	3
YBL007C	SLA1	0.803	0.316528	0.262147	0.581455	0.813	0.741	0.803	17	13	14	17	13	12
YBL023C	MCM2	0.803	0.316528	0.566332	0.246929	0.803	0.793	0.929	11	8	11	11	8	9
YLR342W	FKS1	0.803	0.316528	0.176948	0.752154	0.803	0.839	0.778	34	32	30	34	33	31
YCR066W	RAD18	0.804	0.314733	0.932474	0.0303633	1.142	0.804	0.751	2	2	1	2	2	2
YDR268W	MSW1	0.804	0.314733	0.7314	0.135845	0.804	1.165	0.73	6	7	4	7	6	2
YPR179C	HDA3	0.805	0.312939	0.752478	0.123506	0.721	0.805	0.841	5	5	4	5	5	4
YKL129C	MYO3	0.805	0.312939	0.396469	0.401791	0.805	1.133	0.792	9	7	8	9	7	7
YGR268C	HUA1	0.805	0.312939	0.737779	0.132074	0.805	0.163	1.24	2	2	1	2	2	1
YGR267C	FOL2	0.805	0.312939	0.397261	0.400924	0.805	0.752	0.822	5	5	4	4	5	3
YIL077C	RCI37	0.805	0.312939	0.734278	0.13414	0.805	1.134	0.788	3	2	3	3	2	3
YHR171W	ATG7	0.805	0.312939	0.907743	0.042037	1.706	0.57	0.805	3	3	3	2	1	2
YLR100W	ERG27	0.806	0.311148	0.30309	0.518428	0.757	0.814	0.806	15	13	15	17	13	13
YNL063W	MTQ1	0.806	0.311148	0.916031	0.03809	0.657	0.921	0.806	4	2	2	4	2	2
YPR091C	YPR091C	0.806	0.311148	0.38604	0.413367	0.806	0.836	0.723	16	10	17	17	12	16
YER062C	HOR2	0.806	0.311148	0.195353	0.709179	0.715	0.806	0.901	14	11	14	13	12	12
YNR026C	SEC12	0.806	0.311148	0.466525	0.331125	0.787	0.827	0.806	8	7	7	7	6	9
YKL042W	SPC42	0.806	0.311148	0.739417	0.131111	1.045	0.806	0.706	4	3	4	3	3	3
YDR251W	PAM1	0.806	0.311148	0.282706	0.548665	0.806	0.811	0.796	19	12	14	18	14	13
YGR095C	RRP46	0.806	0.311148	0.679526	0.167794	0.73	0.806	0.909	6	3	6	6	4	5
YML070W	DAK1	0.807	0.309359	0.200837	0.697156	0.801	0.807	0.828	26	25	26	28	25	26
YOR099W	KTR1	0.807	0.309359	0.276228	0.558732	0.752	0.851	0.807	14	13	15	14	14	14
YOL025W	LAG2	0.807	0.309359	0.726596	0.138707	0.791	0.807	0.866	4	4	5	5	5	5
YPL154C	PEP4	0.807	0.309359	0.19913	0.700863	0.806	0.913	0.807	17	16	17	17	16	16
YGR068C	ART5	0.808	0.307573	0.846137	0.0725592	0.808	1.053	0.673	1	2	2	2	2	2
YFL066C	YFL066C	0.808	0.307573	0.77944	0.108217	0.808	0.944	0.767	4	4	4	4	4	4
YGL082W	YGL082W	0.808	0.307573	0.349301	0.4568	0.706	0.839	0.808	10	9	10	9	10	9
YBR222C	PCS60	0.808	0.307573	0.309167	0.509807	0.801	0.823	0.808	17	16	17	18	16	15
YLR025W	SNF7	0.808	0.307573	0.27659	0.558163	0.808	0.92	0.604	5	5	4	5	5	4
YLR363C	NMD4	0.809	0.305788	0.759485	0.119481	0.809	1.068	0.781	3	2	2	3	3	2
YHL031C	GOS1	0.809	0.305788	0.335725	0.474017	0.809	0.78	0.929	9	8	9	9	8	8
YGL208W	SIP2	0.809	0.305788	0.920027	0.0361996	0.747	0.957	0.809	3	2	2	3	1	2
YOR094W	ARF3	0.81	0.304006	0.751608	0.124009	0.907	0.789	0.81	2	3	3	2	3	3
YEL011W	GLC3	0.81	0.304006	0.528147	0.277245	0.628	0.861	0.81	14	11	11	14	11	11
YOR132W	VPS17	0.811	0.302226	0.775889	0.110201	0.912	0.811	0.538	6	5	4	7	4	4
YCR060W	TAH1	0.811	0.302226	0.830314	0.0807577	1.041	0.811	0.792	2	2	2	2	2	1
YLR199C	PBA1	0.811	0.302226	0.826515	0.0827491	0.811	0.714	1.134	5	4	3	5	5	3
YHR179W	OYE2	0.811	0.302226	0.220831	0.65594	0.783	0.848	0.811	25	21	17	24	22	18
YOR113W	AZF1	0.812	0.300448	0.927567	0.0326549	0.812	0.75	0.836	4	3	4	4	3	4
YFR050C	PRE4	0.812	0.300448	0.507863	0.294253	1.143	0.812	0.684	5	4	4	5	4	5
YIL144W	TID3	0.812	0.300448	0.920027	0.0361996	0.723	0.812	0.985	3	3	3	2	3	3
YDR530C	APA2	0.813	0.298673	0.657349	0.182204	0.813	0.982	0.788	8	5	8	7	6	8
YOR283W	YOR283W	0.813	0.298673	0.790919	0.101868	0.803	0.906	0.813	8	4	6	8	3	7
YNL241C	ZWF1	0.813	0.298673	0.233656	0.631423	0.813	0.826	0.759	29	25	24	29	26	25
YIL010W	DOT5	0.813	0.298673	0.337746	0.471409	0.813	0.714	0.836	10	7	8	11	8	8
YBR126C	TPS1	0.813	0.298673	0.278574	0.55506	0.778	0.894	0.813	17	12	17	17	12	14
YKL128C	PMU1	0.814	0.296899	0.537838	0.269348	0.788	0.814	0.815	7	7	5	7	6	5
YIR003W	AIM21	0.814	0.296899	0.462256	0.335117	0.891	0.767	0.814	10	8	7	10	9	6
YGL184C	STR3	0.814	0.296899	0.528147	0.277245	0.814	0.909	0.781	9	8	10	10	10	9
YBR069C	TAT1	0.815	0.295128	0.550513	0.259233	1.076	0.739	0.815	8	5	7	8	6	8
YDL234C	GYP7	0.815	0.295128	0.778414	0.108789	0.815	0.86	0.73	7	8	6	8	8	5
YLR178C	TFS1	0.816	0.293359	0.526591	0.278526	0.731	1.102	0.816	7	6	5	7	5	4
YOL018C	TLG2	0.816	0.293359	0.559926	0.251869	0.816	0.825	0.716	7	4	4	7	4	5
YBL029C-A	YBL029C-A	0.816	0.293359	0.830503	0.080659	0.89	0.816	0.699	2	3	3	2	3	3
YNL027W	CRZ1	0.817	0.291592	0.709001	0.149353	0.824	0.817	0.727	6	6	6	7	5	6
YBL107C	YBL107C	0.817	0.291592	0.813548	0.0896168	0.953	0.733	0.817	2	2	2	2	2	2
YKR017C	YKR017C	0.817	0.291592	0.963997	0.0159243	1.408	0.602	0.817	2	1	2	2	2	2
YDL099W	BUG1	0.817	0.291592	0.788986	0.102931	0.837	0.817	0.725	4	2	2	4	1	2
YMR160W	YMR160W	0.817	0.291592	0.926545	0.0331334	0.788	1.006	0.817	3	3	1	3	2	3
YJL212C	OPT1	0.817	0.291592	0.616316	0.210197	0.683	0.817	0.834	5	3	3	5	4	3
YOR285W	RDL1	0.817	0.291592	0.433604	0.362907	0.798	0.981	0.817	9	9	8	9	9	9
YGL227W	VID30	0.817	0.291592	0.781271	0.107199	0.74	0.817	0.829	6	3	6	6	5	6
YDR490C	PKH1	0.817	0.291592	0.899325	0.0460833	0.763	0.817	1.176	3	3	3	2	3	2
YHR086W	NAM8	0.818	0.289827	0.843237	0.0740505	0.719	0.818	1.117	4	3	3	4	4	3
YGR002C	SWC4	0.819	0.288065	0.881085	0.0549821	1.066	0.25	0.819	6	3	4	6	4	4
YLR378C	SEC61	0.819	0.288065	0.576544	0.239168	0.99	0.735	0.819	4	3	3	4	2	3
YFR006W	YFR006W	0.819	0.288065	0.429265	0.367274	0.81	0.819	0.834	22	21	21	22	20	21
YDR135C	YCF1	0.819	0.288065	0.448565	0.348174	0.866	0.793	0.819	28	17	22	28	18	22
YAL022C	FUN26	0.819	0.288065	0.891033	0.0501063	0.65	0.819	1.175	2	2	2	2	2	2
YLR354C	TAL1	0.819	0.288065	0.264186	0.57809	0.844	0.818	0.819	37	33	31	37	34	34
YKR029C	SET3	0.82	0.286304	0.889004	0.0510964	0.992	0.82	0.73	7	6	5	6	6	4
YCL033C	MXR2	0.82	0.286304	0.657661	0.181998	0.81	0.956	0.82	4	4	5	5	3	5
YML028W	TSA1	0.82	0.286304	0.27457	0.561347	0.793	0.835	0.82	10	10	13	12	10	12
YJL165C	HAL5	0.82	0.286304	0.386716	0.412608	0.869	0.82	0.783	9	9	9	9	8	9
YLL029W	FRA1	0.82	0.286304	0.42271	0.373958	0.82	0.856	0.705	12	9	9	12	8	9
YKL157W	APE2	0.821	0.284546	0.278574	0.55506	0.821	0.869	0.785	50	47	44	50	44	42
YNL222W	SSU72	0.821	0.284546	0.892859	0.0492172	0.821	0.588	0.93	3	2	2	3	2	1
YIL124W	AYR1	0.821	0.284546	0.393707	0.404826	0.826	0.821	0.806	10	7	10	9	10	9
YKL047W	YKL047W	0.821	0.284546	0.656044	0.183067	0.821	0.77	0.942	7	8	6	6	6	5
YNR013C	PHO91	0.822	0.28279	0.635849	0.196646	0.773	0.822	0.847	8	7	7	8	7	7
YBL055C	YBL055C	0.822	0.28279	0.42959	0.366945	0.794	0.822	0.932	15	12	15	15	13	14
YLR387C	REH1	0.822	0.28279	0.791797	0.101386	0.995	0.822	0.564	5	4	4	5	5	4
YAL044C	GCV3	0.822	0.28279	0.279571	0.553508	0.787	0.895	0.822	7	6	7	7	6	6
YMR165C	PAH1	0.822	0.28279	0.905428	0.0431462	0.903	0.822	0.795	4	3	3	4	3	2
YOR336W	KRE5	0.823	0.281036	0.690945	0.160556	1.037	0.823	0.783	13	11	11	13	11	12
YNL277W	MET2	0.823	0.281036	0.363375	0.439645	0.823	0.846	0.82	10	9	10	10	8	10
YDL115C	IWR1	0.823	0.281036	0.958627	0.0183504	0.823	0.937	0.792	4	2	2	4	2	1
YOR069W	VPS5	0.823	0.281036	0.737779	0.132074	0.82	0.831	0.823	14	11	11	14	12	12
YKL010C	UFD4	0.824	0.279284	0.552408	0.25774	0.824	0.95	0.796	10	9	9	10	9	9
YGR130C	YGR130C	0.824	0.279284	0.336312	0.473258	0.811	0.824	0.845	34	23	25	35	22	21
YPR119W	CLB2	0.824	0.279284	0.920027	0.0361996	0.824	0.854	0.468	4	1	3	4	2	2
YLR052W	IES3	0.825	0.277534	0.772042	0.112359	0.825	0.825	0.834	3	4	4	4	4	4
YHR161C	YAP1801	0.825	0.277534	0.874956	0.0580136	0.825	0.926	0.672	3	1	2	3	2	2
YDL135C	RDI1	0.825	0.277534	0.399096	0.398923	0.861	0.825	0.802	18	16	14	18	17	14
YER119C	AVT6	0.825	0.277534	0.937072	0.028227	0.733	0.825	0.881	2	1	2	2	2	2
YCL047C	YCL047C	0.826	0.275786	0.680137	0.167403	0.826	0.715	0.973	5	5	5	5	5	5
YDR168W	CDC37	0.826	0.275786	0.331263	0.479828	0.864	0.826	0.805	26	17	22	27	18	22
YOR261C	RPN8	0.826	0.275786	0.403986	0.393633	0.916	0.796	0.826	18	14	14	18	15	14
YIR010W	DSN1	0.827	0.274041	0.927567	0.0326549	0.827	0.819	1.892	2	1	2	2	1	2
YLL058W	YLL058W	0.827	0.274041	0.645747	0.189938	0.777	0.831	0.827	7	5	7	7	5	7
YLR209C	PNP1	0.827	0.274041	0.663821	0.177949	0.827	0.721	0.869	4	4	5	4	3	5
YIL068C	SEC6	0.827	0.274041	0.938313	0.0276524	0.827	0.176	1.533	2	2	2	2	3	2
YLR389C	STE23	0.827	0.274041	0.347465	0.459089	0.858	0.827	0.793	29	25	27	28	26	28
YJL070C	YJL070C	0.828	0.272297	0.920027	0.0361996	1.225	0.828	0.563	3	4	4	3	3	4
YGL004C	RPN14	0.829	0.270556	0.87827	0.056372	0.648	0.829	0.905	3	3	3	3	3	2
YJR099W	YUH1	0.829	0.270556	0.854446	0.0683153	1.512	0.829	0.551	3	3	3	3	3	3
YJL019W	MPS3	0.829	0.270556	0.898895	0.0462912	0.768	0.829	1.023	5	3	5	4	4	4
YDL166C	FAP7	0.829	0.270556	0.512144	0.290608	0.877	0.829	0.741	5	6	4	5	4	4
YDL137W	ARF2	0.829	0.270556	0.427627	0.368934	0.829	0.869	0.818	2	1	2	2	2	2
YDR011W	SNQ2	0.829	0.270556	0.544148	0.264283	0.815	0.906	0.829	19	14	15	17	15	17
YGR083C	GCD2	0.829	0.270556	0.577039	0.238795	0.935	0.725	0.829	10	12	14	12	11	14
YOL055C	THI20	0.829	0.270556	0.907743	0.042037	0.708	1.021	0.829	4	3	4	4	5	4
YJL164C	TPK1	0.829	0.270556	0.507863	0.294253	0.829	0.935	0.777	8	6	6	8	6	6
YMR190C	SGS1	0.83	0.268817	0.957902	0.018679	1.151	0.803	0.83	3	2	2	3	3	3
YML008C	ERG6	0.83	0.268817	0.337746	0.471409	0.758	0.862	0.83	25	25	23	26	25	24
YIL105C	SLM1	0.83	0.268817	0.781271	0.107199	0.83	0.82	0.939	4	3	4	4	3	4
YBR215W	HPC2	0.83	0.268817	0.938313	0.0276524	1.169	0.83	0.01	2	3	1	3	2	0
YDL001W	RMD1	0.83	0.268817	0.926545	0.0331334	0.83	0.664	0.97	4	3	3	4	2	3
YJR103W	URA8	0.83	0.268817	0.727896	0.137931	0.83	0.826	0.873	6	6	5	6	4	5
YOR327C	SNC2	0.83	0.268817	0.690945	0.160556	0.738	0.83	0.864	5	6	4	5	6	5
YAL013W	DEP1	0.83	0.268817	0.795893	0.0991455	0.814	1.065	0.83	7	5	7	7	5	7
YNL026W	SAM50	0.831	0.26708	0.633144	0.198497	0.797	0.909	0.831	7	8	11	9	9	10
YDR389W	SAC7	0.831	0.26708	0.895878	0.0477511	0.831	0.731	1.025	5	4	4	5	5	5
YDL036C	PUS9	0.832	0.265345	0.904602	0.0435424	0.936	0.636	0.832	4	3	5	4	3	5
YBR080C	SEC18	0.832	0.265345	0.3515	0.454075	0.871	0.832	0.828	26	26	23	28	25	24
YBR170C	NPL4	0.832	0.265345	0.470609	0.32734	0.866	0.832	0.827	11	9	11	12	10	12
YER107C	GLE2	0.833	0.263612	0.657349	0.182204	0.833	1.045	0.82	5	3	4	5	3	4
YNL084C	END3	0.833	0.263612	0.539481	0.268024	1.017	0.833	0.747	15	14	15	15	13	14
YNL243W	SLA2	0.833	0.263612	0.411439	0.385694	0.833	0.804	0.867	19	15	20	19	15	17
YHR057C	CPR2	0.834	0.261881	0.726965	0.138486	0.834	0.845	0.476	3	4	4	2	4	4
YDR364C	CDC40	0.834	0.261881	0.927567	0.0326549	0.815	0.979	0.834	3	3	3	2	2	3
YDL097C	RPN6	0.834	0.261881	0.361623	0.441744	0.908	0.798	0.834	21	19	19	21	18	20
YNL339C	YRF1-6	0.834	0.261881	0.726878	0.138538	0.834	0.901	0.826	12	12	10	12	12	9
YGR296W	YRF1-3	0.834	0.261881	0.726878	0.138538	0.834	0.901	0.826	12	12	10	12	12	9
YLR392C	ART10	0.834	0.261881	0.967367	0.0144085	0.735	0.834	0.89	2	2	2	2	2	2
YJL030W	MAD2	0.834	0.261881	0.817122	0.087713	0.869	0.834	0.456	5	3	5	5	4	4
YMR184W	ADD37	0.835	0.260152	0.912891	0.0395808	0.835	0.542	1.01	5	5	4	3	3	5
YAR042W	SWH1	0.835	0.260152	0.57289	0.241929	0.805	0.954	0.835	15	15	15	16	13	13
YDR392W	SPT3	0.835	0.260152	0.830503	0.080659	0.859	0.833	0.835	3	2	3	3	1	3
YLR024C	UBR2	0.835	0.260152	0.943974	0.0250399	0.835	1.032	0.741	3	3	3	2	2	2
YPL084W	BRO1	0.835	0.260152	0.537529	0.269598	0.868	0.808	0.835	19	16	17	22	18	21
YPL151C	PRP46	0.835	0.260152	0.927567	0.0326549	0.835	1.122	0.826	3	2	2	3	2	2
YBR086C	IST2	0.836	0.258425	0.537838	0.269348	0.858	0.805	0.836	19	12	15	19	12	15
YNR011C	PRP2	0.836	0.258425	0.926545	0.0331334	0.836	2.109	0.633	3	3	3	4	4	5
YGL206C	CHC1	0.836	0.258425	0.37325	0.428	0.826	0.836	0.852	68	62	59	66	60	56
YBR257W	POP4	0.836	0.258425	0.938313	0.0276524	0.836	0.971	0.569	2	1	2	3	1	3
YDR122W	KIN1	0.837	0.2567	0.636279	0.196352	0.791	0.901	0.837	14	8	10	14	10	9
YIL042C	PKP1	0.837	0.2567	0.916656	0.0377937	0.837	0.949	0.719	2	4	4	4	4	4
YGR205W	YGR205W	0.837	0.2567	0.759485	0.119481	0.837	1.479	0.751	3	3	2	3	2	2
YDR511W	ACN9	0.837	0.2567	0.946156	0.0240374	0.775	0.874	0.837	2	2	2	2	2	2
YHR041C	SRB2	0.837	0.2567	0.895878	0.0477511	0.837	0.827	1.276	4	4	3	4	4	3
YGL196W	DSD1	0.837	0.2567	0.781271	0.107199	0.837	1.039	0.712	7	7	7	7	7	7
YJR017C	ESS1	0.838	0.254978	0.528147	0.277245	0.838	0.803	0.844	13	12	12	13	12	11
YHR183W	GND1	0.838	0.254978	0.392578	0.406074	0.838	0.83	0.848	43	38	39	44	41	36
YKL179C	COY1	0.838	0.254978	0.726878	0.138538	0.933	0.838	0.778	14	8	10	13	7	8
YPL209C	IPL1	0.838	0.254978	0.966678	0.0147182	0.465	0.838	1.142	2	2	1	2	2	2
YLR260W	LCB5	0.838	0.254978	0.862434	0.064274	0.909	0.838	0.624	3	3	4	4	3	4
YKR067W	GPT2	0.838	0.254978	0.569718	0.24434	0.702	0.838	0.927	13	11	10	13	11	9
YFL039C	ACT1	0.838	0.254978	0.388371	0.410754	0.838	0.838	0.858	37	38	36	36	38	35
YFR041C	ERJ5	0.839	0.253257	0.712382	0.147287	0.855	0.706	0.839	8	8	6	8	6	6
YHR135C	YCK1	0.839	0.253257	0.676414	0.169787	0.777	0.938	0.839	9	7	8	9	7	8
YIL017C	VID28	0.839	0.253257	0.919074	0.0366496	0.907	0.574	0.839	5	5	5	5	4	4
YDR088C	SLU7	0.839	0.253257	0.967367	0.0144085	0.581	0.839	1.187	3	2	2	2	2	2
YMR025W	CSI1	0.84	0.251539	0.937629	0.0279692	0.732	0.84	0.995	2	2	2	2	2	2
YDR400W	URH1	0.84	0.251539	0.40189	0.395893	0.88	0.803	0.84	6	5	5	6	5	5
YIL087C	AIM19	0.84	0.251539	0.853172	0.0689634	0.546	0.84	1.395	2	2	2	2	2	2
YOR043W	WHI2	0.841	0.249822	0.636528	0.196183	0.841	0.918	0.81	9	11	11	9	11	11
YDR032C	PST2	0.841	0.249822	0.411522	0.385607	0.777	0.855	0.841	9	9	9	9	8	8
YAL016W	TPD3	0.841	0.249822	0.526591	0.278526	0.841	0.838	0.855	12	11	13	12	12	13
YIL083C	CAB2	0.841	0.249822	0.581034	0.235798	0.762	0.841	0.904	9	7	8	9	8	9
YLR369W	SSQ1	0.841	0.249822	0.575623	0.239862	0.841	0.843	0.782	14	12	11	15	12	11
YOR171C	LCB4	0.841	0.249822	0.546311	0.26256	0.795	0.852	0.841	11	9	13	12	10	12
YBL103C	RTG3	0.841	0.249822	0.937072	0.028227	0.841	0.98	0.812	3	4	3	3	3	3
YDR388W	RVS167	0.841	0.249822	0.442932	0.353663	0.847	0.841	0.799	15	15	14	15	16	14
YOL138C	RTC1	0.841	0.249822	0.927567	0.0326549	0.935	0.791	0.841	6	4	6	6	3	5
YDR129C	SAC6	0.841	0.249822	0.406664	0.390765	0.859	0.839	0.841	24	22	22	24	21	21
YMR233W	TRI1	0.842	0.248108	0.929592	0.0317077	0.842	0.126	0.931	4	2	2	4	3	2
YDR080W	VPS41	0.842	0.248108	0.883687	0.0537013	0.936	0.842	0.654	6	4	4	6	5	4
YJL149W	DAS1	0.842	0.248108	0.93576	0.0288357	1.26	0.842	0.589	4	5	4	5	4	4
YFR047C	BNA6	0.842	0.248108	0.726878	0.138538	0.842	0.944	0.76	8	5	7	8	6	6
YDL160C-A	YDL160C-A	0.843	0.246395	0.940269	0.0267481	0.953	0	0.747	3	0	2	3	0	2
YMR261C	TPS3	0.843	0.246395	0.52466	0.280122	0.842	0.928	0.843	25	22	21	27	22	23
YNR016C	ACC1	0.843	0.246395	0.427627	0.368934	1.02	0.689	0.843	132	129	121	133	127	121
YMR183C	SSO2	0.843	0.246395	0.614379	0.211564	0.843	0.887	0.725	11	10	10	11	9	10
YNL272C	SEC2	0.843	0.246395	0.825072	0.0835084	0.843	0.867	0.836	7	5	5	7	5	5
YGR167W	CLC1	0.843	0.246395	0.526591	0.278526	0.843	0.894	0.729	19	10	12	18	11	13
YBL050W	SEC17	0.843	0.246395	0.52466	0.280122	0.85	0.798	0.843	16	14	16	16	14	16
YHR200W	RPN10	0.843	0.246395	0.516972	0.286533	0.843	0.905	0.728	6	6	5	6	6	6
YKR001C	VPS1	0.843	0.246395	0.42271	0.373958	0.844	0.843	0.81	32	31	32	31	32	29
YKL140W	TGL1	0.843	0.246395	0.883687	0.0537013	0.974	0.843	0.821	13	8	8	13	11	8
YPR186C	PZF1	0.844	0.244685	0.94047	0.0266551	0.815	3.036	0.844	5	3	4	5	3	4
YLR380W	CSR1	0.844	0.244685	0.635921	0.196597	0.844	0.721	0.942	12	12	11	12	13	11
YOR195W	SLK19	0.844	0.244685	0.734259	0.134151	0.844	0.648	0.873	21	11	13	20	11	11
YHR192W	YHR192W	0.844	0.244685	0.758305	0.120156	0.864	0.844	0.821	4	4	4	4	4	4
YLR104W	LCL2	0.844	0.244685	0.781271	0.107199	0.784	0.844	1.049	4	2	3	4	3	3
YBL060W	YEL1	0.844	0.244685	0.967367	0.0144085	0.869	0.844	0.54	4	2	2	4	2	2
YOR126C	IAH1	0.844	0.244685	0.853172	0.0689634	0.79	0.844	0.85	7	6	4	7	5	4
YIL138C	TPM2	0.844	0.244685	0.606643	0.217067	0.876	0.844	0.821	19	10	11	19	10	10
YPL006W	NCR1	0.845	0.242977	0.87089	0.0600365	0.848	0.632	0.845	6	3	5	6	2	6
YOR352W	YOR352W	0.845	0.242977	0.90775	0.0420338	0.935	0.797	0.845	2	2	2	2	2	2
YGL174W	BUD13	0.845	0.242977	0.874956	0.0580136	0.873	0.845	0.761	6	3	6	6	2	5
YLR187W	SKG3	0.846	0.24127	0.868542	0.0612093	0.846	0.912	0.833	10	9	8	10	9	8
YOR347C	PYK2	0.846	0.24127	0.637717	0.195372	0.846	0.802	0.887	11	10	11	12	9	10
YPL128C	TBF1	0.846	0.24127	0.728094	0.137812	0.979	0.846	0.826	7	4	8	8	3	6
YDR514C	YDR514C	0.846	0.24127	0.885358	0.052881	0.746	1.11	0.846	7	7	7	6	4	7
YPR089W	YPR089W	0.846	0.24127	0.772964	0.111841	0.846	0.699	0.898	6	6	6	7	6	6
YOR267C	HRK1	0.847	0.239566	0.635849	0.196646	0.847	0.916	0.811	10	9	11	10	8	11
YBL064C	PRX1	0.847	0.239566	0.647372	0.188846	0.804	0.847	0.898	10	6	8	10	6	7
YOR357C	SNX3	0.847	0.239566	0.577039	0.238795	0.847	0.762	0.922	8	9	7	8	8	7
YMR296C	LCB1	0.847	0.239566	0.634014	0.197901	0.88	0.847	0.838	8	7	8	8	7	8
YHR085W	IPI1	0.848	0.237864	0.926545	0.0331334	0.821	0.848	1.009	2	2	4	2	4	4
YBL008W	HIR1	0.848	0.237864	0.955245	0.019885	1.147	0.848	0.706	3	4	2	3	2	3
YDL044C	MTF2	0.848	0.237864	0.938313	0.0276524	0.848	0.682	1.166	7	2	3	7	2	2
YJR046W	TAH11	0.848	0.237864	0.75952	0.119461	1	0.817	0.848	5	5	6	5	5	6
YER100W	UBC6	0.848	0.237864	0.770907	0.112998	0.865	0.848	0.808	7	5	6	7	5	6
YJR091C	JSN1	0.848	0.237864	0.781271	0.107199	0.771	0.985	0.848	12	11	10	11	9	11
YKL082C	RRP14	0.848	0.237864	0.883687	0.0537013	1.14	0.753	0.848	9	6	8	9	8	4
YNL106C	INP52	0.849	0.236164	0.884927	0.0530927	0.776	1.07	0.849	5	6	6	5	6	6
YDR200C	VPS64	0.849	0.236164	0.940893	0.0264598	0.824	0.87	0.849	5	4	1	5	3	2
YKL193C	SDS22	0.849	0.236164	0.647534	0.188737	0.849	0.926	0.791	10	10	11	10	9	9
YML032C	RAD52	0.849	0.236164	0.898698	0.0463863	0.859	0.849	0.773	7	6	7	8	4	7
YNL055C	POR1	0.849	0.236164	0.470609	0.32734	0.927	0.819	0.849	21	19	21	22	20	20
YGL197W	MDS3	0.849	0.236164	0.969915	0.0132662	0.849	0.978	0.534	3	2	3	2	3	2
YLR144C	ACF2	0.85	0.234465	0.866837	0.0620627	0.85	0.725	0.855	8	8	8	9	9	10
YGL018C	JAC1	0.85	0.234465	0.778414	0.108789	0.841	0.924	0.85	7	5	6	6	5	6
YLR373C	VID22	0.85	0.234465	0.690945	0.160556	0.939	0.85	0.85	9	11	8	10	11	8
YPL259C	APM1	0.85	0.234465	0.87827	0.056372	0.85	0.975	0.761	7	6	7	6	6	7
YBL051C	PIN4	0.85	0.234465	0.926545	0.0331334	0.894	0.556	0.85	5	2	4	5	3	4
YML115C	VAN1	0.85	0.234465	0.657349	0.182204	0.821	0.899	0.85	9	9	9	9	8	9
YCL028W	RNQ1	0.851	0.232769	0.580572	0.236144	0.849	0.851	0.863	8	7	6	8	7	6
YKL028W	TFA1	0.851	0.232769	0.829166	0.0813585	0.851	0.832	0.867	8	5	5	8	4	5
YOR278W	HEM4	0.851	0.232769	0.900076	0.045721	0.851	0.821	0.955	5	5	5	5	4	5
YKL204W	EAP1	0.851	0.232769	0.673618	0.171586	0.953	0.851	0.848	19	19	17	20	20	18
YMR307W	GAS1	0.851	0.232769	0.491094	0.308835	0.945	0.807	0.851	13	10	12	13	11	12
YBR236C	ABD1	0.851	0.232769	0.893869	0.0487261	0.851	0.674	0.89	4	7	7	6	8	6
YKL218C	SRY1	0.851	0.232769	0.781271	0.107199	1.009	0.851	0.77	6	5	5	6	5	4
YIL116W	HIS5	0.852	0.231075	0.679526	0.167794	0.852	0.815	1.017	8	8	9	8	8	9
YBR060C	ORC2	0.852	0.231075	0.973855	0.0115056	0.852	0.548	0.918	4	1	2	4	2	3
YLR330W	CHS5	0.852	0.231075	0.829166	0.0813585	0.852	0.798	0.882	9	5	7	9	5	6
YMR301C	ATM1	0.852	0.231075	0.785689	0.104749	1.015	0.852	0.815	8	11	8	9	11	8
YPL214C	THI6	0.852	0.231075	0.900076	0.045721	0.946	0.852	0.762	1	3	4	1	2	4
YOR110W	TFC7	0.852	0.231075	0.900076	0.045721	0.943	0.852	0.389	5	5	4	5	4	4
YFL023W	BUD27	0.852	0.231075	0.783548	0.105935	0.893	0.794	0.852	16	9	10	15	12	10
YKR023W	YKR023W	0.852	0.231075	0.900445	0.0455428	0.852	1.556	0.845	4	3	4	4	4	5
YBL085W	BOI1	0.853	0.229382	0.829166	0.0813585	0.853	0.969	0.793	11	8	8	11	9	8
YLL006W	MMM1	0.853	0.229382	0.885854	0.0526377	0.989	0.853	0.651	7	5	4	6	4	6
YLR250W	SSP120	0.853	0.229382	0.805411	0.0939823	0.58	0.853	0.935	7	5	4	7	3	4
YGL094C	PAN2	0.853	0.229382	0.958627	0.0183504	1.118	0.853	0.787	2	2	2	2	2	2
YNL297C	MON2	0.853	0.229382	0.806674	0.093302	0.853	0.831	0.962	11	9	12	11	10	12
YIL027C	KRE27	0.853	0.229382	0.657349	0.182204	0.854	0.853	0.763	4	2	2	4	2	2
YDL131W	LYS21	0.854	0.227692	0.518	0.28567	0.848	0.885	0.854	23	22	19	23	20	21
YJL031C	BET4	0.854	0.227692	0.881837	0.0546117	0.854	0.77	0.993	4	4	4	5	3	4
YPR174C	YPR174C	0.854	0.227692	0.958627	0.0183504	0.941	0.854	0.735	2	2	2	2	2	2
YNL161W	CBK1	0.854	0.227692	0.892859	0.0492172	1.006	0.793	0.854	4	3	5	4	4	5
YOL088C	MPD2	0.855	0.226004	0.892859	0.0492172	0.855	0.784	1.034	6	3	5	6	3	5
YDR292C	SRP101	0.855	0.226004	0.68308	0.165529	0.919	0.855	0.776	14	14	13	15	11	13
YLR093C	NYV1	0.855	0.226004	0.617115	0.209634	0.855	1.095	0.389	4	4	3	4	3	3
YEL044W	IES6	0.856	0.224317	0.825465	0.0833013	0.859	0.856	0.758	2	2	3	2	3	3
YPL204W	HRR25	0.856	0.224317	0.697588	0.156401	0.856	0.878	0.851	12	13	14	12	13	12
YCR076C	YCR076C	0.856	0.224317	0.944354	0.0248654	0.788	0.856	1.144	4	2	2	4	3	3
YDR498C	SEC20	0.856	0.224317	0.958627	0.0183504	0.856	0.896	0.704	3	3	2	3	3	2
YBR026C	ETR1	0.856	0.224317	0.628708	0.201551	0.828	0.856	0.894	12	13	12	13	13	12
YGL172W	NUP49	0.856	0.224317	0.884055	0.0535205	0.856	0.719	0.873	4	3	5	4	4	4
YGL061C	DUO1	0.857	0.222633	0.917283	0.0374964	0.857	1.417	0.852	5	4	5	4	4	5
YOR291W	YPK9	0.857	0.222633	0.939404	0.0271475	0.857	1.063	0.798	4	2	4	4	2	3
YKL175W	ZRT3	0.857	0.222633	0.979008	0.00921376	0.548	1.13	0.857	2	2	1	2	2	2
YJR088C	EMC2	0.857	0.222633	0.746703	0.126852	0.862	0.857	0.823	8	7	8	7	8	7
YFL010C	WWM1	0.857	0.222633	0.717382	0.144249	0.975	0.811	0.857	3	3	3	3	3	3
YPL091W	GLR1	0.857	0.222633	0.578115	0.237986	0.922	0.857	0.856	23	19	22	24	20	22
YDL021W	GPM2	0.857	0.222633	0.702061	0.153625	0.764	0.857	0.942	13	13	13	13	10	11
YCR042C	TAF2	0.858	0.22095	0.917283	0.0374964	0.855	0.966	0.858	5	3	5	6	3	6
YIL154C	IMP2'	0.858	0.22095	0.791797	0.101386	0.905	0.858	0.8	3	2	2	3	2	2
YJL158C	CIS3	0.858	0.22095	0.537529	0.269598	0.857	1.565	0.858	3	3	3	3	3	3
YLR131C	ACE2	0.858	0.22095	0.936117	0.02867	0.858	1.091	0.27	2	2	1	2	2	1
YNL076W	MKS1	0.858	0.22095	0.885854	0.0526377	0.908	0.674	0.858	6	5	6	6	5	6
YGL254W	FZF1	0.858	0.22095	0.928211	0.0323535	0.927	0.858	0.712	2	3	2	2	3	3
YHL013C	OTU2	0.858	0.22095	0.892859	0.0492172	1.003	0.858	0.707	8	7	3	8	6	4
YNR034W	SOL1	0.859	0.21927	0.837225	0.0771579	0.83	0.859	0.998	4	4	6	5	5	6
YDR001C	NTH1	0.859	0.21927	0.712382	0.147287	0.824	0.896	0.859	17	17	16	17	16	18
YDL122W	UBP1	0.859	0.21927	0.715761	0.145232	0.91	0.859	0.833	16	12	13	16	10	14
YIL033C	BCY1	0.859	0.21927	0.539481	0.268024	0.843	0.859	0.882	15	16	14	15	16	13
YBR082C	UBC4	0.859	0.21927	0.646794	0.189234	0.783	0.859	0.906	2	2	3	3	2	3
YBL014C	RRN6	0.859	0.21927	0.967367	0.0144085	1.001	0.728	0.859	2	2	2	2	2	2
YPL175W	SPT14	0.86	0.217591	0.94047	0.0266551	1.113	0.86	0.5	3	3	3	2	3	2
YOR117W	RPT5	0.86	0.217591	0.607606	0.216378	0.921	0.86	0.837	25	20	21	24	20	23
YLR256W	HAP1	0.86	0.217591	0.958627	0.0183504	0.547	0.86	0.916	2	4	4	3	4	4
YPL023C	MET12	0.86	0.217591	0.841493	0.0749497	0.86	0.986	0.743	8	7	6	8	7	6
YKR018C	YKR018C	0.86	0.217591	0.672992	0.17199	0.854	0.898	0.86	20	15	15	19	16	15
YDR372C	VPS74	0.86	0.217591	0.725036	0.13964	0.86	0.886	0.857	6	6	8	6	7	8
YBR238C	YBR238C	0.861	0.215915	0.967367	0.0144085	0.861	1.188	0.647	3	2	2	3	2	2
YML093W	UTP14	0.861	0.215915	0.718488	0.14358	1.02	0.845	0.861	12	12	11	12	12	10
YDR293C	SSD1	0.861	0.215915	0.594042	0.226183	0.828	0.916	0.861	35	33	34	35	32	31
YNL134C	YNL134C	0.861	0.215915	0.553838	0.256617	0.835	0.878	0.861	22	19	16	21	21	17
YER044C	ERG28	0.861	0.215915	0.734259	0.134151	0.791	0.861	1.168	5	4	5	5	4	5
YKL174C	TPO5	0.861	0.215915	0.958627	0.0183504	0.861	0.893	0.799	5	2	4	5	3	4
YNL278W	CAF120	0.861	0.215915	0.944354	0.0248654	0.861	0.73	0.881	8	4	5	8	5	5
YJR040W	GEF1	0.861	0.215915	0.898895	0.0462912	0.835	0.861	0.993	6	6	6	6	4	6
YER111C	SWI4	0.862	0.21424	0.967367	0.0144085	0.926	0.821	0.862	5	4	2	4	4	3
YDR164C	SEC1	0.862	0.21424	0.880858	0.0550943	0.862	0.854	0.912	11	10	11	11	10	11
YDL070W	BDF2	0.862	0.21424	0.957902	0.018679	0.862	0.881	0.529	3	2	2	2	2	3
YGR100W	MDR1	0.862	0.21424	0.890378	0.0504256	0.794	0.862	0.937	8	5	7	8	5	5
YLR442C	SIR3	0.863	0.212568	0.927567	0.0326549	0.863	0.644	0.915	12	10	10	11	10	9
YMR134W	YMR134W	0.863	0.212568	0.920027	0.0361996	0.798	0.946	0.863	9	5	8	10	6	6
YJR100C	AIM25	0.863	0.212568	0.958807	0.0182687	0.863	0.877	0.715	2	2	2	2	2	2
YPR169W	JIP5	0.863	0.212568	0.967367	0.0144085	0.863	0.831	100	4	3	0	4	3	1
YDR533C	HSP31	0.863	0.212568	0.569443	0.244549	0.79	0.937	0.863	12	8	7	12	7	7
YCL032W	STE50	0.863	0.212568	0.957902	0.018679	0.863	0.679	1.137	5	5	3	6	4	4
YLL022C	HIF1	0.863	0.212568	0.806601	0.0933413	0.909	0.863	0.758	4	3	7	6	3	6
YDL203C	ACK1	0.863	0.212568	0.963209	0.0162795	0.863	1.417	0.552	5	4	5	4	2	3
YBR110W	ALG1	0.864	0.210897	0.921952	0.0352916	0.878	0.864	0.798	7	6	6	7	6	7
YML100W	TSL1	0.864	0.210897	0.751608	0.124009	0.673	0.882	0.864	20	16	14	20	19	13
YOR386W	PHR1	0.864	0.210897	0.82672	0.0826415	0.78	0.864	1.233	2	3	4	4	4	3
YJL084C	ALY2	0.864	0.210897	0.913455	0.0393127	0.864	0.904	0.846	5	6	5	5	6	5
YER148W	SPT15	0.864	0.210897	0.900076	0.045721	0.864	0.844	1.094	1	3	3	2	3	3
YDL213C	NOP6	0.864	0.210897	0.770919	0.112991	1.016	0.864	0.807	6	5	5	6	6	4
YJL141C	YAK1	0.864	0.210897	0.898895	0.0462912	0.864	0.958	0.822	6	6	4	6	6	5
YAL021C	CCR4	0.864	0.210897	0.708122	0.149892	0.825	0.864	0.889	22	19	20	24	19	19
YPL195W	APL5	0.865	0.209228	0.722669	0.141061	0.862	0.865	0.909	15	12	11	14	13	11
YDR422C	SIP1	0.865	0.209228	0.967367	0.0144085	0.814	0.865	0.869	3	2	2	3	3	2
YLR258W	GSY2	0.865	0.209228	0.763917	0.116954	0.755	1.177	0.865	12	11	11	13	13	12
YOL133W	HRT1	0.865	0.209228	0.928211	0.0323535	0.747	0.865	1.049	5	1	4	5	2	4
YLR018C	POM34	0.865	0.209228	0.885854	0.0526377	0.865	0.624	1.01	3	2	3	3	3	3
YPR029C	APL4	0.866	0.207561	0.836927	0.0773124	0.859	0.866	0.983	7	6	7	7	7	7
YGR258C	RAD2	0.866	0.207561	0.964119	0.0158694	0.769	0.866	0.903	5	3	4	5	3	4
YJR134C	SGM1	0.866	0.207561	0.940893	0.0264598	0.907	0.825	0.866	6	3	4	6	5	4
YCR037C	PHO87	0.866	0.207561	0.932444	0.0303775	0.961	0.866	0.815	5	4	7	4	6	6
YGR276C	RNH70	0.867	0.205896	0.830503	0.080659	1.024	0.867	0.858	15	10	12	13	13	12
YJL130C	URA2	0.867	0.205896	0.607606	0.216378	0.919	0.819	0.867	116	114	108	115	113	106
YDR141C	DOP1	0.867	0.205896	0.873793	0.0585915	0.892	0.867	0.816	21	20	20	21	22	21
YML102W	CAC2	0.867	0.205896	0.925195	0.0337668	1.112	0.867	0.865	5	4	4	5	4	4
YJL155C	FBP26	0.867	0.205896	0.883687	0.0537013	0.867	0.982	0.811	8	5	6	8	5	5
YPR097W	YPR097W	0.867	0.205896	0.8851	0.0530078	0.867	1.101	0.855	13	11	10	14	10	10
YPR141C	KAR3	0.867	0.205896	0.933937	0.0296824	0.864	1.042	0.867	13	10	10	13	9	8
YCR009C	RVS161	0.867	0.205896	0.689233	0.161634	0.867	0.592	0.875	11	8	9	10	8	8
YOL006C	TOP1	0.867	0.205896	0.853237	0.0689302	0.867	0.977	0.856	16	13	11	15	13	12
YOR091W	TMA46	0.867	0.205896	0.716068	0.145046	0.961	0.867	0.822	11	10	7	11	10	8
YMR315W	YMR315W	0.868	0.204233	0.618302	0.208799	0.753	0.868	0.887	14	11	12	13	9	11
YJR043C	POL32	0.868	0.204233	0.963209	0.0162795	1.067	0.843	0.868	4	3	4	3	2	4
YOR297C	TIM18	0.868	0.204233	0.938313	0.0276524	0.868	0.593	1.08	2	2	2	2	2	2
YDR289C	RTT103	0.868	0.204233	0.726774	0.1386	0.868	0.921	0.844	15	12	9	16	11	11
YNL116W	DMA2	0.868	0.204233	0.969915	0.0132662	0.857	0.897	0.868	1	2	3	2	3	3
YOL113W	SKM1	0.868	0.204233	0.969915	0.0132662	0.857	0.926	0.868	3	2	2	3	2	1
YOL051W	GAL11	0.868	0.204233	0.857479	0.0667763	0.868	0.847	0.906	8	7	9	9	6	8
YOR371C	GPB1	0.868	0.204233	0.942401	0.0257644	0.868	0.598	0.897	5	4	4	5	5	3
YDL188C	PPH22	0.868	0.204233	0.731183	0.135974	0.876	0.868	0.77	5	5	5	5	5	5
YGL252C	RTG2	0.868	0.204233	0.778414	0.108789	0.9	0.858	0.868	15	13	16	15	14	15
YOL126C	MDH2	0.869	0.202572	0.927696	0.0325942	0.869	0.712	1.225	3	3	3	3	3	3
YMR092C	AIP1	0.869	0.202572	0.797091	0.0984919	0.822	0.869	0.889	17	16	16	17	15	16
YER019W	ISC1	0.869	0.202572	0.885854	0.0526377	0.948	0.843	0.869	6	5	6	6	5	6
YIL156W	UBP7	0.869	0.202572	0.967367	0.0144085	1.06	0.869	0.33	2	2	2	2	2	2
YCL016C	DCC1	0.869	0.202572	0.928371	0.0322784	1.018	0.397	0.869	4	3	4	4	3	4
YPL178W	CBC2	0.869	0.202572	0.927567	0.0326549	0.869	0.973	0.757	4	3	2	4	3	2
YJR125C	ENT3	0.869	0.202572	0.778414	0.108789	0.859	0.972	0.869	11	11	10	10	10	11
YGL241W	KAP114	0.869	0.202572	0.900076	0.045721	0.879	0.869	0.815	9	12	11	10	12	12
YPR155C	NCA2	0.87	0.200913	0.926545	0.0331334	0.87	1.217	0.703	4	5	4	6	5	4
YGR184C	UBR1	0.87	0.200913	0.892859	0.0492172	0.87	0.861	0.973	14	9	14	13	11	12
YPL161C	BEM4	0.87	0.200913	0.937072	0.028227	0.87	1.2	0.863	7	5	6	8	4	6
YGR135W	PRE9	0.87	0.200913	0.791797	0.101386	0.87	0.899	0.824	13	11	14	13	11	13
YNL321W	VNX1	0.87	0.200913	0.926283	0.0332561	0.87	0.833	0.944	6	6	6	6	7	6
YJR062C	NTA1	0.87	0.200913	0.967367	0.0144085	1.04	0.822	0.87	4	4	3	5	2	2
YFR040W	SAP155	0.871	0.199255	0.875291	0.0578476	0.901	0.847	0.871	8	7	10	8	8	11
YKL098W	MTC2	0.871	0.199255	0.991095	0.0038848	0.895	0.795	0.871	2	2	2	2	2	2
YAL049C	AIM2	0.871	0.199255	0.785426	0.104895	0.817	0.973	0.871	9	9	9	8	9	10
YKL210W	UBA1	0.871	0.199255	0.635849	0.196646	0.843	0.872	0.871	43	39	42	43	39	41
YGL130W	CEG1	0.871	0.199255	0.772613	0.112038	0.72	0.961	0.871	10	8	8	11	8	8
YMR294W	JNM1	0.871	0.199255	0.958627	0.0183504	0.871	0.841	1.116	4	3	2	4	3	2
YLR350W	ORM2	0.871	0.199255	0.926545	0.0331334	0.857	1.026	0.871	2	2	2	2	2	2
YKR014C	YPT52	0.872	0.1976	0.758305	0.120156	0.872	0.899	0.872	14	10	10	14	11	11
YDR027C	VPS54	0.872	0.1976	0.940893	0.0264598	0.669	0.91	0.872	5	4	5	5	5	4
YDR074W	TPS2	0.872	0.1976	0.652598	0.185354	0.726	0.872	0.929	32	26	26	32	26	27
YOL049W	GSH2	0.872	0.1976	0.7929	0.100781	0.872	0.943	0.82	17	15	16	17	15	16
YGR116W	SPT6	0.872	0.1976	0.646794	0.189234	0.872	0.935	0.866	48	42	47	52	44	47
YNL051W	COG5	0.872	0.1976	0.933937	0.0296824	0.908	0.872	0.84	6	5	6	6	4	5
YPL030W	TRM44	0.872	0.1976	0.926545	0.0331334	1.051	0.872	0.863	7	6	6	6	5	5
YNL015W	PBI2	0.872	0.1976	0.644402	0.190843	0.872	0.898	0.844	10	8	9	10	10	10
YER190W	YRF1-2	0.872	0.1976	0.893869	0.0487261	0.872	0.907	0.816	11	10	9	11	10	8
YGR099W	TEL2	0.872	0.1976	0.967367	0.0144085	0.775	0.872	1.062	4	4	4	4	4	4
YKR095W-A	PCC1	0.872	0.1976	0.761212	0.118494	0.872	0.623	0.902	3	2	2	3	2	1
YML004C	GLO1	0.872	0.1976	0.759485	0.119481	0.872	0.88	0.857	9	10	10	9	10	10
YMR275C	BUL1	0.873	0.195946	0.944354	0.0248654	0.873	1.111	0.701	4	4	4	4	3	4
YLR418C	CDC73	0.873	0.195946	0.77708	0.109534	0.873	0.918	0.721	12	10	9	12	10	9
YER008C	SEC3	0.873	0.195946	0.943713	0.0251603	0.755	1.187	0.873	10	8	7	9	4	7
YBR137W	YBR137W	0.873	0.195946	0.892262	0.0495078	0.873	1.198	0.854	7	6	6	7	7	6
YDL164C	CDC9	0.873	0.195946	0.772964	0.111841	0.873	0.866	0.954	17	13	13	16	12	13
YDR231C	COX20	0.873	0.195946	0.778414	0.108789	1.003	0.873	0.851	9	6	7	9	7	7
YDR481C	PHO8	0.873	0.195946	0.76764	0.114843	0.873	0.903	0.857	9	9	10	9	10	10
YML031W	NDC1	0.874	0.194295	0.962459	0.0166177	1.167	0.571	0.874	6	3	4	5	2	2
YJL011C	RPC17	0.874	0.194295	0.927567	0.0326549	0.964	0.872	0.874	4	2	3	4	2	4
YJL117W	PHO86	0.874	0.194295	0.892859	0.0492172	0.941	0.874	0.872	6	5	6	6	4	4
YGR208W	SER2	0.874	0.194295	0.82672	0.0826415	0.874	0.964	0.832	13	6	8	13	7	10
YNL059C	ARP5	0.874	0.194295	0.834403	0.0786244	0.874	0.817	0.934	14	10	11	12	11	11
YDR397C	NCB2	0.874	0.194295	0.967367	0.0144085	0.874	0.471	1	3	2	3	3	2	2
YPR103W	PRE2	0.874	0.194295	0.900076	0.045721	0.844	0.999	0.874	2	1	2	2	2	2
YKR070W	YKR070W	0.874	0.194295	0.898895	0.0462912	0.749	1.032	0.874	7	5	7	7	6	7
YPL096W	PNG1	0.874	0.194295	0.962691	0.0165132	0.82	0.874	1.029	5	3	3	5	3	3
YMR028W	TAP42	0.875	0.192645	0.967367	0.0144085	0.875	0.941	0.732	4	2	2	4	2	3
YLR403W	SFP1	0.875	0.192645	0.940893	0.0264598	0.625	0.875	0.994	3	2	3	3	3	3
YOL149W	DCP1	0.875	0.192645	0.926545	0.0331334	0.783	0.98	0.875	6	6	4	5	5	4
YMR298W	LIP1	0.875	0.192645	0.806842	0.0932117	0.852	0.875	0.957	2	2	2	2	2	2
YPL085W	SEC16	0.875	0.192645	0.778468	0.108759	0.875	0.878	0.864	40	30	33	39	32	35
YGR077C	PEX8	0.875	0.192645	0.967367	0.0144085	0.858	0.875	1.202	1	2	2	1	2	2
YER087W	AIM10	0.875	0.192645	0.958807	0.0182687	0.876	0.875	0.847	9	8	9	9	6	9
YPL026C	SKS1	0.876	0.190997	0.989147	0.00473936	0.863	1.144	0.876	2	3	3	3	3	3
YDR458C	HEH2	0.876	0.190997	0.938313	0.0276524	0.796	0.934	0.876	10	7	9	9	6	7
YNL320W	YNL320W	0.876	0.190997	0.967367	0.0144085	0.668	0.876	0.911	4	3	3	4	3	2
YNL147W	LSM7	0.876	0.190997	0.781271	0.107199	0.924	0.841	0.876	2	2	2	2	2	2
YBR101C	FES1	0.876	0.190997	0.781271	0.107199	1.039	0.861	0.876	14	11	12	14	10	14
YGR194C	XKS1	0.876	0.190997	0.80562	0.0938697	0.778	1.008	0.876	14	11	12	15	11	12
YGL086W	MAD1	0.877	0.189351	0.93576	0.0288357	0.898	0.877	0.725	9	8	5	9	8	6
YLR028C	ADE16	0.877	0.189351	0.669575	0.174201	0.829	0.905	0.877	24	22	22	24	23	22
YGR092W	DBF2	0.877	0.189351	0.933546	0.0298643	0.869	0.877	0.884	4	2	4	4	5	6
YMR246W	FAA4	0.877	0.189351	0.667005	0.175871	0.948	0.867	0.877	22	20	20	21	22	20
YNL293W	MSB3	0.878	0.187707	0.969915	0.0132662	0.793	0.878	0.912	3	3	3	3	3	2
YML016C	PPZ1	0.878	0.187707	0.937629	0.0279692	0.767	0.93	0.878	11	9	8	11	7	8
YMR314W	PRE5	0.878	0.187707	0.750874	0.124433	0.867	0.906	0.878	13	11	10	12	12	9
YFR010W	UBP6	0.878	0.187707	0.787208	0.10391	0.878	0.926	0.861	18	19	17	17	16	15
YCR017C	CWH43	0.878	0.187707	0.848765	0.0712127	0.926	0.878	0.768	7	6	7	8	8	8
YLR305C	STT4	0.878	0.187707	0.895878	0.0477511	0.878	0.855	0.913	16	14	15	15	11	15
YPR156C	TPO3	0.878	0.187707	0.880945	0.0550514	0.878	1.018	0.838	4	4	4	3	3	3
YML017W	PSP2	0.878	0.187707	0.820305	0.0860248	0.916	0.878	0.804	17	17	18	16	15	16
YJR033C	RAV1	0.879	0.186065	0.958627	0.0183504	0.879	0.856	0.948	12	7	11	12	10	10
YLL010C	PSR1	0.879	0.186065	0.942828	0.0255676	0.879	0.625	0.994	4	3	3	4	3	3
YLR077W	FMP25	0.879	0.186065	0.829074	0.0814066	0.959	0.879	0.875	5	5	4	5	5	4
YOR131C	YOR131C	0.879	0.186065	0.830503	0.080659	0.832	0.895	0.879	10	12	11	11	12	12
YAL042W	ERV46	0.879	0.186065	0.836771	0.0773933	0.879	0.911	0.814	8	5	5	8	7	5
YPL177C	CUP9	0.879	0.186065	0.993127	0.00299529	1.249	0.879	0.455	2	1	2	2	2	2
YPL254W	HFI1	0.879	0.186065	0.942401	0.0257644	0.869	0.879	0.964	3	2	2	3	3	3
YLR188W	MDL1	0.879	0.186065	0.969915	0.0132662	0.888	0.718	0.879	4	3	4	4	3	3
YLR167W	RPS31	0.879	0.186065	0.679526	0.167794	0.876	0.886	0.879	21	20	22	21	23	22
YLR257W	YLR257W	0.879	0.186065	0.829166	0.0813585	0.879	0.804	0.905	8	5	6	8	7	7
YBR273C	UBX7	0.879	0.186065	0.897902	0.0467712	0.879	1.029	0.512	10	8	6	10	8	8
YPL240C	HSP82	0.88	0.184425	0.690945	0.160556	0.88	0.784	0.94	9	10	8	9	11	8
YPR134W	MSS18	0.88	0.184425	0.971692	0.0124715	1.027	0.88	0.652	4	3	2	4	4	2
YPR072W	NOT5	0.88	0.184425	0.838945	0.0762666	0.88	1.089	0.877	21	13	15	21	13	16
YOL059W	GPD2	0.88	0.184425	0.690945	0.160556	0.851	0.9	0.88	12	12	11	12	10	11
YOL057W	YOL057W	0.88	0.184425	0.800735	0.0965111	0.928	0.869	0.88	23	19	19	23	20	18
YNL016W	PUB1	0.88	0.184425	0.690945	0.160556	0.976	0.745	0.88	12	11	11	12	10	11
YML014W	TRM9	0.88	0.184425	0.90775	0.0420338	0.88	2.094	0.724	2	3	3	3	3	3
YLR138W	NHA1	0.88	0.184425	0.900076	0.045721	0.885	0.88	0.874	8	8	6	9	8	6
YPR065W	ROX1	0.88	0.184425	0.940893	0.0264598	0.894	0.801	0.88	4	4	3	4	3	3
YGL059W	PKP2	0.88	0.184425	0.958627	0.0183504	1.224	0.873	0.88	4	4	4	4	4	5
YBR035C	PDX3	0.88	0.184425	0.688766	0.161928	0.843	0.969	0.88	15	11	11	15	12	11
YJR090C	GRR1	0.88	0.184425	0.973855	0.0115056	0.955	0.804	0.88	4	4	4	4	2	3
YPL228W	CET1	0.88	0.184425	0.843237	0.0740505	0.88	0.87	0.921	21	14	19	21	17	18
YER166W	DNF1	0.88	0.184425	0.807604	0.0928013	0.88	0.868	0.988	22	12	18	22	14	14
YMR210W	YMR210W	0.881	0.182786	0.944354	0.0248654	0.854	1.017	0.881	5	5	6	5	6	6
YNR050C	LYS9	0.881	0.182786	0.790564	0.102063	0.881	0.918	0.84	21	19	19	21	18	20
YHR102W	KIC1	0.881	0.182786	0.967367	0.0144085	0.881	0.854	0.897	3	5	5	3	5	5
YPL157W	TGS1	0.881	0.182786	0.979008	0.00921376	0.994	0.757	0.881	2	2	2	2	2	2
YLR310C	CDC25	0.881	0.182786	0.916656	0.0377937	0.933	0.829	0.881	9	10	9	8	11	8
YOR209C	NPT1	0.881	0.182786	0.690945	0.160556	0.876	0.885	0.881	24	23	26	25	26	26
YLR289W	GUF1	0.881	0.182786	0.958807	0.0182687	0.881	1.377	0.312	3	2	2	3	3	2
YLR149C	YLR149C	0.881	0.182786	0.981144	0.00826711	0.762	0.881	0.9	2	2	2	2	2	2
YNL258C	DSL1	0.881	0.182786	0.940893	0.0264598	0.868	0.936	0.881	11	9	9	11	9	10
YFR031C	SMC2	0.881	0.182786	0.958627	0.0183504	0.881	0.753	0.992	12	6	10	12	6	8
YDR051C	DET1	0.882	0.181149	0.885349	0.0528857	0.882	1.136	0.709	8	7	5	8	7	6
YHR109W	CTM1	0.882	0.181149	0.967367	0.0144085	0.825	0.882	0.927	6	5	6	6	5	4
YIL110W	HPM1	0.882	0.181149	0.963997	0.0159243	1.041	0.882	0.84	4	6	5	4	6	5
YHR146W	CRP1	0.882	0.181149	0.751608	0.124009	0.882	0.805	0.893	16	11	14	17	10	15
YJR130C	STR2	0.882	0.181149	0.881419	0.0548174	0.882	0.911	0.757	11	13	13	12	13	12
YIR022W	SEC11	0.882	0.181149	0.940269	0.0267481	0.907	0.78	0.882	3	3	3	3	2	2
YKL088W	CAB3	0.882	0.181149	0.87827	0.056372	0.88	0.889	0.882	11	11	12	10	10	12
YBL113C	YBL113C	0.883	0.179515	0.979453	0.00901636	0.659	0.911	0.883	3	4	3	3	4	2
YHR219W	YHR219W	0.883	0.179515	0.979453	0.00901636	0.659	0.911	0.883	3	4	3	3	4	2
YPL098C	MGR2	0.883	0.179515	0.927567	0.0326549	0.586	0.883	0.951	2	2	2	2	2	2
YDL132W	CDC53	0.883	0.179515	0.849922	0.070621	0.883	0.912	0.863	22	22	21	23	22	21
YGL159W	YGL159W	0.883	0.179515	0.957902	0.018679	0.899	0.883	0.668	6	4	6	6	4	6
YHR042W	NCP1	0.883	0.179515	0.708312	0.149775	0.779	0.957	0.883	28	26	23	28	24	22
YNL040W	YNL040W	0.883	0.179515	0.936117	0.02867	0.883	1.001	0.619	7	4	5	7	3	5
YOL022C	TSR4	0.883	0.179515	0.829166	0.0813585	0.907	0.883	0.716	11	12	8	11	10	9
YIL043C	CBR1	0.883	0.179515	0.707557	0.150239	0.883	0.94	0.874	22	19	20	22	18	20
YDL103C	QRI1	0.883	0.179515	0.737779	0.132074	0.928	0.878	0.883	32	31	29	32	29	29
YDL119C	YDL119C	0.883	0.179515	0.993127	0.00299529	0.883	0.464	1.366	2	2	1	2	2	2
YKL212W	SAC1	0.883	0.179515	0.70683	0.150685	0.883	0.887	0.863	29	21	24	30	22	22
YBR115C	LYS2	0.883	0.179515	0.963209	0.0162795	0.867	0.883	0.946	4	4	3	4	3	3
YKL195W	MIA40	0.884	0.177882	0.890378	0.0504256	1.194	0.853	0.884	11	8	9	11	11	11
YOR145C	PNO1	0.884	0.177882	0.928211	0.0323535	1.184	0.879	0.884	8	5	6	9	4	5
YDL091C	UBX3	0.884	0.177882	0.971278	0.0126565	0.724	0.884	1.045	3	4	2	3	4	3
YOR260W	GCD1	0.884	0.177882	0.892859	0.0492172	0.884	0.561	1.119	9	7	8	9	8	6
YMR099C	YMR099C	0.884	0.177882	0.712382	0.147287	0.893	0.841	0.884	25	23	24	24	22	23
YDR539W	FDC1	0.884	0.177882	0.921018	0.0357318	0.756	0.884	1.008	8	6	7	8	8	7
YIL005W	EPS1	0.884	0.177882	0.857479	0.0667763	0.884	0.976	0.857	13	10	12	13	11	13
YKL213C	DOA1	0.885	0.176251	0.841493	0.0749497	0.864	0.893	0.885	21	20	20	21	17	21
YBR269C	FMP21	0.885	0.176251	0.830503	0.080659	1.042	0.885	0.829	4	3	3	4	3	3
YKL196C	YKT6	0.885	0.176251	0.827232	0.0823728	0.892	0.885	0.855	14	13	12	14	12	11
YFL013C	IES1	0.885	0.176251	0.926545	0.0331334	0.885	0.86	1.051	9	6	7	8	7	7
YNL231C	PDR16	0.885	0.176251	0.829166	0.0813585	0.873	0.939	0.885	16	10	11	15	13	12
YGL020C	GET1	0.885	0.176251	0.830503	0.080659	0.885	0.961	0.864	7	6	7	7	6	6
YLR390W-A	CCW14	0.885	0.176251	0.718488	0.14358	0.872	0.885	0.885	4	4	4	4	4	4
YGL140C	YGL140C	0.885	0.176251	0.967367	0.0144085	0.797	0.885	1.077	6	5	4	6	5	3
YGR229C	SMI1	0.885	0.176251	0.836488	0.0775403	0.885	0.947	0.85	11	11	11	11	10	11
YNL246W	VPS75	0.885	0.176251	0.979008	0.00921376	0.885	1.406	0.76	4	3	4	3	4	3
YKR090W	PXL1	0.885	0.176251	0.967367	0.0144085	0.885	0.949	0.778	10	3	7	10	4	7
YFR044C	DUG1	0.885	0.176251	0.718488	0.14358	0.871	0.94	0.885	27	24	25	26	25	27
YOR188W	MSB1	0.885	0.176251	0.967367	0.0144085	1.1	0.84	0.885	5	4	3	5	5	3
YKL018W	SWD2	0.885	0.176251	0.927567	0.0326549	0.885	0.88	0.972	5	4	4	5	4	4
YDL147W	RPN5	0.886	0.174621	0.809826	0.0916084	0.889	0.886	0.885	14	16	17	16	16	17
YKL033W-A	YKL033W-A	0.886	0.174621	0.830503	0.080659	0.886	0.869	0.918	15	13	14	14	11	13
YER125W	RSP5	0.886	0.174621	0.818638	0.0869081	0.886	0.902	0.859	21	17	18	21	18	18
[truncated: 2,629 more rows]
