# Supplementary material for: The Dsc ubiquitin ligase complex identifies transmembrane degrons to degrade orphaned proteins at the Golgi
Source: Nat Commun. 2024 Oct 26;15:9257. doi: 10.1038/s41467-024-53676-6 (PMC11513148; doi:10.1038/s41467-024-53676-6)
Supplement: Supplementary file 4 — Supplementary Data 2 [file 41467_2024_53676_MOESM4_ESM.xlsx]

## Sheet: WT-tul1d_TMPs
Supplementary Data 2. Membrane proteome of WT(H) / tul1Δ(L)
Accession	Standard Name	WT (H)/tul1Δ (L)	-log2 (H/L)	p-value	-log10 p-value	Ratio Exp. #1	Ratio Exp. #2	Ratio Exp. #3	Light Peptides Exp. #1	Light Peptides Exp. #2	Light Peptides Exp. #3	Heavy Peptides Exp. #1	Heavy Peptides Exp. #2	Heavy Peptides Exp. #3
YNR028W	CPR8	0.084	3.57347	3.91593e-16	15.4072	0.02	0.084	0.786	2	2	3	1	2	3
YKL174C	TPO5	0.408	1.29336	4.77128e-07	6.32137	0.01	0.408	0.966	1	2	3	0	3	3
YLR205C	HMX1	0.448	1.15843	3.91593e-16	15.4072	0.448	0.449	0.417	5	5	5	5	5	5
YJL057C	IKS1	0.568	0.816037	0.00828217	2.08186	0.698	0.462	0	2	2	1	2	2	1
YIL048W	NEO1	0.572	0.805913	3.90768e-10	9.40808	0.551	0.826	0.572	7	6	6	7	6	6
YBL082C	ALG3	0.585	0.773491	0.00527169	2.27805	1.212	0.585	0.183	2	2	2	2	2	2
YOR320C	GNT1	0.589	0.76366	5.57016e-06	5.25413	0.589	0.437	0.997	2	2	2	2	2	2
YPL172C	COX10	0.592	0.756331	0.00123627	2.90789	0.57	1.428	0.592	3	4	4	3	3	3
YOR311C	DGK1	0.594	0.751465	2.63199e-08	7.57972	0.594	0.112	0.937	2	2	2	2	2	2
YBR036C	CSG2	0.596	0.746616	0.000863852	3.06356	0.596	0.405	0.688	2	2	2	1	2	2
YJL143W	TIM17	0.6	0.736966	2.55919e-11	10.5919	0.591	1.264	0.6	2	3	3	3	3	3
YGR065C	VHT1	0.636	0.652901	0.00045703	3.34006	0.864	0.631	0.636	6	6	2	4	6	3
YML018C	YML018C	0.643	0.637109	3.97134e-06	5.40106	0.856	0.509	0.643	2	2	2	2	2	2
YLR286C	CTS1	0.676	0.564905	2.01385e-10	9.69597	1.092	0.676	0.609	2	2	2	2	2	2
YLR350W	ORM2	0.702	0.510457	0.000176635	3.75292	0.781	0.702	0.671	2	2	2	2	2	2
YCR034W	FEN1	0.74	0.434403	0.00379416	2.42088	0.74	0.899	0.598	2	2	2	2	2	2
YLR396C	VPS33	0.75	0.415037	0.0410191	1.38701	0.75	0.727	0.955	4	5	4	4	4	5
YLR390W	ECM19	0.751	0.413115	0.000749302	3.12534	0.616	0.799	0.751	3	3	2	3	2	2
YML030W	AIM31	0.751	0.413115	0.00291428	2.53547	0.73	1.021	0.751	5	5	3	4	5	2
Q0045	COX1	0.762	0.392137	0.0153296	1.81447	0.792	0.762	0.327	2	2	1	2	2	1
YDR270W	CCC2	0.772	0.373327	0.0713603	1.14654	0.848	0.772	0.486	5	6	5	5	5	5
YGL084C	GUP1	0.775	0.367732	0.288737	0.539497	0	1.03	0.583	0	2	2	0	2	2
YER145C	FTR1	0.782	0.354759	5.17067e-05	4.28645	0.925	0.782	0.779	3	3	3	3	3	3
YIL121W	QDR2	0.79	0.340075	0.721143	0.141979	0.716	0.79	0.943	2	1	2	2	1	2
YMR264W	CUE1	0.798	0.325539	0.188246	0.725275	0.404	0.798	0.97	1	2	5	2	3	5
YAL048C	GEM1	0.8	0.321928	0.172443	0.763356	0.458	1.125	0.8	3	6	6	4	5	5
YDL093W	PMT5	0.805	0.312939	0.341881	0.466125	0.67	0.813	0.805	3	3	3	3	3	3
YOL107W	YOL107W	0.815	0.295128	0.381667	0.418316	0.913	0.727	0.815	1	2	2	2	2	2
YLR072W	YLR072W	0.818	0.289827	0.341881	0.466125	0.727	0.818	0.861	2	3	2	2	3	2
YDL180W	AIT1	0.829	0.270556	0.246732	0.607774	0.829	0.805	1.1	4	4	3	4	4	4
YKL141W	SDH3	0.83	0.268817	0.00545743	2.26301	0.915	0.83	0.776	3	3	2	2	3	2
YKL219W	COS9	0.83	0.268817	0.717472	0.144195	0.83	0.771	1.083	2	2	2	2	2	2
YCR067C	SED4	0.831	0.26708	0.733627	0.134525	1.177	0.817	0.831	2	4	1	2	3	1
YLR018C	POM34	0.835	0.260152	0.0838081	1.07671	1.049	0.835	0.555	5	5	3	5	4	3
YOR059C	YOR059C	0.835	0.260152	0.69234	0.159681	0.929	0.835	0.67	3	4	3	4	4	4
YOR104W	PIN2	0.835	0.260152	0.404688	0.39288	0.835	1.252	0.76	3	4	4	4	4	2
YLR414C	PUN1	0.839	0.253257	0.0856277	1.06739	1.276	0.839	0.767	3	3	3	3	3	2
YHL003C	LAG1	0.839	0.253257	0.497065	0.303587	2.476	0.839	0.772	1	3	3	3	3	2
YCR037C	PHO87	0.843	0.246395	0.00202925	2.69266	0.541	1.027	0.843	4	5	5	4	6	5
YGR134W	CAF130	0.843	0.246395	0.783175	0.106141	0.616	0.843	1.788	2	4	2	2	4	3
YOR130C	ORT1	0.844	0.244685	0.152176	0.817654	0.922	0.697	0.844	3	3	3	3	3	3
YPR079W	MRL1	0.844	0.244685	0.457502	0.339607	0.844	0.905	0.76	3	2	3	3	2	3
YNL325C	FIG4	0.848	0.237864	0.270775	0.567392	0.848	3.984	0.71	2	2	2	2	2	1
YBR069C	TAT1	0.849	0.236164	0.277924	0.556074	0.849	0.589	1.059	6	6	6	6	7	6
YDR072C	IPT1	0.851	0.232769	0.825723	0.0831656	0.643	0.851	0.908	2	3	5	3	3	5
YLR413W	YLR413W	0.854	0.227692	0.00828217	2.08186	0.937	0.854	0.833	8	7	7	7	7	6
YGR141W	VPS62	0.854	0.227692	0.522167	0.282191	0.793	0.901	0.854	3	3	3	3	4	3
YIL047C	SYG1	0.857	0.222633	0.798367	0.0977972	0.857	1.001	0.831	3	2	2	3	2	1
YAL053W	FLC2	0.857	0.222633	0.279582	0.553491	0.811	0.857	0.902	6	8	4	6	8	8
YPL072W	UBP16	0.859	0.21927	0.335324	0.474536	0.859	1.05	0.837	9	11	8	9	10	7
YOR087W	YVC1	0.861	0.215915	0.157524	0.802652	1.088	0.842	0.861	5	6	5	7	7	6
YGR089W	NNF2	0.865	0.209228	0.598887	0.222655	1.048	0.865	0.805	4	5	5	4	5	4
YLR188W	MDL1	0.867	0.205896	0.595685	0.224983	0.867	0.976	0.815	3	3	3	3	2	3
YMR011W	HXT2	0.868	0.204233	0.135041	0.869534	0.883	0.847	0.868	6	7	7	8	7	7
YLL061W	MMP1	0.87	0.200913	0.387401	0.411839	1.081	0.87	0.836	8	9	10	10	10	10
YOR256C	TRE2	0.871	0.199255	0.867195	0.0618834	0.862	1.023	0.871	3	4	3	3	4	3
YJL198W	PHO90	0.877	0.189351	0.45364	0.343289	0.937	0.867	0.877	6	8	7	7	8	6
YDL091C	UBX3	0.877	0.189351	0.68372	0.165122	0.677	0.894	0.877	4	4	2	4	4	2
YDL072C	YET3	0.877	0.189351	0.316681	0.499378	0.877	0.861	0.976	4	5	6	5	4	6
YJL117W	PHO86	0.878	0.187707	0.458869	0.338311	1.003	0.851	0.878	5	5	5	4	4	5
YMR183C	SSO2	0.879	0.186065	0.0339148	1.46961	0.916	0.863	0.879	15	15	12	15	14	12
YDR084C	TVP23	0.881	0.182786	0.420218	0.376526	0.01	0.881	1.073	1	3	4	0	2	4
YIR023W	DAL81	0.883	0.179515	0.783175	0.106141	0.414	0.883	1.002	3	3	3	3	3	3
YJR001W	AVT1	0.884	0.177882	0.491132	0.308802	0.931	0.884	0.675	6	6	4	6	6	5
YDR284C	DPP1	0.884	0.177882	0.497065	0.303587	0.884	0.879	1.142	2	2	2	1	2	2
YMR177W	MMT1	0.888	0.171368	0.897049	0.0471837	0.689	0.888	1	3	3	3	2	3	4
YJL207C	LAA1	0.889	0.169745	0.410236	0.386966	0.889	0.876	1.02	6	9	9	8	8	9
YML059C	NTE1	0.889	0.169745	0.720817	0.142175	0.993	0.849	0.889	5	6	3	7	5	5
YDR038C	ENA5	0.89	0.168123	0.21619	0.665165	0.89	0.907	0.876	16	18	14	16	17	14
YDR040C	ENA1	0.89	0.168123	0.21619	0.665165	0.89	0.907	0.876	16	18	14	16	17	14
YDR039C	ENA2	0.89	0.168123	0.21619	0.665165	0.89	0.907	0.876	16	18	14	16	17	14
YDR231C	COX20	0.89	0.168123	0.252059	0.598497	1.14	0.742	0.89	8	8	8	8	9	7
YGR049W	SCM4	0.89	0.168123	0.535558	0.271193	0.89	1.127	0.485	5	5	4	5	5	4
YER056C	FCY2	0.891	0.166503	0.528787	0.276719	0.919	0.891	0.866	7	6	7	6	7	7
YMR166C	YMR166C	0.892	0.164884	0.911029	0.0404677	0.768	0.892	1.697	2	3	2	1	3	2
YAL026C	DRS2	0.894	0.161653	0.566582	0.246737	0.798	0.894	1.05	8	10	10	9	11	10
YIL157C	COA1	0.895	0.16004	0.181736	0.74056	1.06	0.818	0.895	5	4	3	5	4	4
YJR124C	YJR124C	0.896	0.158429	0.693368	0.159036	1.236	0.863	0.896	3	4	4	3	4	3
YMR301C	ATM1	0.896	0.158429	0.436033	0.360481	1.051	0.896	0.877	8	9	8	9	8	8
YPR055W	SEC8	0.897	0.15682	0.606759	0.216984	0.874	0.912	0.897	6	8	7	7	8	8
YDR468C	TLG1	0.897	0.15682	0.721143	0.141979	0.897	1.045	0.839	2	2	3	1	2	3
YOL077W-A	ATP19	0.902	0.148801	0.242771	0.614803	0.987	0.902	0.875	6	5	6	6	6	6
YKL027W	YKL027W	0.902	0.148801	0.150072	0.823701	0.965	0.892	0.902	12	13	12	13	14	11
YCL045C	EMC1	0.907	0.140826	0.611373	0.213694	0.907	1.324	0.824	8	8	7	8	8	9
YNL052W	COX5A	0.909	0.137648	0.593122	0.226856	1.041	0.873	0.909	8	11	8	9	10	8
YDL015C	TSC13	0.909	0.137648	0.650088	0.187028	0.909	1.312	0.814	7	8	6	7	7	6
YOL018C	TLG2	0.91	0.136062	0.69741	0.156512	0.91	0.885	1.056	7	9	8	8	9	7
YNL087W	TCB2	0.91	0.136062	0.207814	0.682325	0.901	0.994	0.91	23	25	22	20	26	23
YLR138W	NHA1	0.91	0.136062	0.587513	0.230983	1.024	0.91	0.863	8	7	8	6	7	7
YML115C	VAN1	0.911	0.134477	0.215593	0.666365	0.911	0.876	0.95	10	9	10	10	9	10
YMR266W	RSN1	0.913	0.131313	0.240774	0.61839	0.873	0.989	0.913	14	19	18	16	19	19
YER093C-A	AIM11	0.914	0.129734	0.911029	0.0404677	1.007	0.853	0.914	2	2	1	2	2	1
YPR058W	YMC1	0.914	0.129734	0.5966	0.224316	0.981	0.914	0.878	4	4	4	4	4	4
YGL006W	PMC1	0.916	0.12658	0.706172	0.151089	0.961	0.915	0.916	6	7	8	8	8	8
YOL081W	IRA2	0.917	0.125006	0.745722	0.127423	0.917	0.894	1.016	12	14	13	14	14	16
YKL064W	MNR2	0.918	0.123434	0.857276	0.0668793	1.303	0.77	0.918	2	4	5	3	3	5
YDR303C	RSC3	0.921	0.118727	0.497065	0.303587	1.12	0.749	0.921	10	10	11	8	9	10
YGL077C	HNM1	0.921	0.118727	0.777055	0.109548	1.174	0.921	0.911	5	7	5	4	6	6
YBR294W	SUL1	0.921	0.118727	0.857012	0.0670132	0.945	0.909	0.921	5	2	3	5	3	3
YJL062W	LAS21	0.923	0.115597	0.755509	0.12176	0.938	0.91	0.923	4	5	5	4	5	5
YNL049C	SFB2	0.923	0.115597	0.45364	0.343289	1.06	0.923	0.869	13	13	11	11	13	11
YCR017C	CWH43	0.923	0.115597	0.698372	0.155913	0.963	0.923	0.79	9	9	8	9	9	8
YER017C	AFG3	0.924	0.114035	0.468337	0.329441	1.243	0.858	0.924	13	15	15	13	15	14
YDR342C	HXT7	0.925	0.112475	0.788695	0.103091	1.253	0.925	0.899	3	5	2	2	5	1
YHR192W	YHR192W	0.925	0.112475	0.780636	0.107552	1.09	0.902	0.925	4	3	3	4	4	5
YGR143W	SKN1	0.926	0.110916	0.892782	0.0492544	0.916	1.223	0.926	3	4	4	3	4	4
YDR343C	HXT6	0.927	0.109359	0.795651	0.0992774	1.253	0.927	0.899	3	3	2	2	3	1
YDR245W	MNN10	0.928	0.107803	0.797934	0.098033	0.928	0.955	0.817	6	7	6	6	7	5
YEL022W	GEA2	0.928	0.107803	0.606759	0.216984	0.928	1.045	0.892	13	19	18	17	17	17
YPL006W	NCR1	0.929	0.106249	0.852089	0.0695153	1.339	0.834	0.929	7	6	5	7	7	7
YLR373C	VID22	0.93	0.104697	0.720817	0.142175	1.032	0.879	0.93	6	10	11	8	10	10
YLR191W	PEX13	0.931	0.103147	0.892782	0.0492544	0.954	0.931	0.86	7	7	5	5	6	5
YHR149C	SKG6	0.932	0.101598	0.867195	0.0618834	0.932	1.665	0.813	8	6	8	7	7	7
YGL153W	PEX14	0.932	0.101598	0.727381	0.138238	0.921	0.932	0.972	9	11	8	10	10	9
YJR131W	MNS1	0.933	0.100051	0.852089	0.0695153	0.933	0.663	0.963	3	3	3	3	3	3
YLR088W	GAA1	0.935	0.0969617	0.964734	0.0155923	0.902	1.445	0.935	2	4	3	2	4	3
YPL098C	MGR2	0.935	0.0969617	0.74706	0.126645	0.935	0.596	1.274	2	2	2	2	2	2
YDR011W	SNQ2	0.935	0.0969617	0.623577	0.20511	0.935	0.949	0.897	11	18	15	13	17	15
YCR043C	YCR043C	0.936	0.0954196	0.785395	0.104912	1.967	0.936	0.906	2	2	2	2	2	2
YIL088C	AVT7	0.936	0.0954196	0.931948	0.0306081	0	0.896	0.978	0	2	2	0	2	2
YCL001W	RER1	0.937	0.093879	0.601645	0.22066	1.152	0.937	0.887	8	8	8	7	8	8
YKL065C	YET1	0.937	0.093879	0.48127	0.317612	0.937	0.935	1.059	8	8	7	7	8	6
YMR209C	YMR209C	0.937	0.093879	0.806024	0.0936518	1.105	0.937	0.857	8	13	9	11	11	10
YBR016W	YBR016W	0.937	0.093879	0.587513	0.230983	0.999	0.911	0.937	2	2	1	2	2	1
YFL026W	STE2	0.938	0.0923402	0.834698	0.0784708	0.938	1.161	0.675	3	3	4	4	3	4
YOR090C	PTC5	0.939	0.0908029	0.747248	0.126536	0.958	0.917	0.939	6	8	9	8	8	8
YHR195W	NVJ1	0.939	0.0908029	0.917755	0.0372731	1.079	0.939	0.665	4	5	4	4	5	4
YEL042W	GDA1	0.939	0.0908029	0.492009	0.308027	1.053	0.939	0.815	13	12	13	12	12	12
YDL122W	UBP1	0.94	0.0892673	0.593122	0.226856	0.933	1.098	0.94	17	18	18	16	14	17
YGR174C	CBP4	0.94	0.0892673	0.898145	0.0466534	0.94	0.733	1.532	4	2	2	4	1	2
YOR085W	OST3	0.94	0.0892673	0.809462	0.0918036	0.856	0.94	1.046	4	3	4	3	2	4
YDL089W	NUR1	0.94	0.0892673	0.911029	0.0404677	0.94	0.638	1.032	4	4	4	4	4	4
YBR086C	IST2	0.941	0.0877334	0.580468	0.236221	0.971	0.894	0.941	23	22	17	24	22	17
YER005W	YND1	0.941	0.0877334	0.866133	0.0624155	0.941	1.085	0.864	10	9	5	11	8	5
YPL270W	MDL2	0.942	0.086201	0.813094	0.0898591	0.909	0.942	1.011	12	12	11	13	11	10
YNL214W	PEX17	0.943	0.0846703	0.964734	0.0155923	1.021	0.943	0.875	2	2	1	2	2	2
YHR123W	EPT1	0.943	0.0846703	0.95506	0.0199695	1.172	0.927	0.943	2	2	2	1	2	2
YIL005W	EPS1	0.943	0.0846703	0.772856	0.111901	0.991	0.943	0.896	13	16	14	12	13	14
YER129W	SAK1	0.944	0.0831412	0.95506	0.0199695	1.006	0.92	0.944	3	6	5	5	6	4
YIL043C	CBR1	0.945	0.0816138	0.410236	0.386966	0.959	0.942	0.945	23	26	25	21	26	23
YPR133W-A	TOM5	0.945	0.0816138	0.404688	0.39288	0.958	0.945	0.938	4	4	4	4	3	4
YPL112C	PEX25	0.946	0.0800879	0.895297	0.0480327	1.303	0.809	0.946	2	2	3	2	2	3
YPR124W	CTR1	0.946	0.0800879	0.886534	0.0523047	1.114	0.792	0.946	8	10	5	9	8	5
YOR103C	OST2	0.947	0.0785637	0.889241	0.0509804	0.947	0.755	1.277	2	2	2	2	2	2
YHR028C	DAP2	0.948	0.077041	0.733627	0.134525	1.02	0.926	0.948	13	11	12	11	12	11
YJL196C	ELO1	0.948	0.077041	0.792935	0.100763	0.967	0.911	0.948	3	3	3	3	3	3
YLR305C	STT4	0.948	0.077041	0.682801	0.165706	0.948	0.948	0.946	16	19	17	18	22	17
YLR360W	VPS38	0.948	0.077041	0.98049	0.00855683	0.745	0.948	0.962	2	2	1	2	2	1
YOL060C	MAM3	0.949	0.07552	0.909339	0.0412742	0.949	1.017	0.903	11	8	7	9	7	9
YOR037W	CYC2	0.95	0.0740006	0.952402	0.0211795	0.95	1.163	0.583	3	2	2	2	2	3
YDL121C	YDL121C	0.95	0.0740006	0.841347	0.0750251	0.95	0.85	1.097	3	6	5	3	6	5
YDR377W	ATP17	0.95	0.0740006	0.566582	0.246737	0.791	1.94	0.95	3	4	4	4	4	4
YLR064W	PER33	0.95	0.0740006	0.95506	0.0199695	1.01	0.95	0.918	2	2	2	2	2	3
YGL203C	KEX1	0.95	0.0740006	0.860131	0.0654355	1.109	0.95	0.79	8	8	8	7	8	8
YNL131W	TOM22	0.95	0.0740006	0.470595	0.327353	1.017	0.95	0.888	4	4	4	4	4	4
YGL231C	EMC4	0.951	0.0724828	0.911029	0.0404677	1.018	0.899	0.951	4	4	4	4	4	4
YIL016W	SNL1	0.951	0.0724828	0.790729	0.101972	1.065	0.94	0.951	7	8	8	7	8	7
YNR008W	LRO1	0.951	0.0724828	0.955631	0.0197097	0.81	3.185	0.951	3	2	3	3	3	4
YNR013C	PHO91	0.952	0.0709665	0.892934	0.0491808	1.292	0.84	0.952	11	11	9	11	11	9
YHR001W-A	QCR10	0.952	0.0709665	0.553778	0.256664	0.97	0.928	0.952	4	4	4	4	4	4
YER110C	KAP123	0.952	0.0709665	0.49438	0.305939	0.964	0.944	0.952	35	29	28	34	29	28
YDR351W	SBE2	0.952	0.0709665	0.959984	0.0177361	0.952	1.546	0.733	3	3	3	3	3	3
YDR236C	FMN1	0.953	0.0694519	0.935353	0.0290243	0.985	0.816	0.953	5	5	5	5	4	6
YER100W	UBC6	0.953	0.0694519	0.911029	0.0404677	0.937	0.967	0.953	6	7	6	7	7	6
YMR129W	POM152	0.954	0.0679388	0.722612	0.141095	0.865	0.997	0.954	20	23	24	23	21	24
YMR172W	HOT1	0.954	0.0679388	0.982362	0.00772835	0.954	1.127	0.738	2	2	3	2	2	2
YKR067W	GPT2	0.954	0.0679388	0.782101	0.106737	0.838	0.969	0.954	11	13	9	10	13	11
YNL268W	LYP1	0.955	0.0664274	0.911029	0.0404677	0.955	1.132	0.929	6	7	4	4	5	5
YGL020C	GET1	0.955	0.0664274	0.757809	0.12044	0.964	0.864	0.955	10	9	8	7	10	7
YLR348C	DIC1	0.956	0.0649175	0.92116	0.0356649	0.756	1.033	0.956	7	6	6	7	5	5
YNR074C	AIF1	0.956	0.0649175	0.91722	0.0375266	0.853	0.956	1.034	6	8	6	6	8	6
YML048W	GSF2	0.958	0.0619024	0.594489	0.225856	0.958	0.977	0.921	25	27	23	26	27	22
YJL212C	OPT1	0.958	0.0619024	0.923489	0.0345685	1.099	0.923	0.958	6	5	4	5	5	4
YJR066W	TOR1	0.959	0.0603973	0.935353	0.0290243	1.045	0.948	0.959	10	12	11	10	11	9
YKL008C	LAC1	0.959	0.0603973	0.986827	0.00575913	0.582	0.959	1.139	2	2	2	2	2	2
YOR266W	PNT1	0.959	0.0603973	0.959984	0.0177361	0.951	0.959	1.024	3	3	3	2	3	3
YNL297C	MON2	0.96	0.0588937	0.928747	0.0321025	0.791	1.014	0.96	3	6	10	2	6	9
YPL224C	MMT2	0.961	0.0573917	0.964734	0.0155923	0.961	0.836	1.84	2	2	2	1	2	3
YMR246W	FAA4	0.961	0.0573917	0.632608	0.198866	0.953	0.961	0.961	23	23	20	24	23	19
YML125C	PGA3	0.961	0.0573917	0.797934	0.098033	0.969	0.895	0.961	7	7	6	5	7	7
YDR452W	PPN1	0.962	0.0558912	0.869942	0.0605095	1.183	0.962	0.952	10	11	11	9	10	11
YER083C	GET2	0.963	0.0543923	0.796536	0.0987946	0.973	0.895	0.963	6	5	4	6	5	4
YNL192W	CHS1	0.963	0.0543923	0.954935	0.0200261	1.035	0.963	0.886	5	9	9	7	11	9
YNR021W	YNR021W	0.964	0.0528949	0.776416	0.109905	0.948	1.002	0.964	12	13	10	11	13	11
YPL099C	AIM43	0.964	0.0528949	0.92116	0.0356649	1.039	0.752	0.964	4	5	5	4	5	5
YPR113W	PIS1	0.964	0.0528949	0.867948	0.0615063	1.021	0.964	0.91	6	6	5	4	6	6
YGL022W	STT3	0.965	0.0513992	0.849976	0.0705931	0.829	0.997	0.965	9	7	7	8	7	7
YKR018C	YKR018C	0.965	0.0513992	0.792935	0.100763	1.021	0.965	0.902	21	22	18	22	23	20
YNR067C	DSE4	0.965	0.0513992	0.952402	0.0211795	1.173	0.965	0.95	4	4	4	3	3	4
YML013W	UBX2	0.965	0.0513992	0.964734	0.0155923	0.716	0.965	1.553	2	3	3	3	4	2
YOR270C	VPH1	0.965	0.0513992	0.691019	0.16051	0.965	1.029	0.951	20	20	20	20	19	20
YER120W	SCS2	0.966	0.0499049	0.706182	0.151084	0.964	0.966	1.004	15	18	12	16	17	11
YOR246C	YOR246C	0.966	0.0499049	0.964734	0.0155923	1.089	0.89	0.966	2	2	2	2	2	2
YLR066W	SPC3	0.966	0.0499049	0.869942	0.0605095	1.102	0.804	0.966	5	6	4	5	5	5
YJL178C	ATG27	0.966	0.0499049	0.876324	0.0573351	0.966	1.029	0.966	6	5	8	7	5	8
YLR020C	YEH2	0.966	0.0499049	0.964734	0.0155923	0.966	0.954	0.968	6	4	5	5	4	5
YDR345C	HXT3	0.966	0.0499049	0.733627	0.134525	1.001	0.945	0.966	15	16	15	14	15	14
YEL024W	RIP1	0.966	0.0499049	0.702042	0.153637	0.966	0.934	1.004	12	14	13	12	14	14
YPL094C	SEC62	0.967	0.0484122	0.865643	0.0626611	0.967	1.02	0.944	7	7	6	6	6	7
YCL025C	AGP1	0.967	0.0484122	0.952402	0.0211795	0.91	0.977	0.967	6	6	6	6	7	7
YGR184C	UBR1	0.967	0.0484122	0.954064	0.0204226	0.972	0.967	0.945	13	11	11	11	9	10
YBR058C-A	TSC3	0.967	0.0484122	0.964734	0.0155923	0.98	0.9	0.967	2	2	3	2	2	3
YDR093W	DNF2	0.968	0.046921	0.959984	0.0177361	1.162	0.961	0.968	10	14	13	11	13	12
YPL175W	SPT14	0.968	0.046921	0.964734	0.0155923	1.23	0.968	0.86	3	3	2	2	3	3
YCL024W	KCC4	0.968	0.046921	0.965003	0.0154711	1.072	0.91	0.968	5	5	3	4	5	2
YLR283W	YLR283W	0.969	0.0454314	0.986827	0.00575913	1.224	0.969	0.942	3	3	2	3	3	2
YBR110W	ALG1	0.969	0.0454314	0.95506	0.0199695	0.921	0.969	1.102	4	9	9	7	11	11
YOR321W	PMT3	0.969	0.0454314	0.964734	0.0155923	0.947	0.97	0.969	4	6	7	5	5	7
YML081C-A	ATP18	0.969	0.0454314	0.886534	0.0523047	1.027	0.908	0.969	3	4	2	4	4	3
YGL008C	PMA1	0.97	0.0439433	0.751701	0.123955	0.987	0.97	0.959	53	53	46	53	54	46
YDR508C	GNP1	0.97	0.0439433	0.866133	0.0624155	0.941	1.053	0.97	16	16	13	16	16	11
Q0050	AI1	0.97	0.0439433	0.987328	0.00553862	1.138	0.97	0.342	3	3	3	3	3	3
YCR048W	ARE1	0.971	0.0424568	0.95506	0.0199695	0.971	1.193	0.856	5	5	4	5	5	4
YKL047W	YKL047W	0.971	0.0424568	0.952402	0.0211795	0.971	0.973	0.861	8	8	8	8	8	8
YDR518W	EUG1	0.973	0.0394883	0.962485	0.0166058	1.054	0.973	0.959	5	6	7	6	7	7
YHL035C	VMR1	0.973	0.0394883	0.982362	0.00772835	0.957	1.203	0.973	3	2	3	3	2	2
YPL085W	SEC16	0.974	0.0380063	0.86915	0.0609053	0.982	0.963	0.974	32	39	33	29	36	32
YBR046C	ZTA1	0.974	0.0380063	0.95506	0.0199695	0.959	0.974	1.08	9	10	7	8	10	8
YFL041W	FET5	0.975	0.0365259	0.916481	0.0378767	0.978	0.975	0.892	4	7	6	4	6	6
YMR243C	ZRC1	0.976	0.0350469	0.964734	0.0155923	0.997	0.758	0.976	5	3	4	5	3	4
YDR153C	ENT5	0.977	0.0335695	0.95506	0.0199695	0.977	0.972	1.059	8	8	7	8	8	7
YKL120W	OAC1	0.977	0.0335695	0.886534	0.0523047	1.031	0.9	0.977	14	21	19	15	22	19
YPL221W	FLC1	0.978	0.0320936	0.98049	0.00855683	0.989	0.978	0.812	2	4	2	3	4	2
YJR031C	GEA1	0.979	0.0306192	0.964734	0.0155923	1.06	0.838	0.979	6	8	9	7	9	9
YBR229C	ROT2	0.979	0.0306192	0.852089	0.0695153	0.936	1.049	0.979	11	10	13	11	11	13
YKL039W	PTM1	0.979	0.0306192	0.972977	0.0118975	1.024	0.88	0.979	4	6	5	4	5	3
YPL265W	DIP5	0.979	0.0306192	0.959984	0.0177361	0.926	0.979	0.999	6	7	4	7	7	5
YJL183W	MNN11	0.979	0.0306192	0.92116	0.0356649	0.844	1.053	0.979	13	13	12	13	12	12
YGL167C	PMR1	0.98	0.0291463	0.911029	0.0404677	0.866	0.98	0.981	18	19	17	16	17	15
YIR024C	YIR024C	0.98	0.0291463	0.98049	0.00855683	1.116	0.494	0.98	3	3	3	3	2	3
YLR106C	MDN1	0.98	0.0291463	0.889241	0.0509804	0.98	1.041	0.968	64	69	67	66	72	67
YGR175C	ERG1	0.981	0.027675	0.880192	0.0554224	0.981	1.054	0.948	17	18	17	17	17	18
YDR322C-A	TIM11	0.981	0.027675	0.911029	0.0404677	0.984	0.895	0.981	5	5	3	5	5	3
YLL048C	YBT1	0.981	0.027675	0.911029	0.0404677	0.988	0.981	0.949	31	35	29	33	38	30
YER113C	TMN3	0.982	0.0262051	0.984458	0.00680276	1.519	0.982	0.973	6	6	5	6	6	5
YNR026C	SEC12	0.982	0.0262051	0.954324	0.0203042	1.172	0.971	0.982	6	6	5	6	6	6
YHR103W	SBE22	0.982	0.0262051	0.986827	0.00575913	0.982	1.095	0.869	2	2	2	2	2	2
YGL139W	FLC3	0.982	0.0262051	0.970869	0.0128396	1.056	0.781	0.982	3	4	4	3	4	5
YHR117W	TOM71	0.982	0.0262051	0.93344	0.0299138	1.053	0.982	0.982	15	15	15	15	13	12
YPR156C	TPO3	0.982	0.0262051	0.964216	0.0158256	0.982	0.843	1.032	3	4	3	3	4	3
YGL038C	OCH1	0.982	0.0262051	0.968953	0.0136973	0.943	0.982	0.983	6	7	8	7	6	8
YEL017W	GTT3	0.983	0.0247367	0.982362	0.00772835	0.879	0.983	1.043	4	2	4	4	3	5
YKL209C	STE6	0.983	0.0247367	0.981036	0.00831494	0.983	1.364	0.767	5	5	4	4	3	3
YJL054W	TIM54	0.983	0.0247367	0.93344	0.0299138	0.983	0.94	0.988	15	17	17	16	18	17
YJL166W	QCR8	0.983	0.0247367	0.981331	0.00818441	0.895	1	0.983	2	3	3	2	3	4
YGR183C	QCR9	0.983	0.0247367	0.964734	0.0155923	0.983	3.008	0.806	2	2	2	2	2	2
YFL004W	VTC2	0.983	0.0247367	0.923489	0.0345685	1.038	0.925	0.983	31	28	26	29	29	30
YBR291C	CTP1	0.984	0.0232698	0.990763	0.00403024	0.984	0.816	1.157	3	3	2	2	3	2
YJL039C	NUP192	0.985	0.0218044	0.970541	0.0129861	1.009	0.985	0.973	12	14	15	11	13	16
YIL017C	VID28	0.985	0.0218044	0.993056	0.00302623	0.817	0.985	1.359	2	2	1	2	2	2
YLR056W	ERG3	0.985	0.0218044	0.943759	0.0251387	0.985	0.953	1.089	10	12	7	8	12	7
YPL207W	TYW1	0.986	0.0203404	0.95506	0.0199695	0.972	1.079	0.986	11	12	11	12	13	10
YGL065C	ALG2	0.987	0.018878	0.98049	0.00855683	0.893	0.987	1.029	4	5	6	5	5	6
YKL020C	SPT23	0.987	0.018878	0.986827	0.00575913	0.942	0.987	1.111	5	4	3	5	4	3
YMR134W	YMR134W	0.987	0.018878	0.98049	0.00855683	0.868	1.115	0.987	4	6	7	5	6	7
YOR241W	MET7	0.988	0.0174171	0.954935	0.0200261	0.953	1.006	0.988	15	15	13	16	16	10
YOL019W	YOL019W	0.988	0.0174171	0.986827	0.00575913	0.988	1.08	0.958	6	6	3	6	7	4
YEL060C	PRB1	0.989	0.0159576	0.95506	0.0199695	0.989	0.915	1.029	17	18	14	18	18	15
YNR017W	TIM23	0.989	0.0159576	0.955631	0.0197097	1.018	0.92	0.989	5	5	5	5	5	5
YNL158W	PGA1	0.989	0.0159576	0.987262	0.00556768	1.034	0.975	0.989	3	3	2	3	3	2
YBR104W	YMC2	0.989	0.0159576	0.981331	0.00818441	1.001	0.869	0.989	6	7	5	7	8	4
YBR097W	VPS15	0.99	0.0144996	0.986827	0.00575913	0.804	0.99	1.041	5	6	3	5	6	3
YLR092W	SUL2	0.99	0.0144996	0.986827	0.00575913	1.046	0.99	0.824	5	3	5	5	5	5
YOR153W	PDR5	0.99	0.0144996	0.959984	0.0177361	1.017	0.99	0.862	20	23	22	22	26	22
YMR296C	LCB1	0.991	0.013043	0.964216	0.0158256	0.977	0.991	1.041	7	9	8	6	8	8
YMR272C	SCS7	0.991	0.013043	0.964734	0.0155923	0.786	0.991	1.16	9	10	8	10	10	7
YOR222W	ODC2	0.991	0.013043	0.959984	0.0177361	0.923	1.057	0.991	12	14	13	12	16	14
YBR192W	RIM2	0.993	0.0101344	0.98049	0.00855683	0.967	1.064	0.993	7	8	9	8	8	8
YJL172W	CPS1	0.993	0.0101344	0.964734	0.0155923	0.993	0.98	1.045	15	16	15	15	15	15
YDR119W	VBA4	0.993	0.0101344	0.98049	0.00855683	0.917	1.061	0.993	5	5	5	6	4	4
YGR125W	YGR125W	0.993	0.0101344	0.986827	0.00575913	0.993	1.014	0.927	5	7	7	6	7	7
YJR051W	OSM1	0.993	0.0101344	0.98049	0.00855683	1.014	0.993	0.939	13	11	10	11	14	12
YHR138C	YHR138C	0.994	0.00868224	0.982362	0.00772835	0.994	0.923	1.097	7	6	7	6	6	7
YMR058W	FET3	0.994	0.00868224	0.964734	0.0155923	1.258	0.994	0.835	6	7	5	6	8	4
YPR029C	APL4	0.995	0.00723157	0.987328	0.00553862	0.995	0.844	1.017	7	7	9	7	10	10
YNR039C	ZRG17	0.995	0.00723157	0.993056	0.00302623	1.227	0.767	0.995	3	4	2	4	4	4
YGR199W	PMT6	0.995	0.00723157	0.986827	0.00575913	0.995	1.116	0.914	4	4	2	4	4	2
YHR042W	NCP1	0.996	0.00578235	0.964734	0.0155923	0.942	1.03	0.996	26	29	25	27	29	25
YJL012C	VTC4	0.996	0.00578235	0.964734	0.0155923	1.012	0.996	0.965	20	20	18	19	21	19
YGL195W	GCN1	0.997	0.00433459	0.964734	0.0155923	0.968	0.997	1.024	59	60	55	56	60	57
YGR012W	YGR012W	0.997	0.00433459	0.990763	0.00403024	1.026	0.864	0.997	9	8	7	8	9	7
YPL232W	SSO1	0.997	0.00433459	0.976656	0.0102584	1.18	0.904	0.997	6	6	5	7	6	6
YDL018C	ERP3	0.998	0.00288828	0.990658	0.00407642	0.853	1.192	0.998	3	4	3	3	4	3
YNL257C	SIP3	0.998	0.00288828	0.990658	0.00407642	0.998	1.142	0.963	4	5	2	4	5	4
YLR083C	EMP70	0.998	0.00288828	0.973724	0.011564	1.155	0.99	0.998	10	13	15	11	13	15
YDR335W	MSN5	0.999	0.00144342	0.986827	0.00575913	0.999	1.007	0.938	13	13	12	13	14	13
YDR135C	YCF1	1	0	0.98049	0.00855683	1	0.942	1.03	23	27	23	24	25	24
YGL191W	COX13	1	0	0.989469	0.00459779	1	1.03	0.863	3	4	4	3	4	4
YLL031C	GPI13	1	0	0.993056	0.00302623	0.986	1	1.107	4	4	4	5	4	4
YNL172W	APC1	1	0	0.994533	0.00238099	1	0.938	1.226	3	3	3	3	3	3
YLR324W	PEX30	1	0	0.991348	0.00377395	0.964	1	1.096	5	6	5	4	6	5
YKR089C	TGL4	1.001	-0.00144197	0.998115	0.000819498	1.088	0.956	1.001	10	8	7	10	9	9
YDR141C	DOP1	1.001	-0.00144197	0.993056	0.00302623	0.844	1.001	1.026	14	15	15	14	15	15
YPL050C	MNN9	1.002	-0.00288251	0.989469	0.00459779	1.002	1.123	0.994	11	9	7	11	9	6
YHR072W	ERG7	1.002	-0.00288251	0.990658	0.00407642	0.985	1.046	1.002	8	8	6	8	8	7
YBR265W	TSC10	1.002	-0.00288251	0.99458	0.00236043	1.002	0.905	1.024	4	6	6	6	7	6
YOR165W	SEY1	1.002	-0.00288251	0.982362	0.00772835	1.002	1.047	0.978	30	31	35	32	32	36
YLR008C	PAM18	1.002	-0.00288251	0.982362	0.00772835	1.002	1.052	0.995	9	10	9	9	10	9
YDL058W	USO1	1.002	-0.00288251	0.986827	0.00575913	1.002	0.89	1.035	25	26	23	24	27	20
YLR372W	SUR4	1.003	-0.00432161	0.986889	0.00573147	1.003	1.024	0.914	5	6	6	6	6	6
YDR294C	DPL1	1.003	-0.00432161	0.982362	0.00772835	1.029	1.003	0.845	9	11	11	11	13	11
YKL179C	COY1	1.004	-0.00575927	0.990967	0.00394067	1.157	1.004	0.984	12	13	12	12	13	11
YHR133C	NSG1	1.004	-0.00575927	0.986827	0.00575913	1.188	0.783	1.004	5	5	5	6	6	6
YCR069W	CPR4	1.004	-0.00575927	0.993146	0.00298712	1.004	0.431	1.317	2	2	2	2	3	3
YKL165C	MCD4	1.005	-0.0071955	0.992432	0.00329924	1.005	1.06	0.865	4	4	4	3	3	3
YKL212W	SAC1	1.005	-0.0071955	0.986827	0.00575913	1.005	0.993	1.037	25	25	25	27	26	24
YOL147C	PEX11	1.005	-0.0071955	0.992432	0.00329924	1.145	1.005	0.997	5	5	4	5	5	5
YPR026W	ATH1	1.005	-0.0071955	0.997334	0.00115954	0.902	1.249	1.005	4	5	5	4	5	4
YDR089W	YDR089W	1.006	-0.00863031	0.993056	0.00302623	0.873	1.006	1.046	5	4	5	3	4	5
YCR094W	CDC50	1.006	-0.00863031	0.999623	0.000163775	1.006	1.031	0.83	4	4	5	4	4	5
YDL067C	COX9	1.007	-0.0100637	0.990658	0.00407642	1.004	1.007	1.008	4	4	4	4	4	3
YDR395W	SXM1	1.007	-0.0100637	0.987328	0.00553862	0.995	1.007	1.033	15	14	14	15	14	12
YDR367W	KEI1	1.007	-0.0100637	0.995496	0.00196058	1.007	1.06	0.984	2	2	1	2	2	1
YML012W	ERV25	1.007	-0.0100637	0.990658	0.00407642	1.007	0.934	1.064	6	5	5	5	6	5
YNR030W	ALG12	1.009	-0.0129262	0.99975	0.000108431	1.07	1.009	0.94	4	7	6	5	7	6
YGR255C	COQ6	1.009	-0.0129262	0.993056	0.00302623	1.127	0.978	1.009	9	8	8	9	8	7
YMR161W	HLJ1	1.009	-0.0129262	0.99975	0.000108431	1.093	0.956	1.009	4	3	3	4	3	3
YJL151C	SNA3	1.009	-0.0129262	0.993815	0.00269451	1.063	0.909	1.009	2	2	1	2	2	1
YML028W	TSA1	1.009	-0.0129262	0.990651	0.00407911	1.009	1.038	1	11	12	11	11	13	12
YDR304C	CPR5	1.01	-0.0143553	0.995894	0.00178685	1.01	1.024	0.94	10	8	11	9	10	11
YML072C	TCB3	1.01	-0.0143553	0.995234	0.00207473	1.053	1.01	0.989	36	36	31	34	35	29
YOR099W	KTR1	1.01	-0.0143553	0.993056	0.00302623	0.959	1.01	1.079	15	14	14	15	15	13
YOR086C	TCB1	1.01	-0.0143553	0.997793	0.000959367	1.01	1.029	0.994	29	29	26	32	28	26
YJR077C	MIR1	1.011	-0.015783	0.993056	0.00302623	1.044	1.011	0.994	16	16	13	15	17	13
YJL208C	NUC1	1.011	-0.015783	0.995496	0.00196058	1.011	1.012	0.999	9	9	9	8	8	8
YFR002W	NIC96	1.011	-0.015783	0.993056	0.00302623	1.011	0.95	1.024	19	17	18	18	18	18
YDR483W	KRE2	1.012	-0.0172093	0.993923	0.00264719	1.012	1.198	1.006	7	9	11	8	9	12
YIL075C	RPN2	1.012	-0.0172093	0.997793	0.000959367	1.027	0.992	1.012	36	38	34	37	41	30
YPL084W	BRO1	1.012	-0.0172093	0.999935	2.84049e-05	1.105	0.967	1.012	24	26	18	25	23	19
YAL014C	SYN8	1.012	-0.0172093	0.997793	0.000959367	1.012	1.175	0.903	3	3	3	3	3	2
YPR128C	ANT1	1.012	-0.0172093	0.990763	0.00403024	0.881	1.019	1.012	5	4	6	5	4	5
YCR011C	ADP1	1.012	-0.0172093	0.990763	0.00403024	1.012	0.875	1.126	8	9	10	8	10	10
YMR292W	GOT1	1.013	-0.0186342	0.986827	0.00575913	0	0.898	1.143	0	2	3	0	2	2
YNL048W	ALG11	1.013	-0.0186342	0.993056	0.00302623	1.013	1.137	0.993	9	11	12	9	10	12
YLR452C	SST2	1.014	-0.0200577	0.996644	0.00145987	1.061	0.975	1.014	12	15	16	12	15	15
YOL027C	MDM38	1.015	-0.0214797	0.993056	0.00302623	1.015	0.893	1.071	21	20	19	18	23	19
YPR185W	ATG13	1.015	-0.0214797	0.993056	0.00302623	1.042	0.924	1.015	3	3	3	3	3	3
YDR200C	VPS64	1.015	-0.0214797	0.990426	0.004178	1.036	0.981	1.015	3	4	4	4	4	5
YMR212C	EFR3	1.015	-0.0214797	0.993056	0.00302623	1.037	1.015	0.997	12	13	13	13	13	12
YDL116W	NUP84	1.015	-0.0214797	0.993056	0.00302623	1.015	1.114	0.944	8	9	10	10	10	11
YJL186W	MNN5	1.015	-0.0214797	0.999623	0.000163775	1.077	0.976	1.015	15	15	13	15	17	12
YMR055C	BUB2	1.016	-0.0229004	0.986827	0.00575913	0.332	1.016	1.097	2	2	1	2	2	2
YDR458C	HEH2	1.017	-0.0243197	0.986827	0.00575913	1.07	0.868	1.017	11	10	10	11	10	9
YJL082W	IML2	1.017	-0.0243197	0.993056	0.00302623	0.944	1.017	1.026	11	10	13	13	12	13
YNL219C	ALG9	1.017	-0.0243197	0.993056	0.00302623	0.998	1.022	1.017	7	7	7	6	7	7
YLR026C	SED5	1.017	-0.0243197	0.990658	0.00407642	0.963	1.017	1.172	11	11	8	11	12	9
YER019W	ISC1	1.017	-0.0243197	0.987328	0.00553862	1.075	0.955	1.017	6	6	5	6	6	5
YBR235W	VHC1	1.017	-0.0243197	0.993056	0.00302623	1.338	1.017	0.993	2	2	2	2	2	1
YPL078C	ATP4	1.018	-0.0257376	0.990658	0.00407642	1.031	0.852	1.018	14	14	12	13	14	10
YDR316W	OMS1	1.018	-0.0257376	0.990763	0.00403024	1.018	0.974	1.033	11	10	8	13	11	11
YMR149W	SWP1	1.018	-0.0257376	0.987328	0.00553862	0.915	1.018	1.051	8	8	6	8	8	6
YLR342W	FKS1	1.019	-0.0271541	0.986827	0.00575913	1.019	1.038	0.931	36	35	31	37	36	30
YNL243W	SLA2	1.02	-0.0285692	0.986827	0.00575913	1.03	0.978	1.02	21	20	18	22	21	16
YIL076W	SEC28	1.021	-0.0299829	0.986827	0.00575913	1.131	0.965	1.021	8	9	7	10	9	8
YBL011W	SCT1	1.021	-0.0299829	0.984458	0.00680276	1.025	1.021	1.014	7	10	8	8	10	9
YPR159W	KRE6	1.022	-0.0313952	0.986827	0.00575913	1.022	1.03	0.997	4	5	6	4	6	6
YPR024W	YME1	1.022	-0.0313952	0.98049	0.00855683	1.027	1.022	0.981	36	34	30	38	35	32
YDR407C	TRS120	1.022	-0.0313952	0.982362	0.00772835	1.114	0.962	1.022	9	9	10	10	9	10
YGL200C	EMP24	1.022	-0.0313952	0.981331	0.00818441	1.042	1.022	0.961	6	6	5	6	6	4
YJR033C	RAV1	1.022	-0.0313952	0.986827	0.00575913	1.022	1.045	0.871	7	7	8	7	7	6
YOR211C	MGM1	1.022	-0.0313952	0.984147	0.00694018	0.89	1.022	1.044	11	12	12	12	12	13
YBR283C	SSH1	1.022	-0.0313952	0.987328	0.00553862	1.022	0.975	1.056	5	7	7	6	7	7
YAL023C	PMT2	1.022	-0.0313952	0.982362	0.00772835	1.034	1.022	0.998	13	12	9	14	13	12
YCR093W	CDC39	1.023	-0.0328061	0.98049	0.00855683	1.031	0.943	1.023	35	38	37	35	39	38
YFL048C	EMP47	1.023	-0.0328061	0.976656	0.0102584	1.022	1.043	1.023	14	16	12	14	15	12
YPL246C	RBD2	1.023	-0.0328061	0.986827	0.00575913	1.06	1.023	0.856	3	3	3	3	3	3
YDR086C	SSS1	1.023	-0.0328061	0.982362	0.00772835	1.023	1.121	0.904	4	4	2	4	4	2
YFR006W	YFR006W	1.023	-0.0328061	0.98049	0.00855683	1.054	1.023	0.997	19	22	20	20	21	19
YKL203C	TOR2	1.023	-0.0328061	0.986827	0.00575913	1.113	0.99	1.023	7	9	8	8	10	8
YBR041W	FAT1	1.025	-0.0356239	0.984458	0.00680276	1.884	1.025	0.928	6	9	11	9	9	10
YPL274W	SAM3	1.026	-0.0370307	0.970869	0.0128396	1.026	1.078	0.964	11	10	7	11	10	9
YAL042W	ERV46	1.026	-0.0370307	0.984458	0.00680276	1.026	0.936	1.048	8	8	7	8	8	6
YPR149W	NCE102	1.026	-0.0370307	0.98049	0.00855683	1.061	0.934	1.026	2	2	3	2	2	3
YBR179C	FZO1	1.026	-0.0370307	0.98049	0.00855683	0.979	1.079	1.026	11	11	12	9	13	11
YBR029C	CDS1	1.026	-0.0370307	0.970869	0.0128396	1.056	1.001	1.026	12	12	10	12	12	10
YNR019W	ARE2	1.027	-0.0384362	0.98049	0.00855683	0.935	1.09	1.027	8	9	8	8	8	8
YFL062W	COS4	1.027	-0.0384362	0.985329	0.00641862	0.804	1.027	1.143	2	2	1	2	2	1
YML132W	COS3	1.027	-0.0384362	0.985329	0.00641862	0.804	1.027	1.143	2	2	1	2	2	1
YDR264C	AKR1	1.027	-0.0384362	0.976656	0.0102584	1.292	1.027	0.97	10	10	8	9	10	9
YJL034W	KAR2	1.028	-0.0398403	0.964734	0.0155923	1.023	1.028	1.058	45	45	38	47	46	38
YOR336W	KRE5	1.028	-0.0398403	0.979185	0.00913512	1.037	1.028	0.979	7	12	8	9	12	9
YEL036C	ANP1	1.028	-0.0398403	0.97698	0.0101143	0.857	1.028	1.336	5	3	5	5	4	5
YHR039C	MSC7	1.029	-0.041243	0.970869	0.0128396	1.029	1.178	0.929	18	14	15	14	16	13
YOR016C	ERP4	1.029	-0.041243	0.982362	0.00772835	1.029	1.053	0.975	5	5	2	4	5	2
YMR115W	MGR3	1.029	-0.041243	0.983678	0.00714722	1.065	1.005	1.029	5	10	9	8	8	10
YHR188C	GPI16	1.029	-0.041243	0.97598	0.0105592	1.066	0.996	1.029	5	4	5	5	5	5
YGR106C	VOA1	1.029	-0.041243	0.98049	0.00855683	1.029	1.041	0.886	2	4	5	3	4	5
YER166W	DNF1	1.029	-0.041243	0.976656	0.0102584	1.06	1.029	1.006	21	21	18	19	19	17
YLR389C	STE23	1.029	-0.041243	0.964734	0.0155923	0.98	1.029	1.042	27	31	28	29	31	28
YER119C	AVT6	1.03	-0.0426443	0.98049	0.00855683	1.03	1.004	1.346	2	2	2	2	2	2
YHR098C	SFB3	1.03	-0.0426443	0.964734	0.0155923	0.977	1.082	1.03	23	25	22	22	24	18
YPR147C	YPR147C	1.03	-0.0426443	0.986827	0.00575913	2.502	1.03	0.93	2	2	1	2	2	1
YBL098W	BNA4	1.03	-0.0426443	0.970869	0.0128396	1.03	1.114	0.893	10	12	13	11	11	13
YDR519W	FPR2	1.03	-0.0426443	0.964734	0.0155923	1.101	1.018	1.03	6	7	6	7	7	5
YOR316C	COT1	1.03	-0.0426443	0.97698	0.0101143	1.03	0.807	1.135	3	4	4	3	4	4
YMR071C	TVP18	1.031	-0.0440443	0.970869	0.0128396	1.031	1.333	0.995	1	3	3	2	3	3
YEL031W	SPF1	1.031	-0.0440443	0.959984	0.0177361	1.059	1.031	1.003	36	35	31	38	37	34
YDL204W	RTN2	1.031	-0.0440443	0.98049	0.00855683	1.204	1.031	0.886	4	6	6	7	7	6
YKR054C	DYN1	1.032	-0.045443	0.98049	0.00855683	1.072	0.904	1.032	7	6	8	6	5	5
YNL121C	TOM70	1.032	-0.045443	0.95506	0.0199695	1.102	1.032	1.007	36	40	38	37	41	39
YJR075W	HOC1	1.032	-0.045443	0.970086	0.0131899	0.961	1.032	1.12	7	8	10	9	6	9
YHR007C	ERG11	1.033	-0.0468403	0.95506	0.0199695	1.003	1.099	1.033	26	24	22	24	24	22
YBR014C	GRX7	1.033	-0.0468403	0.970541	0.0129861	1.033	1.119	1.017	5	6	7	6	6	7
YLR087C	CSF1	1.033	-0.0468403	0.986827	0.00575913	1.033	1.023	1.041	6	5	5	5	5	5
YGL001C	ERG26	1.033	-0.0468403	0.962266	0.016705	0.959	1.033	1.072	13	14	14	13	14	13
YDL095W	PMT1	1.034	-0.0482362	0.952402	0.0211795	1.063	1.034	1.033	22	21	19	21	22	19
YPR037C	ERV2	1.034	-0.0482362	0.968921	0.0137115	1.029	1.179	1.034	6	6	6	7	7	6
YGR157W	CHO2	1.034	-0.0482362	0.952402	0.0211795	1.034	1.037	1.016	31	32	25	29	32	22
YOR254C	SEC63	1.035	-0.0496308	0.94203	0.0259353	1.05	1.035	0.988	26	24	18	25	25	20
YGL075C	MPS2	1.035	-0.0496308	0.982362	0.00772835	1.006	1.035	1.075	3	3	2	3	3	2
YCR026C	NPP1	1.035	-0.0496308	0.97698	0.0101143	0.84	1.111	1.035	4	5	4	3	5	4
YCL044C	MGR1	1.036	-0.051024	0.964734	0.0155923	1.036	0.98	1.089	10	11	9	9	11	9
YGR266W	YGR266W	1.037	-0.0524159	0.964734	0.0155923	0.943	1.037	1.193	16	18	14	18	17	16
YDL212W	SHR3	1.037	-0.0524159	0.964734	0.0155923	1.037	0.686	1.15	4	4	3	4	4	4
YJL222W	VTH2	1.037	-0.0524159	0.98049	0.00855683	1.095	1.037	0.997	4	5	2	4	5	3
YIL173W	VTH1	1.037	-0.0524159	0.98049	0.00855683	1.095	1.037	0.997	4	5	2	4	5	3
YNR065C	YNR065C	1.037	-0.0524159	0.986827	0.00575913	1.095	1.037	0.801	2	3	1	2	3	1
YBR159W	IFA38	1.038	-0.0538064	0.962485	0.0166058	1.169	1.026	1.038	11	9	8	11	11	7
YDR062W	LCB2	1.039	-0.0551957	0.95506	0.0199695	1.039	1.169	1.024	10	11	11	9	10	10
YPR183W	DPM1	1.039	-0.0551957	0.915532	0.0383264	1.054	1.028	1.039	25	22	19	23	25	22
YLR104W	LCL2	1.039	-0.0551957	0.964216	0.0158256	1.039	0.881	1.04	6	6	6	6	6	5
YKL140W	TGL1	1.039	-0.0551957	0.970541	0.0129861	1.039	0.802	1.049	5	7	5	6	7	5
YDR182W	CDC1	1.04	-0.0565835	0.959984	0.0177361	1.184	0.93	1.04	4	5	5	5	5	5
YDL193W	NUS1	1.041	-0.0579701	0.964734	0.0155923	1.041	0.993	1.131	5	3	3	5	5	4
YBR196C	PGI1	1.041	-0.0579701	0.910567	0.0406881	1.042	1.041	0.988	52	52	44	49	52	47
YLL040C	VPS13	1.041	-0.0579701	0.95506	0.0199695	1.161	1.028	1.041	27	30	32	28	30	31
YIL085C	KTR7	1.042	-0.0593553	0.964734	0.0155923	0.961	1.047	1.042	4	3	2	4	3	2
YDR329C	PEX3	1.042	-0.0593553	0.95506	0.0199695	1.587	1.042	0.957	5	4	5	4	4	5
YBR106W	PHO88	1.043	-0.0607392	0.895192	0.048084	0.974	1.043	1.051	21	24	15	22	22	16
YGL027C	CWH41	1.043	-0.0607392	0.954912	0.0200369	1.084	1.005	1.043	14	11	14	12	11	13
YLR268W	SEC22	1.043	-0.0607392	0.954324	0.0203042	1.043	1.125	0.963	9	10	6	10	10	8
YML055W	SPC2	1.044	-0.0621217	0.95506	0.0199695	1.044	1.073	0.873	8	7	5	8	6	4
YDL001W	RMD1	1.044	-0.0621217	0.970869	0.0128396	0.354	1.962	1.044	2	2	1	2	2	2
YML101C	CUE4	1.044	-0.0621217	0.952402	0.0211795	1.044	0.911	1.219	5	5	5	5	5	5
YDR393W	SHE9	1.044	-0.0621217	0.98049	0.00855683	0.886	1.044	3.976	2	2	2	2	2	2
YIL030C	SSM4	1.044	-0.0621217	0.95506	0.0199695	1.006	1.074	1.044	12	13	12	12	12	12
YLL023C	POM33	1.044	-0.0621217	0.954935	0.0200261	1.072	1.044	0.967	5	6	4	6	6	5
YPR184W	GDB1	1.045	-0.0635029	0.952402	0.0211795	1.045	0.961	1.191	9	11	10	9	11	9
YMR208W	ERG12	1.046	-0.0648829	0.911029	0.0404677	1.046	1.019	1.094	11	11	10	11	12	10
YOR327C	SNC2	1.047	-0.0662614	0.934224	0.0295488	1.047	0.848	2.326	5	5	5	5	5	4
YOR079C	ATX2	1.048	-0.0676387	0.964734	0.0155923	1.048	1.222	0.498	2	2	2	2	2	2
YKL154W	SRP102	1.049	-0.0690147	0.952402	0.0211795	1.049	1.328	1.038	7	8	6	9	10	6
YBL042C	FUI1	1.05	-0.0703893	0.92869	0.0321292	1.05	1.135	0.945	8	8	7	7	7	8
YDR178W	SDH4	1.05	-0.0703893	0.964216	0.0158256	1.05	0.812	1.133	2	3	1	2	2	1
YOR297C	TIM18	1.05	-0.0703893	0.964216	0.0158256	0.692	1.05	1.191	2	2	2	2	2	2
YGL140C	YGL140C	1.051	-0.0717627	0.964216	0.0158256	1.051	1.214	0.51	5	5	4	4	4	5
YJR040W	GEF1	1.051	-0.0717627	0.959984	0.0177361	1.203	1.051	0.893	9	10	10	7	10	9
YNL336W	COS1	1.053	-0.0745054	0.970869	0.0128396	0.833	1.093	1.053	3	3	2	3	3	2
YHR045W	YHR045W	1.053	-0.0745054	0.95506	0.0199695	1.053	1.068	0.944	6	6	4	6	8	4
YBR015C	MNN2	1.054	-0.0758749	0.782101	0.106737	1.055	1.041	1.054	32	30	32	30	32	31
YNL115C	YNL115C	1.054	-0.0758749	0.95506	0.0199695	1.374	0.923	1.054	5	5	5	5	5	6
YIL147C	SLN1	1.054	-0.0758749	0.976656	0.0102584	1.054	0.97	1.174	4	5	2	5	3	2
YER008C	SEC3	1.055	-0.077243	0.935353	0.0290243	1.055	0.933	1.11	10	12	7	10	12	9
YPL125W	KAP120	1.055	-0.077243	0.965323	0.0153275	0.573	1.055	1.299	3	5	5	2	5	4
YPR125W	YLH47	1.056	-0.0786098	0.916481	0.0378767	1.101	1.036	1.056	4	6	6	4	5	4
YBL030C	PET9	1.056	-0.0786098	0.766911	0.115255	1.081	1.016	1.056	39	42	31	41	43	34
YIL124W	AYR1	1.056	-0.0786098	0.92116	0.0356649	1.067	1.007	1.056	12	13	12	12	13	12
YKL092C	BUD2	1.056	-0.0786098	0.95506	0.0199695	1.056	1.069	0.915	10	10	10	11	10	10
YLR220W	CCC1	1.057	-0.0799754	0.892934	0.0491808	0.982	1.057	1.081	6	5	7	6	5	6
YER014W	HEM14	1.057	-0.0799754	0.923489	0.0345685	1.013	1.068	1.057	10	12	11	10	13	9
YER001W	MNN1	1.058	-0.0813396	0.889241	0.0509804	0.982	1.058	1.092	16	16	18	17	19	17
YKL073W	LHS1	1.058	-0.0813396	0.89189	0.0496886	1.058	0.874	1.074	14	17	14	15	15	13
YGL098W	USE1	1.059	-0.0827026	0.917755	0.0372731	1.059	1.125	0.93	6	5	5	6	5	4
YIL077C	RCI37	1.059	-0.0827026	0.95506	0.0199695	1.059	0.924	1.11	2	3	3	2	3	3
YKL100C	YKL100C	1.059	-0.0827026	0.911029	0.0404677	1.045	1.059	1.093	6	5	6	7	7	6
YJR143C	PMT4	1.059	-0.0827026	0.832181	0.0797824	1.039	1.151	1.059	11	11	11	9	11	10
YML131W	YML131W	1.06	-0.0840643	0.796536	0.0987946	1.107	1.015	1.06	12	9	10	12	10	9
YKR039W	GAP1	1.06	-0.0840643	0.964734	0.0155923	1.06	1.042	1.132	2	3	2	3	3	3
YOR245C	DGA1	1.061	-0.0854247	0.954935	0.0200261	1.08	1.061	0.802	4	4	4	3	4	4
YHR161C	YAP1801	1.061	-0.0854247	0.964734	0.0155923	1.003	1.081	1.061	4	3	2	4	3	3
YDR233C	RTN1	1.061	-0.0854247	0.720817	0.142175	1.094	1.061	1.036	22	21	21	22	21	20
YJR117W	STE24	1.061	-0.0854247	0.7207	0.142246	1.061	0.974	1.065	18	17	16	17	16	15
YML120C	NDI1	1.062	-0.0867838	0.720634	0.142286	1.062	1.043	1.081	25	25	21	24	24	21
YPR140W	TAZ1	1.062	-0.0867838	0.952402	0.0211795	1.062	1.042	1.085	4	4	3	3	4	2
YPL058C	PDR12	1.062	-0.0867838	0.804059	0.0947121	0.997	1.266	1.062	25	27	25	26	27	26
YKL195W	MIA40	1.063	-0.0881416	0.834698	0.0784708	1.063	1.027	1.107	7	9	2	7	9	4
YDR470C	UGO1	1.063	-0.0881416	0.895192	0.048084	1.074	1.063	0.965	7	11	11	10	11	11
YER182W	FMP10	1.064	-0.0894982	0.934224	0.0295488	1.064	1.054	1.165	6	5	4	6	5	4
YBR205W	KTR3	1.064	-0.0894982	0.780636	0.107552	1.079	1.04	1.064	17	17	16	17	16	17
YLR077W	FMP25	1.064	-0.0894982	0.945457	0.0243583	0.949	1.083	1.064	2	4	4	3	4	4
YML034W	SRC1	1.064	-0.0894982	0.875815	0.0575877	1.033	1.105	1.064	11	11	9	11	11	10
YGR231C	PHB2	1.064	-0.0894982	0.80324	0.0951545	1.059	1.064	1.101	6	6	6	6	6	6
YML086C	ALO1	1.065	-0.0908534	0.650279	0.1869	1.065	1.034	1.08	21	22	18	21	22	18
YGL053W	PRM8	1.065	-0.0908534	0.964734	0.0155923	0.202	1.467	1.065	1	2	2	1	2	2
YAR031W	PRM9	1.065	-0.0908534	0.964734	0.0155923	0.202	1.467	1.065	1	2	2	1	2	2
YHR092C	HXT4	1.066	-0.0922074	0.923369	0.0346249	1.066	0.996	1.14	9	9	9	8	9	7
YDR476C	YDR476C	1.066	-0.0922074	0.892934	0.0491808	1.118	0.948	1.066	2	2	2	2	2	2
YMR214W	SCJ1	1.066	-0.0922074	0.848951	0.0711175	0.978	1.066	1.251	8	8	7	8	9	7
YNL065W	AQR1	1.066	-0.0922074	0.911029	0.0404677	1.072	0.839	1.066	2	3	1	2	3	1
YBR140C	IRA1	1.067	-0.0935602	0.915222	0.0384735	0.87	1.189	1.067	11	12	13	12	14	12
YDR372C	VPS74	1.067	-0.0935602	0.831152	0.0803193	1.101	1.035	1.067	8	7	9	8	7	9
YNL044W	YIP3	1.068	-0.0949116	0.626135	0.203332	1.078	1.045	1.068	7	7	7	7	7	7
YDR326C	YSP2	1.068	-0.0949116	0.869045	0.0609575	1.068	1.187	0.743	9	8	6	9	7	6
YFL027C	GYP8	1.068	-0.0949116	0.911029	0.0404677	0.435	1.186	1.068	2	3	3	3	2	2
YBR068C	BAP2	1.07	-0.0976108	0.873001	0.058985	0.996	1.07	1.103	7	7	7	7	8	7
YGR060W	ERG25	1.07	-0.0976108	0.823806	0.0841752	1.196	1.07	1.062	6	4	5	6	5	5
YOR291W	YPK9	1.071	-0.0989585	0.923489	0.0345685	1.017	1.071	1.172	5	6	4	6	6	5
YLR096W	KIN2	1.072	-0.100305	0.911029	0.0404677	1.084	1.072	0.938	8	11	8	8	10	9
YNL083W	SAL1	1.073	-0.10165	0.92116	0.0356649	0.945	1.073	1.145	6	5	5	5	5	5
YLR093C	NYV1	1.073	-0.10165	0.859675	0.0656655	1.09	1.061	1.073	4	5	3	5	5	5
YFR041C	ERJ5	1.074	-0.102994	0.918544	0.0369002	1.074	0.999	1.097	5	6	6	6	5	6
YLR378C	SEC61	1.074	-0.102994	0.92116	0.0356649	0.723	1.074	1.186	3	3	2	2	3	2
YKL150W	MCR1	1.076	-0.105678	0.522167	0.282191	1.076	1.071	1.094	32	30	27	30	28	24
YGR147C	NAT2	1.076	-0.105678	0.832181	0.0797824	1.039	1.076	1.102	9	10	9	10	9	8
YPL063W	TIM50	1.077	-0.107018	0.492009	0.308027	1.079	1.077	1.011	27	26	20	26	26	20
YLR100W	ERG27	1.077	-0.107018	0.677169	0.169303	1.09	1.072	1.077	15	16	16	16	17	15
YMR089C	YTA12	1.077	-0.107018	0.589003	0.229882	1.077	1.022	1.077	22	21	21	23	22	19
YPL019C	VTC3	1.077	-0.107018	0.893586	0.0488637	1.077	0.914	1.078	8	8	5	7	9	6
YGR033C	TIM21	1.077	-0.107018	0.907085	0.0423519	1.209	0.847	1.077	5	5	5	5	5	6
YDR410C	STE14	1.078	-0.108357	0.95506	0.0199695	1.078	1.176	0.797	1	2	2	1	2	2
YHR094C	HXT1	1.079	-0.109695	0.747248	0.126536	1.104	1.079	1.057	5	6	7	7	7	7
YPL249C	GYP5	1.079	-0.109695	0.911029	0.0404677	1.413	0.917	1.079	5	6	6	5	6	5
YBL017C	PEP1	1.08	-0.111031	0.611175	0.213834	1.08	1.158	1.054	25	27	23	23	26	25
YBR222C	PCS60	1.081	-0.112367	0.601207	0.220976	1.081	0.998	1.133	17	16	17	17	17	18
YKR016W	FCJ1	1.081	-0.112367	0.491743	0.308262	1.081	0.986	1.106	16	19	18	18	19	18
YEL002C	WBP1	1.082	-0.1137	0.59916	0.222457	1.082	1.176	1.07	11	12	7	11	13	7
YOR065W	CYT1	1.082	-0.1137	0.692197	0.15977	1.082	1.305	1.003	6	8	6	7	8	7
YGR281W	YOR1	1.082	-0.1137	0.905468	0.0431267	0.882	1.082	1.17	8	11	10	10	10	9
YBR171W	SEC66	1.082	-0.1137	0.701321	0.154083	1.086	0.982	1.082	9	8	8	8	8	6
YPR091C	YPR091C	1.084	-0.116365	0.716524	0.144769	0.985	1.084	1.136	17	19	15	17	18	17
YLR057W	YLR057W	1.084	-0.116365	0.852089	0.0695153	1.247	1.065	1.084	11	12	12	9	10	13
YGR082W	TOM20	1.084	-0.116365	0.509478	0.292875	1.084	1.11	0.937	7	8	6	8	8	7
YBR023C	CHS3	1.085	-0.117695	0.800799	0.0964763	1.085	1.253	1.032	10	11	14	12	14	13
YLR436C	ECM30	1.086	-0.119024	0.952402	0.0211795	1.086	1.1	1.051	4	3	3	4	4	3
YER074W-A	YOS1	1.087	-0.120352	0.95506	0.0199695	1.087	1.4	0.772	1	2	2	1	2	2
YDR297W	SUR2	1.087	-0.120352	0.866133	0.0624155	1.087	0.881	1.325	4	5	4	2	4	4
YJL171C	YJL171C	1.089	-0.123004	0.696589	0.157024	1.08	1.089	1.097	4	3	4	3	3	4
YGL057C	GEP7	1.089	-0.123004	0.902702	0.0444556	1.112	1.089	1.017	2	2	2	2	2	2
YPR139C	VPS66	1.09	-0.124328	0.92116	0.0356649	1.054	1.09	1.153	2	3	3	2	3	2
YOR161C	PNS1	1.092	-0.126973	0.875815	0.0575877	1.145	0.958	1.092	3	3	3	2	3	3
YPL134C	ODC1	1.093	-0.128293	0.796536	0.0987946	1.101	1.046	1.093	4	5	5	3	5	4
YGR055W	MUP1	1.094	-0.129613	0.681911	0.166273	1.07	1.094	1.116	8	9	7	8	10	8
YMR145C	NDE1	1.096	-0.132248	0.282265	0.549344	1.096	1.057	1.104	31	32	27	32	31	26
YML029W	USA1	1.096	-0.132248	0.820237	0.0860606	1.096	1.51	1.059	6	6	4	6	6	6
YGR235C	YGR235C	1.097	-0.133564	0.668831	0.174683	1.097	0.974	1.138	8	9	8	8	9	6
YNR048W	YNR048W	1.098	-0.134878	0.909339	0.0412742	0.784	1.098	1.347	2	2	2	2	2	2
YKL201C	MNN4	1.098	-0.134878	0.61556	0.21073	1.084	1.098	1.125	19	19	19	18	21	21
YEL063C	CAN1	1.098	-0.134878	0.911029	0.0404677	0.968	1.597	1.098	4	4	2	4	4	3
YHR003C	YHR003C	1.099	-0.136191	0.783175	0.106141	1.036	1.099	1.237	5	5	5	4	4	5
YAL007C	ERP2	1.099	-0.136191	0.457995	0.339139	1.143	1.099	0.824	8	8	5	10	10	6
YLL028W	TPO1	1.099	-0.136191	0.896084	0.0476513	1.114	1.099	0.979	5	3	2	4	3	3
YBR037C	SCO1	1.1	-0.137504	0.705125	0.151734	1.1	1.236	1.013	8	8	6	9	8	8
YER154W	OXA1	1.101	-0.138814	0.840462	0.0754818	0.944	1.227	1.101	5	6	7	3	6	6
YLL066C	YLL066C	1.102	-0.140124	0.813094	0.0898591	1.116	1.074	1.102	6	9	9	6	8	9
YLL067C	YLL067C	1.102	-0.140124	0.813094	0.0898591	1.116	1.074	1.102	6	9	9	6	8	9
YGR260W	TNA1	1.104	-0.14274	0.650253	0.186918	1.167	1.104	0.968	8	7	5	8	8	6
YNL149C	PGA2	1.106	-0.145351	0.662372	0.178898	1.106	1.456	0.939	6	5	4	6	5	4
YKR066C	CCP1	1.107	-0.146655	0.177505	0.75079	1.157	1.081	1.107	22	21	20	21	21	22
YMR015C	ERG5	1.108	-0.147958	0.332674	0.477981	1.086	1.204	1.108	16	15	15	16	15	13
YHR132C	ECM14	1.108	-0.147958	0.706172	0.151089	1.028	1.132	1.108	8	7	7	9	7	7
YJL002C	OST1	1.108	-0.147958	0.45364	0.343289	1.108	1.269	1.063	11	10	9	10	10	7
YDR384C	ATO3	1.108	-0.147958	0.659404	0.180849	1.108	1.124	1.002	2	2	1	2	2	1
YNL169C	PSD1	1.108	-0.147958	0.463337	0.334103	0.982	1.227	1.108	13	13	14	13	15	13
YNL323W	LEM3	1.109	-0.149259	0.668831	0.174683	1.057	1.242	1.109	10	10	10	9	11	10
YHR190W	ERG9	1.109	-0.149259	0.165487	0.781236	1.173	1.083	1.109	16	18	18	17	17	17
YNL217W	YNL217W	1.11	-0.15056	0.885817	0.0526562	1.11	1.114	1.094	3	2	4	2	4	3
YNR040W	YNR040W	1.111	-0.151859	0.774565	0.110942	1.195	0.752	1.111	3	4	3	4	3	3
YKR065C	PAM17	1.111	-0.151859	0.780024	0.107892	1.119	1.111	1.052	3	3	2	3	3	2
YPL234C	VMA11	1.113	-0.154454	0.646191	0.189639	1.189	1.035	1.113	2	2	2	2	2	2
YJL192C	SOP4	1.113	-0.154454	0.598887	0.222655	1.122	1.113	1.059	4	4	4	4	4	3
YLL006W	MMM1	1.114	-0.155749	0.733627	0.134525	1.114	1.127	1.113	8	8	7	7	9	7
YNL156C	NSG2	1.114	-0.155749	0.643337	0.191561	1.372	1.074	1.114	4	3	4	4	3	4
YPL259C	APM1	1.114	-0.155749	0.682588	0.165841	1.172	1.087	1.114	5	6	5	5	7	5
YOR175C	ALE1	1.114	-0.155749	0.502059	0.299245	1.114	1.005	1.117	6	7	9	8	10	8
YNL181W	YNL181W	1.115	-0.157044	0.453291	0.343623	1.334	1.115	1.082	6	8	7	6	9	7
YMR019W	STB4	1.115	-0.157044	0.911029	0.0404677	0.836	1.368	1.115	4	3	2	3	3	4
YDR513W	GRX2	1.116	-0.158337	0.113787	0.943908	1.116	1.097	1.129	14	12	11	13	12	10
YHL023C	NPR3	1.116	-0.158337	0.597633	0.223565	1.11	1.116	1.18	1	2	2	1	2	2
YLR336C	SGD1	1.117	-0.159629	0.595685	0.224983	1.117	1.218	1.012	8	10	9	7	11	10
YDL174C	DLD1	1.117	-0.159629	0.111957	0.950947	1.125	1.083	1.117	36	35	33	36	38	36
YDR481C	PHO8	1.117	-0.159629	0.517975	0.285691	1.117	0.95	1.244	10	12	12	11	11	11
YBR054W	YRO2	1.118	-0.16092	0.579037	0.237294	1.118	1.018	1.256	2	3	3	2	3	3
YAR002C-A	ERP1	1.118	-0.16092	0.383981	0.41569	1.118	0.892	1.284	7	7	6	7	6	4
YML075C	HMG1	1.119	-0.16221	0.138243	0.859358	1.123	1.119	1.058	19	21	18	21	23	16
YLR214W	FRE1	1.12	-0.163499	0.420981	0.375737	1.205	1.12	1.047	6	9	9	8	10	9
YDR033W	MRH1	1.121	-0.164786	0.090598	1.04288	1.049	1.121	1.127	8	9	6	8	8	6
YOR036W	PEP12	1.121	-0.164786	0.733627	0.134525	1.009	1.121	1.144	5	5	2	5	5	2
YGL012W	ERG4	1.121	-0.164786	0.593122	0.226856	1.216	1.1	1.121	7	7	6	5	6	5
YHL050C	YHL050C	1.122	-0.166073	0.725359	0.139447	1.116	1.122	1.19	6	8	8	6	7	8
YMR197C	VTI1	1.124	-0.168642	0.454513	0.342454	0.954	1.124	1.13	4	5	5	4	5	4
YML031W	NDC1	1.125	-0.169925	0.732233	0.135351	1.125	0.957	1.158	5	5	2	5	5	2
YDR204W	COQ4	1.126	-0.171207	0.753544	0.122891	0.958	6.971	1.126	4	3	3	3	3	4
YHR036W	BRL1	1.127	-0.172488	0.828167	0.0818821	1.005	1.198	1.127	3	2	5	3	3	4
YER044C	ERG28	1.128	-0.173767	0.298806	0.524611	0.741	1.183	1.128	5	5	5	5	5	5
YMR110C	HFD1	1.129	-0.175045	0.248467	0.604732	1.152	1.071	1.129	14	14	15	16	15	15
YLL015W	BPT1	1.129	-0.175045	0.694936	0.158055	1.172	1.064	1.129	8	10	6	9	10	9
YIL140W	AXL2	1.13	-0.176323	0.682014	0.166207	1.364	0.949	1.13	6	6	7	6	5	7
YPL053C	KTR6	1.13	-0.176323	0.381204	0.418843	1.142	0.927	1.13	12	12	10	12	12	10
YOR271C	FSF1	1.13	-0.176323	0.267576	0.572554	1.13	1.02	1.14	14	17	12	14	17	11
YKR100C	SKG1	1.132	-0.178874	0.809462	0.0918036	0.98	1.132	1.438	3	5	4	1	4	5
YKL119C	VPH2	1.133	-0.180148	0.459701	0.337524	1.148	1.053	1.133	5	5	4	5	4	4
YKL077W	YKL077W	1.135	-0.182692	0.175009	0.756939	1.135	1.189	0.991	8	7	6	8	8	6
YOL088C	MPD2	1.135	-0.182692	0.713761	0.146447	1.256	0.759	1.135	4	6	6	4	4	5
YER141W	COX15	1.137	-0.185232	0.432408	0.364106	1.121	1.139	1.137	8	10	10	8	8	8
YIL014W	MNT3	1.137	-0.185232	0.632608	0.198866	1.137	0.919	1.157	5	7	5	6	7	5
YDR180W	SCC2	1.138	-0.186501	0.800799	0.0964763	1.079	1.138	1.204	6	7	7	8	8	7
YLR207W	HRD3	1.139	-0.187768	0.795651	0.0992774	100	0.991	1.139	0	2	2	1	2	2
YNL321W	VNX1	1.14	-0.189034	0.463997	0.333484	1.208	0.969	1.14	6	7	7	6	7	7
YGR284C	ERV29	1.141	-0.190299	0.243119	0.614182	1.229	0.612	1.141	4	4	4	4	5	3
YLR450W	HMG2	1.141	-0.190299	0.720499	0.142367	1.141	1.16	0.991	4	4	7	7	6	7
YHR032W	ERC1	1.146	-0.196607	0.817584	0.0874678	1.121	1.146	1.2	2	2	2	2	2	2
YPR098C	YPR098C	1.147	-0.197865	0.814688	0.0890087	0.666	1.147	1.36	3	3	3	3	3	2
YHR063C	PAN5	1.149	-0.200379	0.127879	0.893201	1.149	1.038	1.195	13	15	13	13	14	14
YKL051W	SFK1	1.15	-0.201634	0.580468	0.236221	0.995	1.15	1.173	4	5	5	4	5	5
YDR497C	ITR1	1.151	-0.202888	0.0640899	1.19321	0.991	1.151	1.362	7	7	5	6	7	7
YIL027C	KRE27	1.152	-0.204141	0.44993	0.346855	1.286	1.083	1.152	5	5	3	4	5	3
YDL217C	TIM22	1.157	-0.210389	0.728981	0.137284	1.517	1.157	1.031	2	2	2	2	2	2
YMR162C	DNF3	1.158	-0.211635	0.721053	0.142033	1.158	1.082	1.389	3	4	3	3	3	4
YPR028W	YOP1	1.159	-0.212881	0.111073	0.954393	1.159	1.053	1.66	7	7	4	7	7	3
YNL280C	ERG24	1.17	-0.226509	0.188021	0.725795	1.12	1.184	1.17	3	3	3	3	3	3
YKL063C	YKL063C	1.17	-0.226509	0.453291	0.343623	1.17	0.92	1.365	3	2	4	3	3	4
YAL030W	SNC1	1.173	-0.230203	0.0998774	1.00053	1.173	1.559	0.987	4	3	2	4	2	2
YPL227C	ALG5	1.175	-0.232661	0.319379	0.495694	1.23	1.175	0.971	6	6	6	6	7	4
YDR371W	CTS2	1.177	-0.235114	0.82254	0.084843	0	1.227	1.129	1	2	2	1	2	2
YIL136W	OM45	1.186	-0.246104	0.0112638	1.94831	1.186	1.171	1.248	22	22	22	23	23	20
YJL134W	LCB3	1.186	-0.246104	0.481021	0.317836	1.194	0.986	1.186	1	2	2	2	2	2
YMR054W	STV1	1.186	-0.246104	0.159258	0.797899	1.186	0.947	1.284	6	6	6	5	7	7
YNL111C	CYB5	1.191	-0.252173	0.0058858	2.23019	1.335	1.06	1.191	7	5	7	6	5	6
YJL073W	JEM1	1.197	-0.259423	0.177175	0.751598	1.061	1.197	1.631	4	5	3	5	5	4
YDL035C	GPR1	1.197	-0.259423	0.727381	0.138238	1.339	0.88	1.197	3	3	3	3	3	3
YOR093C	YOR093C	1.21	-0.275007	0.402124	0.39564	0.964	1.36	1.21	6	5	6	6	6	5
YLL012W	YEH1	1.21	-0.275007	0.532474	0.273701	1.214	1.21	1.001	4	6	4	3	5	4
YGR112W	SHY1	1.219	-0.285698	0.111729	0.951834	1.348	1.219	1.018	7	8	4	8	8	4
YMR313C	TGL3	1.221	-0.288063	0.596993	0.22403	1.221	1.233	0.611	4	4	2	3	4	2
YOR219C	STE13	1.227	-0.295135	0.571579	0.242924	1.295	0.89	1.227	3	3	2	2	3	1
YLL055W	YCT1	1.229	-0.297485	0.328138	0.483943	1.229	0.648	1.279	1	2	2	2	2	2
YDR375C	BCS1	1.23	-0.298658	0.280349	0.552301	1.23	0.847	1.24	4	5	3	4	3	2
YFL034W	YFL034W	1.236	-0.305679	0.426407	0.370176	0.812	1.319	1.236	4	4	2	2	4	1
YGR028W	MSP1	1.238	-0.308011	0.0813877	1.08944	1.238	1.034	1.305	4	6	4	6	5	5
YLR080W	EMP46	1.239	-0.309176	0.641002	0.193141	1.239	0.786	2.25	2	3	2	3	3	3
YNL320W	YNL320W	1.245	-0.316146	0.416793	0.38008	1.281	1.031	1.245	3	2	4	3	3	4
YOL044W	PEX15	1.249	-0.320773	0.611175	0.213834	1.164	1.249	1.344	2	2	2	2	2	2
YOR106W	VAM3	1.25	-0.321928	0.163208	0.787259	1.056	1.25	1.329	3	4	3	4	4	4
YER026C	CHO1	1.252	-0.324235	0.0837137	1.0772	1.106	1.252	2.947	2	3	3	3	3	3
YOR152C	YOR152C	1.261	-0.334568	0.674719	0.170877	7.257	1.016	1.261	1	2	2	2	2	2
YBR183W	YPC1	1.264	-0.337996	0.201787	0.695106	1.264	1.717	0.964	2	3	3	2	2	3
YGL055W	OLE1	1.279	-0.355016	0.00103625	2.98454	1.205	1.287	1.279	13	11	12	13	13	11
YIL111W	COX5B	1.279	-0.355016	0.0557387	1.25384	2.37	1.279	1.166	1	2	2	2	2	2
YIL065C	FIS1	1.287	-0.364012	0.0266998	1.57349	1.331	0.931	1.287	4	3	3	4	4	3
YOR356W	YOR356W	1.297	-0.375178	3.75263e-06	5.42566	1.297	1.396	1.136	25	25	22	26	24	23
YJL094C	KHA1	1.323	-0.403813	0.0201602	1.6955	1.34	1.323	1.007	3	4	4	4	4	4
YBR207W	FTH1	1.324	-0.404903	0.414568	0.382405	4.101	1.324	0.464	2	2	2	1	2	2
YHR176W	FMO1	1.324	-0.404903	0.073446	1.13403	1.333	1.324	1.231	4	4	4	5	4	4
YBR038W	CHS2	1.332	-0.413594	0.0312549	1.50508	0.911	1.36	1.332	3	6	6	6	5	6
YGR032W	GSC2	1.336	-0.41792	0.108261	0.96553	2.596	0.813	1.336	4	6	4	5	5	4
YGL226C-A	OST5	1.364	-0.447844	0.000237064	3.62513	1.328	1.364	1.617	4	4	3	4	4	3
YOR273C	TPO4	1.373	-0.457332	0.140926	0.85101	2.92	1.373	1.251	2	4	2	4	4	4
YNR018W	AIM38	1.383	-0.467801	0.00701073	2.15424	1.251	2.512	1.383	4	5	4	5	4	3
YNL058C	YNL058C	1.394	-0.479231	0.376712	0.42399	0.483	1.782	1.394	1	2	2	1	2	2
YPR155C	NCA2	1.406	-0.491597	0.0119204	1.92371	1.442	1.406	1.048	4	4	4	3	4	5
YDR498C	SEC20	1.409	-0.494672	0.00318271	2.4972	1.409	1.541	0.936	6	3	4	5	4	5
YIL087C	AIM19	1.41	-0.495695	0.00828217	2.08186	1.41	0.879	1.917	2	2	2	2	2	2
YBR024W	SCO2	1.44	-0.526069	0.0117143	1.93128	1.681	1.44	1.126	3	2	2	3	3	3
YBR185C	MBA1	1.441	-0.52707	0.00743001	2.12901	0.988	2.889	1.441	3	2	2	3	3	3
YDR079W	PET100	1.459	-0.54498	0.00561079	2.25098	1.459	1.889	1.03	2	2	1	2	2	2
YDL046W	NPC2	1.461	-0.546956	5.6121e-06	5.25087	1.604	1.461	0.985	4	5	3	4	5	3
YBR074W	YBR074W	1.463	-0.54893	0.111729	0.951834	1.822	1.463	0.981	4	5	4	3	5	5
YOR081C	TGL5	1.482	-0.567545	0.121788	0.914397	1.482	0.98	1.562	2	4	2	3	4	3
YDR434W	GPI17	1.496	-0.58111	8.95813e-05	4.04778	1.496	1.503	1.046	3	4	5	4	3	4
YGL255W	ZRT1	1.499	-0.584	0.00204437	2.68944	1.768	1.117	1.499	3	2	3	3	3	3
YPR063C	YPR063C	1.507	-0.591679	0.00121405	2.91576	1.507	1.615	0.599	2	2	2	2	2	2
YBL057C	PTH2	1.534	-0.617298	3.3243e-05	4.4783	1.152	2.258	1.534	3	3	2	3	3	2
YJR118C	ILM1	1.553	-0.635058	1.31531e-06	5.88097	1.194	1.57	1.553	2	3	2	3	3	2
YOL130W	ALR1	1.696	-0.762136	0.0124939	1.9033	1.23	1.931	1.696	2	2	2	2	2	2
YOL053W	AIM39	2.139	-1.09694	3.6541e-13	12.4372	2.361	0.985	2.139	2	1	2	2	2	2
YGR026W	YGR026W	2.206	-1.14143	1.94132e-12	11.7119	100	2.206	1.102	0	2	3	1	3	3
YML054C	CYB2	2.932	-1.55189	3.91593e-16	15.4072	2.932	2.727	3.338	7	8	8	8	8	6

## Sheet: vld1d-gld1d_TMPs
Supplementary Data 2. membrane proteome of vld1Δ(H) / gld1Δ(L)
Accession	Standard Name	vld1Δ (H)/gld1Δ (L)	-log2 (H/L)	p-value	-log10 p-value	Ratio Exp. #1	Ratio Exp. #2	Ratio Exp. #3	Light Peptides Exp. #1	Light Peptides Exp. #2	Light Peptides Exp. #3	Heavy Peptides Exp. #1	Heavy Peptides Exp. #2	Heavy Peptides Exp. #3
YNR028W	CPR8	0.118	3.08314	5.29753e-16	15.2759	0.118	0.098	0.156	2	2	2	2	2	2
YKL207W	EMC3	0.315	1.66658	8.24572e-11	10.0838	0.314	0.315	0.932	2	2	2	2	2	2
YER145C	FTR1	0.325	1.62149	5.29753e-16	15.2759	0.366	0.325	0.129	2	2	1	2	2	2
YLR205C	HMX1	0.336	1.57347	5.29753e-16	15.2759	0.355	0.234	0.336	3	3	3	2	2	3
YBR036C	CSG2	0.52	0.943416	0.00147082	2.83244	0.421	0.579	0.52	2	2	2	2	2	2
YDL180W	AIT1	0.542	0.883635	4.51325e-07	6.34551	0.334	0.542	0.708	2	4	4	3	4	4
YOR130C	ORT1	0.567	0.818579	5.29753e-16	15.2759	0.567	0.565	0.601	4	4	4	4	4	4
YJL151C	SNA3	0.572	0.805913	0.0143867	1.84204	1.148	0.552	0.572	2	2	2	2	2	2
YPR058W	YMC1	0.648	0.625934	1.74891e-11	10.7572	0.648	0.643	0.677	4	4	4	4	4	4
YDR297W	SUR2	0.649	0.62371	2.31684e-06	5.6351	0.487	0.649	0.908	2	2	2	2	2	2
YMR055C	BUB2	0.66	0.599462	0.107137	0.970062	0.66	0.898	0.631	2	2	2	2	2	2
YMR058W	FET3	0.662	0.595097	7.12989e-12	11.1469	0.662	0.627	0.924	5	5	4	5	5	5
YOR103C	OST2	0.663	0.592919	9.0206e-05	4.04476	0.663	0.572	0.79	2	2	2	2	2	2
YLR350W	ORM2	0.669	0.579922	1.16985e-06	5.93187	0.674	0.55	0.669	2	2	2	2	2	2
YOR081C	TGL5	0.675	0.567041	0.244258	0.612152	0.675	0.894	0.565	3	3	3	3	3	3
YGR065C	VHT1	0.677	0.562772	0.11098	0.954756	0.772	0.594	0	3	3	1	2	3	2
YIL077C	RCI37	0.68	0.556393	0.0100705	1.99695	0.679	0.68	1.256	2	2	2	2	2	2
YFR048W	RMD8	0.697	0.520769	0.0343253	1.46439	0.903	0.697	0.581	3	3	3	3	3	3
YBR235W	VHC1	0.702	0.510457	0.0163123	1.78748	0.702	0.87	0.662	3	3	3	2	2	3
YDR329C	PEX3	0.716	0.481969	0.0598864	1.22267	0.716	0.667	0.746	2	2	2	2	2	2
YOR219C	STE13	0.731	0.452057	0.0817753	1.08738	0.59	0.731	1.035	3	2	3	3	2	3
YIL111W	COX5B	0.744	0.426625	0.00051875	3.28504	0.744	0.636	0.962	2	2	2	2	2	2
YPR149W	NCE102	0.751	0.413115	3.04686e-07	6.51615	0.833	0.751	0.72	2	2	2	2	2	2
YDR307W	YDR307W	0.766	0.384584	0.182279	0.739262	0.714	0.817	0.766	2	3	1	3	3	3
YIL087C	AIM19	0.767	0.382702	0.0480824	1.31801	0.685	0.767	0.83	2	2	2	2	2	2
YHR195W	NVJ1	0.768	0.380822	0.0553615	1.25679	0.768	0.681	0.825	6	6	5	6	5	5
YGR143W	SKN1	0.775	0.367732	0.187947	0.725964	0.758	0.835	0.775	4	5	4	5	5	5
YLR191W	PEX13	0.775	0.367732	0.0713497	1.14661	1.015	0.775	0.639	7	7	6	7	7	7
YEL063C	CAN1	0.776	0.365871	0.256066	0.591649	0.776	1.144	0.747	2	2	2	2	2	2
YML059C	NTE1	0.776	0.365871	0.0239451	1.62078	0.736	0.776	1.012	7	8	8	8	7	8
YMR177W	MMT1	0.793	0.334607	0.693534	0.158932	0.704	0.807	0.793	3	3	3	3	2	3
YLR348C	DIC1	0.796	0.32916	0.0193125	1.71416	0.911	0.796	0.788	6	6	6	5	6	6
YDR236C	FMN1	0.799	0.323733	0.128382	0.891496	0.876	0.791	0.799	5	5	5	5	5	5
YOR301W	RAX1	0.811	0.302226	0.688456	0.162124	0.773	0.811	1.171	2	3	3	2	3	2
YOR222W	ODC2	0.816	0.293359	0.000614423	3.21153	0.816	0.806	0.97	14	12	13	13	13	13
YLR413W	YLR413W	0.82	0.286304	0.00592084	2.22762	0.777	0.82	0.821	7	7	7	7	7	6
YKL140W	TGL1	0.824	0.279284	0.222349	0.652965	0.696	0.824	1.097	6	8	8	7	7	8
YDR351W	SBE2	0.828	0.272297	0.478727	0.319912	0.828	0.789	0.873	4	4	4	4	5	5
YAL048C	GEM1	0.831	0.26708	0.218583	0.660383	0.986	0.831	0.8	6	5	6	6	6	6
YDR089W	YDR089W	0.832	0.265345	0.184197	0.734718	0.767	0.832	0.885	4	4	4	4	4	4
YPL112C	PEX25	0.833	0.263612	0.373005	0.428286	0.979	0.833	0.816	3	3	3	3	3	3
YFL026W	STE2	0.834	0.261881	0.0668544	1.17487	1.021	0.834	0.801	3	3	3	3	3	3
YGR033C	TIM21	0.834	0.261881	0.260072	0.584907	0.833	0.972	0.834	3	4	4	4	4	4
YHR036W	BRL1	0.838	0.254978	0.570638	0.243639	1.071	0.677	0.838	2	2	2	2	2	1
YKL203C	TOR2	0.838	0.254978	0.483034	0.316023	1.093	0.689	0.838	9	10	10	10	10	10
YKL120W	OAC1	0.84	0.251539	0.00506797	2.29517	0.875	0.761	0.84	16	17	17	16	16	17
YDL133W	YDL133W	0.842	0.248108	0.810128	0.0914465	1.142	0.697	0.842	1	2	2	1	2	2
YOR161C	PNS1	0.845	0.242977	0.33833	0.47066	0.845	0.802	0.956	2	3	3	3	3	3
YGL065C	ALG2	0.848	0.237864	0.296907	0.527379	0.847	0.848	0.88	6	6	4	6	6	5
YML013W	UBX2	0.851	0.232769	0.652168	0.18564	0.713	0.99	0.851	3	5	4	3	4	4
YCR017C	CWH43	0.859	0.21927	0.202945	0.692622	0.736	0.859	0.939	7	6	7	7	6	7
YIL002C	INP51	0.863	0.212568	0.875657	0.0576658	0.834	0.912	0.863	2	2	2	2	2	2
YNR065C	YNR065C	0.872	0.1976	0.739328	0.131163	0.95	0.872	0.74	3	3	3	3	3	2
YJL222W	VTH2	0.872	0.1976	0.739328	0.131163	0.95	0.872	0.74	3	3	3	3	3	2
YIL173W	VTH1	0.872	0.1976	0.739328	0.131163	0.95	0.872	0.74	3	3	3	3	3	2
YMR209C	YMR209C	0.872	0.1976	0.275705	0.559555	0.872	0.694	0.935	9	9	8	9	9	8
YBR294W	SUL1	0.874	0.194295	0.891966	0.0496516	0.874	0.846	0.917	2	2	1	2	2	1
YDR178W	SDH4	0.874	0.194295	0.741398	0.129948	0.612	0.874	0.944	2	2	2	2	2	2
YNL172W	APC1	0.874	0.194295	0.868325	0.0613178	0.874	1.121	0.721	3	3	1	3	3	3
YMR272C	SCS7	0.875	0.192645	0.0563235	1.24931	0.875	0.841	0.888	11	10	11	10	9	11
YLR220W	CCC1	0.878	0.187707	0.0563235	1.24931	1.12	0.878	0.862	9	9	9	7	9	9
YPR029C	APL4	0.878	0.187707	0.203856	0.690676	0.984	0.878	0.867	8	8	8	7	8	8
YPR184W	GDB1	0.882	0.181149	0.41424	0.382748	0.882	0.782	1.084	10	9	9	10	10	10
YDR304C	CPR5	0.883	0.179515	0.0744151	1.12834	0.883	0.843	1.024	12	11	10	12	11	10
YPL098C	MGR2	0.884	0.177882	0.37708	0.423567	0.699	0.92	0.884	2	2	2	2	2	2
YLR214W	FRE1	0.886	0.174621	0.648378	0.188172	0.886	0.64	1.092	4	4	4	4	4	4
YKR065C	PAM17	0.886	0.174621	0.763594	0.117137	0.967	0.732	0.886	3	3	4	4	3	4
YMR011W	HXT2	0.887	0.172994	0.65691	0.182494	0.887	0.835	0.99	5	5	5	6	6	5
YER074W-A	YOS1	0.887	0.172994	0.808127	0.0925205	0.887	0.886	1.06	2	2	2	2	2	2
YLL006W	MMM1	0.887	0.172994	0.441922	0.354654	0.705	0.984	0.887	9	9	9	9	8	8
YER044C	ERG28	0.888	0.171368	0.186398	0.729558	0.712	0.888	1.031	3	3	3	3	3	3
YKL165C	MCD4	0.89	0.168123	0.66475	0.177342	0.88	1.018	0.89	4	5	5	5	5	5
YKR039W	GAP1	0.891	0.166503	0.915377	0.0384002	0.891	0.888	0.991	2	1	2	2	2	2
YDL121C	YDL121C	0.891	0.166503	0.482013	0.316941	0.982	0.891	0.835	4	4	4	4	4	4
YNR039C	ZRG17	0.892	0.164884	0.808127	0.0925205	0.776	0.892	1.07	4	5	5	5	4	5
YGL140C	YGL140C	0.893	0.163268	0.748094	0.126044	0.692	0.893	1.054	6	6	7	6	5	6
YDR302W	GPI11	0.894	0.161653	0.92205	0.0352454	0.936	0.689	0.894	2	2	2	2	2	1
YPL175W	SPT14	0.895	0.16004	0.816706	0.0879344	1.028	0.895	0.89	2	3	3	3	3	3
YLR373C	VID22	0.896	0.158429	0.329879	0.481645	1.103	0.896	0.892	8	7	8	9	9	9
YKL051W	SFK1	0.896	0.158429	0.732595	0.135136	0.904	0.833	0.896	3	4	4	4	4	3
YDR079W	PET100	0.897	0.15682	0.808127	0.0925205	1.053	0.897	0.888	2	2	2	2	2	2
YGR134W	CAF130	0.898	0.155213	0.830717	0.080547	0.898	0.724	0.938	4	4	4	4	4	4
Q0250	COX2	0.9	0.152003	0.841523	0.0749342	0.9	0.986	0.847	3	3	3	3	3	3
YIL085C	KTR7	0.9	0.152003	0.840925	0.0752426	1.054	0.9	0.709	2	2	2	2	2	2
YKL209C	STE6	0.901	0.150401	0.872206	0.0593809	0.539	1.256	0.901	5	5	5	3	4	4
YJR124C	YJR124C	0.902	0.148801	0.590007	0.229143	0.902	0.885	1.057	4	4	3	4	4	3
YLL055W	YCT1	0.903	0.147202	0.864633	0.0631682	1.447	0.903	0.9	2	2	2	2	2	2
YDR476C	YDR476C	0.904	0.145605	0.582708	0.234549	0.904	0.894	1.013	2	2	2	2	2	2
YCL024W	KCC4	0.906	0.142417	0.837778	0.0768709	0.872	0.933	0.906	4	4	4	4	4	4
YIL047C	SYG1	0.907	0.140826	0.868325	0.0613178	1.056	0.907	0.885	4	4	4	4	4	4
YPR079W	MRL1	0.908	0.139236	0.862958	0.0640105	0.369	1.154	0.908	2	2	2	2	2	2
YDR345C	HXT3	0.908	0.139236	0.270149	0.568396	0.932	0.899	0.908	14	15	15	15	15	15
YML115C	VAN1	0.908	0.139236	0.227326	0.643351	0.908	0.88	0.988	8	7	8	8	8	8
YGR089W	NNF2	0.908	0.139236	0.906465	0.0426489	0.908	0.895	1.035	3	3	3	3	3	3
YJL207C	LAA1	0.909	0.137648	0.756168	0.121382	0.886	0.909	1.002	7	7	8	7	6	7
YPR140W	TAZ1	0.909	0.137648	0.864633	0.0631682	0.909	0.877	0.92	3	3	3	3	3	3
YPL259C	APM1	0.91	0.136062	0.746908	0.126733	0.863	0.91	1.153	4	4	4	3	4	4
YJR131W	MNS1	0.911	0.134477	0.798187	0.0978953	0.911	1.359	0.833	4	4	4	4	4	4
YDR270W	CCC2	0.912	0.132894	0.874778	0.0581021	0.912	0.871	1.044	4	3	3	4	4	3
YJR118C	ILM1	0.914	0.129734	0.779891	0.107966	0.988	0.914	0.896	2	2	3	2	3	3
YJL198W	PHO90	0.914	0.129734	0.662395	0.178883	0.956	0.814	0.914	7	7	7	6	7	7
YFL004W	VTC2	0.916	0.12658	0.444704	0.351929	0.881	0.916	0.974	24	22	23	24	24	24
YKR067W	GPT2	0.918	0.123434	0.418704	0.378093	0.926	0.845	0.918	14	14	15	15	15	14
YPL094C	SEC62	0.92	0.120294	0.578791	0.237478	0.92	0.858	0.982	8	8	8	8	8	8
YCR037C	PHO87	0.921	0.118727	0.323925	0.489555	0.921	0.994	0.862	5	6	4	3	5	5
YPL084W	BRO1	0.922	0.117161	0.511021	0.291561	0.922	0.911	1.145	21	22	19	21	23	23
YLR066W	SPC3	0.923	0.115597	0.810037	0.0914952	1.106	0.923	0.744	5	4	4	5	3	3
YLR372W	SUR4	0.923	0.115597	0.868325	0.0613178	1.689	0.835	0.923	3	2	2	3	3	3
YGL027C	CWH41	0.924	0.114035	0.480469	0.318335	0.974	0.924	0.786	13	12	13	13	13	13
YBR185C	MBA1	0.924	0.114035	0.896222	0.0475843	0.924	1.722	0.876	3	2	2	3	3	1
YDR294C	DPL1	0.924	0.114035	0.418704	0.378093	0.924	0.904	0.93	13	13	13	13	13	13
YER019W	ISC1	0.926	0.110916	0.685122	0.164232	0.926	1.049	0.886	9	8	9	9	9	9
YOL077W-A	ATP19	0.926	0.110916	0.56712	0.246325	0.926	0.834	0.952	4	5	5	5	5	5
YDR038C	ENA5	0.927	0.109359	0.712945	0.146944	1.057	0.868	0.927	11	13	13	11	12	13
YDR039C	ENA2	0.927	0.109359	0.712945	0.146944	1.057	0.868	0.927	11	13	13	11	12	13
YDR040C	ENA1	0.927	0.109359	0.712945	0.146944	1.057	0.868	0.927	11	13	13	11	12	13
YPL270W	MDL2	0.928	0.107803	0.781589	0.107021	0.86	1	0.928	11	13	12	11	13	12
YML055W	SPC2	0.929	0.106249	0.778615	0.108677	0.876	1.173	0.929	3	4	5	4	3	5
YMR162C	DNF3	0.929	0.106249	0.900589	0.0454734	0.929	1.317	0.842	6	7	5	6	7	6
YNR026C	SEC12	0.93	0.104697	0.66475	0.177342	0.961	0.895	0.93	8	8	7	8	8	8
YLR283W	YLR283W	0.93	0.104697	0.96047	0.0175164	1.147	0.913	0.93	3	3	3	3	3	3
YOR291W	YPK9	0.93	0.104697	0.897615	0.0469098	0.858	0.93	1.013	4	4	4	4	4	4
YBL098W	BNA4	0.931	0.103147	0.664067	0.177788	0.95	0.931	0.848	12	13	12	13	13	12
YLR018C	POM34	0.931	0.103147	0.680367	0.167257	0.968	0.875	0.931	3	3	4	4	3	4
YML018C	YML018C	0.932	0.101598	0.928793	0.0320811	1.172	0.863	0.932	3	3	3	3	3	3
YDR231C	COX20	0.932	0.101598	0.664129	0.177748	0.903	0.947	0.932	10	10	9	10	10	9
YCR067C	SED4	0.932	0.101598	0.959371	0.0180135	0.887	0.997	0.932	2	2	2	2	2	2
YOR336W	KRE5	0.932	0.101598	0.728814	0.137383	0.904	0.932	1.062	13	11	11	12	11	11
YNL054W	VAC7	0.933	0.100051	0.96047	0.0175164	1.597	0.525	0.933	2	3	2	2	2	3
YML019W	OST6	0.933	0.100051	0.89243	0.049426	0.933	0.712	0.98	2	3	3	2	3	3
YLR087C	CSF1	0.933	0.100051	0.962323	0.0166789	1.01	0.933	0.914	4	4	3	3	4	3
YIL014W	MNT3	0.934	0.0985055	0.896222	0.0475843	0.934	0.9	1.019	5	5	5	5	5	5
YPL050C	MNN9	0.934	0.0985055	0.796569	0.0987765	0.903	1.364	0.934	6	7	6	7	7	7
YBR024W	SCO2	0.934	0.0985055	0.922353	0.0351029	0.699	1.077	0.934	4	4	4	4	4	4
YHL048W	COS8	0.935	0.0969617	0.961131	0.0172173	0.907	0.935	0.972	3	3	3	3	2	2
YHR101C	BIG1	0.935	0.0969617	0.948255	0.0230748	0.967	0.751	0.935	2	2	2	1	2	2
YHR001W-A	QCR10	0.936	0.0954196	0.556487	0.254545	0.936	0.946	0.93	4	4	4	4	4	4
YKR054C	DYN1	0.936	0.0954196	0.934796	0.029283	0.938	0.936	0.819	6	7	7	6	7	6
YGR227W	DIE2	0.936	0.0954196	0.927251	0.0328027	1.148	0.805	0.936	2	2	2	2	2	1
YOR090C	PTC5	0.937	0.093879	0.693724	0.158813	0.937	0.889	0.942	7	7	8	7	8	8
YBR159W	IFA38	0.937	0.093879	0.810037	0.0914952	0.787	0.937	1.024	9	9	9	8	8	9
YKL008C	LAC1	0.938	0.0923402	0.944205	0.0249335	0.938	0.509	1.2	3	3	3	3	3	3
YHR192W	YHR192W	0.938	0.0923402	0.805993	0.0936686	0.938	0.88	0.965	4	4	4	4	4	4
YNR013C	PHO91	0.938	0.0923402	0.830902	0.0804501	0.938	0.866	0.974	6	7	8	6	7	8
YLR360W	VPS38	0.939	0.0908029	0.968388	0.0139506	0.7	1.841	0.939	2	2	2	2	1	2
YGR260W	TNA1	0.939	0.0908029	0.753943	0.122661	1.035	0.915	0.939	7	7	7	7	7	7
YOR270C	VPH1	0.939	0.0908029	0.517173	0.286364	0.876	0.939	0.96	18	17	18	19	17	18
YDR033W	MRH1	0.94	0.0892673	0.539246	0.268213	0.982	0.89	0.94	7	7	7	7	7	7
YLL012W	YEH1	0.94	0.0892673	0.935846	0.0287955	0.936	0.94	1.03	5	5	4	5	5	3
YKR089C	TGL4	0.94	0.0892673	0.830562	0.080628	0.94	0.887	1.007	6	7	7	7	7	7
YLR096W	KIN2	0.94	0.0892673	0.923923	0.0343644	0.929	1.005	0.94	8	9	9	8	9	9
YML028W	TSA1	0.94	0.0892673	0.53244	0.273729	0.948	0.94	0.893	7	7	7	7	7	7
YBR097W	VPS15	0.941	0.0877334	0.868325	0.0613178	1.077	0.941	0.92	6	6	5	6	6	5
YML067C	ERV41	0.941	0.0877334	0.939967	0.0268875	0.868	1.039	0.941	3	3	4	3	2	3
YPR185W	ATG13	0.941	0.0877334	0.934796	0.029283	0.988	0.941	0.866	2	2	3	2	2	3
YMR296C	LCB1	0.943	0.0846703	0.756168	0.121382	0.943	0.94	0.977	7	7	7	7	7	7
YJL196C	ELO1	0.944	0.0831412	0.82284	0.0846844	1.006	0.944	0.93	3	3	3	3	3	3
YBR104W	YMC2	0.944	0.0831412	0.801294	0.0962083	0.961	0.944	0.942	5	5	5	5	5	5
YOR316C	COT1	0.945	0.0816138	0.87228	0.0593439	0.945	0.821	1.075	3	2	3	3	2	3
YGL038C	OCH1	0.945	0.0816138	0.850363	0.0703955	1.002	0.916	0.945	6	6	6	6	6	6
YHR042W	NCP1	0.945	0.0816138	0.65691	0.182494	0.945	0.939	0.965	25	24	25	24	26	25
YLR389C	STE23	0.948	0.077041	0.701301	0.154096	0.993	0.948	0.923	26	26	25	26	26	26
YNL087W	TCB2	0.949	0.07552	0.714771	0.145833	0.936	0.949	1.075	22	21	20	22	22	21
YBR283C	SSH1	0.949	0.07552	0.687253	0.162883	0.966	0.905	0.949	8	8	8	8	8	8
YNR030W	ALG12	0.95	0.0740006	0.882782	0.0541467	0.95	1.004	0.939	5	5	5	5	5	5
YDL046W	NPC2	0.951	0.0724828	0.830717	0.080547	0.951	0.888	1.07	4	3	3	4	3	3
YML029W	USA1	0.951	0.0724828	0.922353	0.0351029	0.918	1.01	0.951	7	7	7	8	7	8
YLR305C	STT4	0.952	0.0709665	0.868325	0.0613178	0.952	0.94	0.983	16	16	16	17	17	16
YER001W	MNN1	0.953	0.0694519	0.808127	0.0925205	1.031	0.871	0.953	17	18	17	18	17	16
YDL212W	SHR3	0.953	0.0694519	0.881143	0.0549538	0.949	1.077	0.953	4	4	4	4	4	4
YKL195W	MIA40	0.953	0.0694519	0.823778	0.0841897	1.102	0.953	0.875	5	4	6	5	4	5
YDR316W	OMS1	0.953	0.0694519	0.825917	0.0830638	0.953	1.115	0.938	11	11	12	13	10	11
YGL195W	GCN1	0.954	0.0679388	0.712945	0.146944	0.948	0.954	0.98	51	51	46	52	49	47
YOR246C	YOR246C	0.954	0.0679388	0.939967	0.0268875	0.954	1.098	0.908	4	4	4	4	4	4
YBR192W	RIM2	0.955	0.0664274	0.868325	0.0613178	1.075	0.955	0.93	9	9	9	9	9	8
YMR183C	SSO2	0.956	0.0649175	0.772958	0.111844	0.956	0.942	0.96	9	10	10	9	10	10
YMR266W	RSN1	0.956	0.0649175	0.772958	0.111844	0.956	0.885	1.025	17	17	16	17	17	17
YDR335W	MSN5	0.957	0.0634092	0.863935	0.0635191	0.984	0.94	0.957	12	12	12	11	13	13
Q0045	COX1	0.957	0.0634092	0.962323	0.0166789	0.957	0.928	1.18	2	2	2	2	2	2
YNR019W	ARE2	0.958	0.0619024	0.845146	0.0730685	0.958	0.899	1.082	8	7	6	8	7	6
YIL147C	SLN1	0.958	0.0619024	0.968275	0.0140015	0.349	0.983	0.958	3	3	4	3	3	4
YDR372C	VPS74	0.959	0.0603973	0.830562	0.080628	0.979	0.957	0.959	8	9	7	9	9	8
YPL099C	AIM43	0.959	0.0603973	0.948255	0.0230748	0.959	0.918	1.335	3	2	3	3	3	3
YGR125W	YGR125W	0.959	0.0603973	0.950408	0.0220898	0.871	1.036	0.959	8	8	9	8	8	9
YNL268W	LYP1	0.96	0.0588937	0.862958	0.0640105	0.96	0.938	1.014	4	4	3	4	4	3
YDR470C	UGO1	0.96	0.0588937	0.862958	0.0640105	0.96	1.065	0.927	11	11	11	11	11	11
YML012W	ERV25	0.96	0.0588937	0.808606	0.092263	1.039	0.769	0.96	4	4	4	3	4	4
YNR040W	YNR040W	0.961	0.0573917	0.968275	0.0140015	0.757	0.981	0.961	3	3	3	2	3	3
YDR245W	MNN10	0.963	0.0543923	0.936694	0.0284021	0.963	0.925	1.102	7	6	6	7	7	7
YGR012W	YGR012W	0.964	0.0528949	0.883418	0.0538339	0.955	1.023	0.964	9	10	9	10	10	10
YDR233C	RTN1	0.964	0.0528949	0.808127	0.0925205	0.963	0.964	1.042	19	19	19	19	19	19
YIL043C	CBR1	0.967	0.0484122	0.830717	0.080547	0.998	0.942	0.967	22	23	23	22	23	22
YKL174C	TPO5	0.967	0.0484122	0.970825	0.0128591	1.036	0.967	0.887	2	2	2	2	2	2
YHR092C	HXT4	0.969	0.0454314	0.969042	0.0136573	0.969	0.874	1.162	4	4	4	4	4	4
YOR211C	MGM1	0.969	0.0454314	0.948255	0.0230748	1.173	0.91	0.969	9	9	9	9	9	9
YMR246W	FAA4	0.969	0.0454314	0.872206	0.0593809	0.969	0.915	1.005	20	21	22	20	21	22
YIL157C	COA1	0.969	0.0454314	0.893686	0.0488152	0.969	1.082	0.944	5	5	5	5	5	5
YJR040W	GEF1	0.969	0.0454314	0.97226	0.0122177	0.969	0.898	0.99	6	6	7	7	7	8
YBR196C	PGI1	0.97	0.0439433	0.857438	0.066797	0.97	0.961	1.015	46	46	45	47	45	45
YJR066W	TOR1	0.97	0.0439433	0.928855	0.0320522	1.009	0.962	0.97	12	12	12	13	11	13
YIL136W	OM45	0.971	0.0424568	0.875657	0.0576658	0.971	0.912	1.236	21	22	22	21	22	22
YER005W	YND1	0.972	0.0409718	0.97226	0.0122177	1.151	0.972	0.958	7	6	7	7	7	7
YKL064W	MNR2	0.972	0.0409718	0.980652	0.00848516	1.011	0.972	0.886	5	5	5	5	5	4
YPL072W	UBP16	0.972	0.0409718	0.950408	0.0220898	0.972	1.05	0.931	7	7	7	7	6	7
YER083C	GET2	0.973	0.0394883	0.881143	0.0549538	0.942	1.127	0.973	4	4	4	4	4	4
YGL153W	PEX14	0.973	0.0394883	0.948255	0.0230748	0.875	0.978	0.973	10	10	9	10	10	10
YBR042C	CST26	0.974	0.0380063	0.980652	0.00848516	0.931	0.974	1.764	3	3	3	2	3	3
YHR045W	YHR045W	0.975	0.0365259	0.98042	0.00858805	0.975	0.914	0.989	7	7	7	7	7	6
YPR159W	KRE6	0.975	0.0365259	0.929828	0.0315975	0.975	0.969	1.052	5	5	6	5	5	5
YNR021W	YNR021W	0.975	0.0365259	0.920594	0.0359317	0.975	0.955	0.979	12	12	11	12	11	11
YJL039C	NUP192	0.976	0.0350469	0.962323	0.0166789	0.976	0.968	1.009	16	15	17	13	16	16
YKL039W	PTM1	0.976	0.0350469	0.981796	0.0079788	1.035	0.966	0.976	3	3	3	3	3	3
YLL023C	POM33	0.976	0.0350469	0.944205	0.0249335	0.976	0.859	1.096	4	4	4	4	4	4
YLL031C	GPI13	0.976	0.0350469	0.985542	0.00632496	0.927	0.976	1.071	3	3	3	3	3	3
YBR069C	TAT1	0.976	0.0350469	0.962323	0.0166789	1.005	0.962	0.976	8	9	9	7	9	8
YER093C-A	AIM11	0.977	0.0335695	0.980652	0.00848516	0.875	1.258	0.977	2	2	2	2	2	2
YDL149W	ATG9	0.977	0.0335695	0.986493	0.00590609	1.158	0.977	0.886	2	4	2	3	3	3
YBR086C	IST2	0.978	0.0320936	0.90965	0.0411255	1.018	0.978	0.933	16	16	16	16	16	17
YOR254C	SEC63	0.979	0.0306192	0.906322	0.0427176	1.023	0.979	0.935	20	19	20	20	19	19
YHR161C	YAP1801	0.979	0.0306192	0.985542	0.00632496	1.07	0.786	0.979	4	4	4	3	4	4
YNL049C	SFB2	0.979	0.0306192	0.948255	0.0230748	0.979	0.919	0.991	10	10	11	11	11	11
YCR011C	ADP1	0.979	0.0306192	0.950408	0.0220898	1.028	0.806	0.979	4	6	6	6	6	6
YDR395W	SXM1	0.98	0.0291463	0.911768	0.0401157	0.919	0.98	0.996	11	12	11	11	11	10
YHR003C	YHR003C	0.982	0.0262051	0.97226	0.0122177	0.969	0.982	1.092	5	5	5	5	5	5
YMR197C	VTI1	0.982	0.0262051	0.96047	0.0175164	1.081	0.982	0.902	4	4	4	4	4	4
YDR119W	VBA4	0.982	0.0262051	0.985542	0.00632496	0.982	1.028	0.823	4	4	5	3	4	5
YDR483W	KRE2	0.982	0.0262051	0.968388	0.0139506	0.982	0.982	1.03	8	7	7	8	8	8
YDR046C	BAP3	0.982	0.0262051	0.982083	0.0078519	0.982	0.885	1.579	1	2	3	2	3	3
YIL048W	NEO1	0.982	0.0262051	0.968275	0.0140015	0.981	1.028	0.982	12	14	13	12	12	13
YHR117W	TOM71	0.982	0.0262051	0.948255	0.0230748	1.032	0.927	0.982	12	12	13	12	13	13
YLR342W	FKS1	0.982	0.0262051	0.92205	0.0352454	0.979	0.982	1.049	36	35	35	36	36	35
YPL232W	SSO1	0.983	0.0247367	0.950408	0.0220898	0.983	1.018	0.927	4	5	5	4	5	5
YAL053W	FLC2	0.983	0.0247367	0.985542	0.00632496	0.901	1.099	0.983	7	8	7	5	8	8
YDR153C	ENT5	0.983	0.0247367	0.948255	0.0230748	1.065	0.845	0.983	10	8	11	10	9	11
YFL034W	YFL034W	0.983	0.0247367	0.985542	0.00632496	0.983	0.983	0.969	5	4	5	5	5	5
YNL297C	MON2	0.984	0.0232698	0.985542	0.00632496	0.998	0.966	0.984	7	10	9	9	10	9
YDR141C	DOP1	0.985	0.0218044	0.97589	0.0105993	0.985	0.901	1.103	15	15	12	15	15	14
YMR313C	TGL3	0.985	0.0218044	0.985542	0.00632496	1.12	0.941	0.985	4	5	5	4	5	5
YPR091C	YPR091C	0.985	0.0218044	0.962323	0.0166789	0.985	0.94	1.078	14	14	15	14	14	14
YKL065C	YET1	0.985	0.0218044	0.944205	0.0249335	0.985	0.95	0.999	7	7	7	7	7	7
YOL147C	PEX11	0.985	0.0218044	0.948255	0.0230748	0.985	0.941	1.037	5	5	5	5	5	5
YJR031C	GEA1	0.986	0.0203404	0.977927	0.00969345	0.986	0.979	0.998	8	7	7	7	8	7
YKL179C	COY1	0.986	0.0203404	0.978368	0.00949758	0.986	1.144	0.96	11	12	12	11	11	12
YJL178C	ATG27	0.986	0.0203404	0.96047	0.0175164	0.986	0.947	1.003	6	6	6	6	6	6
YGL231C	EMC4	0.986	0.0203404	0.977413	0.00992168	1.124	0.748	0.986	4	5	4	4	5	5
YLR106C	MDN1	0.986	0.0203404	0.968234	0.0140197	0.954	0.986	1.044	66	65	65	66	64	63
YDR303C	RSC3	0.986	0.0203404	0.968275	0.0140015	0.986	1.019	0.936	9	10	10	10	9	10
YNL321W	VNX1	0.986	0.0203404	0.977927	0.00969345	1.071	0.986	0.914	6	5	7	7	7	7
YNL257C	SIP3	0.986	0.0203404	0.985542	0.00632496	0.656	0.986	1.01	5	5	5	5	5	5
YIL124W	AYR1	0.987	0.018878	0.968388	0.0139506	0.977	1.064	0.987	11	11	11	12	11	12
YAL030W	SNC1	0.988	0.0174171	0.970825	0.0128591	0.988	0.935	1.012	3	2	3	3	3	2
YML034W	SRC1	0.989	0.0159576	0.968388	0.0139506	0.967	1.028	0.989	10	9	9	9	8	9
YJR075W	HOC1	0.989	0.0159576	0.968275	0.0140015	0.989	1.05	0.989	4	4	3	4	4	3
YLR390W	ECM19	0.989	0.0159576	0.981646	0.00804493	0.871	1.261	0.989	2	3	3	3	2	3
YKR018C	YKR018C	0.99	0.0144996	0.96047	0.0175164	0.919	1.077	0.99	19	18	18	19	19	19
YBL011W	SCT1	0.99	0.0144996	0.970825	0.0128591	0.973	0.99	0.99	10	9	9	10	10	10
YJL172W	CPS1	0.99	0.0144996	0.96047	0.0175164	0.928	0.99	0.994	15	15	13	15	14	13
YDR458C	HEH2	0.99	0.0144996	0.98818	0.00516383	1.058	0.793	0.99	6	6	6	6	6	6
YPR156C	TPO3	0.991	0.013043	0.970825	0.0128591	0.88	0.991	1.093	4	4	4	4	4	4
YFL041W	FET5	0.991	0.013043	0.968388	0.0139506	0.762	1.036	0.991	5	5	5	4	5	5
YDL018C	ERP3	0.991	0.013043	0.9882	0.00515533	1.052	0.747	0.991	3	4	3	3	4	4
YNL243W	SLA2	0.991	0.013043	0.968275	0.0140015	0.948	0.991	1.067	18	18	18	16	19	19
YGL008C	PMA1	0.992	0.011588	0.962323	0.0166789	0.992	1.023	0.989	50	50	49	49	51	50
YOR327C	SNC2	0.992	0.011588	0.971779	0.0124323	1.061	0.868	0.992	4	4	4	4	4	4
YLR026C	SED5	0.992	0.011588	0.97226	0.0122177	0.992	0.905	1.01	9	10	10	10	10	10
YOR266W	PNT1	0.992	0.011588	0.9882	0.00515533	0.992	1.062	0.987	6	6	5	5	6	6
YLL048C	YBT1	0.993	0.0101344	0.968275	0.0140015	0.993	0.931	1.041	30	29	29	30	31	32
YOR311C	DGK1	0.993	0.0101344	0.985542	0.00632496	0.993	0.827	1.136	2	2	2	2	2	2
YER100W	UBC6	0.994	0.00868224	0.985542	0.00632496	0.933	1.014	0.994	7	7	7	7	6	7
YPR113W	PIS1	0.994	0.00868224	0.978368	0.00949758	0.892	1.015	0.994	6	4	4	6	5	5
YJL212C	OPT1	0.994	0.00868224	0.985542	0.00632496	1.007	0.994	0.94	3	3	3	3	3	3
YDR072C	IPT1	0.996	0.00578235	0.995522	0.00194912	0.686	0.996	1.317	2	2	2	2	2	2
YCR048W	ARE1	0.996	0.00578235	0.9882	0.00515533	0.562	0.996	1.012	1	2	2	2	2	2
YDR513W	GRX2	0.996	0.00578235	0.969311	0.0135368	0.996	0.944	1.061	12	12	11	11	12	12
YIL017C	VID28	0.997	0.00433459	0.986493	0.00590609	0.997	0.936	1.04	3	3	4	4	3	4
YGL020C	GET1	0.997	0.00433459	0.978368	0.00949758	0.946	1.001	0.997	6	6	6	6	6	6
YEL017W	GTT3	0.997	0.00433459	0.995553	0.00193571	0.944	1.074	0.997	4	4	3	5	4	4
YBR068C	BAP2	0.998	0.00288828	0.9882	0.00515533	0.998	1.002	0.971	5	5	5	5	5	5
YJR033C	RAV1	0.998	0.00288828	0.99862	0.000599918	1.079	0.998	0.885	6	8	7	8	7	8
YHR028C	DAP2	0.998	0.00288828	0.981796	0.0079788	0.952	0.998	1.087	7	9	9	8	9	9
YIL030C	SSM4	0.998	0.00288828	0.986493	0.00590609	0.998	0.936	1.038	9	9	9	9	9	9
YGR141W	VPS62	0.998	0.00288828	0.9882	0.00515533	1.055	0.998	0.959	3	3	3	2	3	3
YNL083W	SAL1	0.998	0.00288828	0.997508	0.00108368	1.026	0.977	0.998	5	5	5	5	5	5
YFL048C	EMP47	0.999	0.00144342	0.98042	0.00858805	0.938	1.091	0.999	10	11	11	11	11	11
YLR414C	PUN1	0.999	0.00144342	0.985542	0.00632496	0.999	1.365	0.953	3	3	3	3	3	3
YGL200C	EMP24	0.999	0.00144342	0.978368	0.00949758	0.945	0.999	1.022	5	5	4	5	5	5
YOL081W	IRA2	1	0	0.998914	0.000471972	1.027	1	0.993	13	13	10	13	12	13
YGL203C	KEX1	1	0	0.9882	0.00515533	0.986	1	1.066	8	8	8	8	7	8
YBR140C	IRA1	1	0	0.998914	0.000471972	1	0.944	1.021	10	9	9	10	10	8
YHR063C	PAN5	1	0	0.981111	0.0082819	1.006	0.956	1	13	11	13	13	13	12
YPR128C	ANT1	1.001	-0.00144197	0.995997	0.00174185	1.024	1.001	0.908	5	4	5	5	5	5
YGR184C	UBR1	1.001	-0.00144197	0.9882	0.00515533	1.079	1.001	0.944	8	9	9	8	8	8
YBR265W	TSC10	1.001	-0.00144197	0.998914	0.000471972	0.98	1.049	1.001	5	6	6	5	6	6
YDL072C	YET3	1.001	-0.00144197	0.999741	0.00011229	1.216	0.643	1.001	4	4	4	3	4	3
YCL044C	MGR1	1.001	-0.00144197	0.986276	0.00600139	0.871	1.001	1.028	10	11	11	10	11	10
YER053C	PIC2	1.002	-0.00288251	0.9882	0.00515533	0.782	1.002	1.193	3	3	3	2	3	3
YDR011W	SNQ2	1.002	-0.00288251	0.986493	0.00590609	0.986	1.002	1.047	13	12	12	13	12	12
YMR301C	ATM1	1.002	-0.00288251	0.985542	0.00632496	0.925	1.002	1.013	8	8	8	8	8	8
YKL100C	YKL100C	1.002	-0.00288251	0.998914	0.000471972	1.002	0.968	1.069	8	7	8	7	7	7
YKL150W	MCR1	1.002	-0.00288251	0.981796	0.0079788	1.024	0.995	1.002	27	24	26	27	26	25
YNL325C	FIG4	1.003	-0.00432161	0.998596	0.000610176	1.003	1.113	0.959	3	3	2	3	3	3
YCR093W	CDC39	1.004	-0.00575927	0.985542	0.00632496	1.031	0.981	1.004	36	39	38	37	40	40
YEL024W	RIP1	1.004	-0.00575927	0.9882	0.00515533	0.982	1.004	1.038	12	13	11	12	13	12
YHR132C	ECM14	1.004	-0.00575927	0.9882	0.00515533	0.872	1.004	1.056	6	6	6	6	6	6
YHR007C	ERG11	1.004	-0.00575927	0.985542	0.00632496	1.082	1.004	0.98	23	22	23	23	22	23
YPR183W	DPM1	1.005	-0.0071955	0.985542	0.00632496	0.994	1.005	1.078	20	20	20	19	19	20
YEL042W	GDA1	1.005	-0.0071955	0.986493	0.00590609	1.005	0.99	1.056	11	11	11	11	11	10
YBR046C	ZTA1	1.006	-0.00863031	0.997069	0.00127464	1.006	0.782	1.118	6	6	6	6	7	7
YOR153W	PDR5	1.006	-0.00863031	0.986493	0.00590609	0.959	1.006	1.048	21	22	22	22	22	20
YMR089C	YTA12	1.006	-0.00863031	0.9882	0.00515533	1.006	0.954	1.072	23	25	25	24	26	25
YMR115W	MGR3	1.007	-0.0100637	0.999801	8.62848e-05	1.262	1.007	0.946	8	8	9	7	7	8
YBR038W	CHS2	1.007	-0.0100637	0.999695	0.000132436	1.007	1.086	0.968	4	4	4	4	4	4
YNR017W	TIM23	1.008	-0.0114956	0.99545	0.00198075	1.008	0.918	1.013	5	5	5	5	5	5
YBR014C	GRX7	1.008	-0.0114956	0.9882	0.00515533	1.008	1.259	1.002	5	5	5	5	5	5
YOL060C	MAM3	1.008	-0.0114956	0.997508	0.00108368	0.991	1.008	1.131	5	5	5	5	5	5
YER120W	SCS2	1.009	-0.0129262	0.9882	0.00515533	1.085	0.954	1.009	17	17	16	17	17	16
YLR396C	VPS33	1.009	-0.0129262	0.997508	0.00108368	1.009	0.902	1.074	7	7	5	6	7	6
YLR452C	SST2	1.009	-0.0129262	0.9882	0.00515533	1.058	1.009	0.974	12	15	15	14	15	15
YBR222C	PCS60	1.01	-0.0143553	0.998596	0.000610176	1.01	0.959	1.144	16	17	16	17	17	17
YGR112W	SHY1	1.01	-0.0143553	0.998914	0.000471972	1.007	1.097	1.01	7	7	7	7	8	6
YLR436C	ECM30	1.011	-0.015783	0.999801	8.62848e-05	1.224	1.006	1.011	2	3	2	2	3	2
YHR123W	EPT1	1.011	-0.015783	0.997508	0.00108368	0.864	1.061	1.011	2	2	2	2	2	2
YNR074C	AIF1	1.011	-0.015783	0.999741	0.00011229	1.069	0.706	1.011	6	7	8	8	8	7
YLR138W	NHA1	1.012	-0.0172093	0.998596	0.000610176	0.984	1.012	1.017	5	4	4	5	4	5
YNL323W	LEM3	1.012	-0.0172093	0.999801	8.62848e-05	0.988	1.013	1.012	5	6	7	7	7	7
YMR071C	TVP18	1.012	-0.0172093	0.999817	7.94012e-05	0.984	1.154	1.012	3	3	3	3	3	3
YCL045C	EMC1	1.013	-0.0186342	0.999741	0.00011229	1.033	1.013	0.902	6	5	5	6	5	6
YMR172W	HOT1	1.013	-0.0186342	0.999741	0.00011229	0.948	1.038	1.013	3	3	2	3	3	1
YPR055W	SEC8	1.013	-0.0186342	0.992475	0.00328022	0.715	1.013	1.242	7	7	8	8	6	7
YNL158W	PGA1	1.014	-0.0200577	0.998914	0.000471972	0.983	1.014	1.077	3	2	3	3	2	3
YDL174C	DLD1	1.014	-0.0200577	0.998596	0.000610176	1.056	0.975	1.014	29	35	32	35	34	32
YML081C-A	ATP18	1.014	-0.0200577	0.998596	0.000610176	1.014	1.004	1.028	3	3	2	3	3	3
YHR039C	MSC7	1.014	-0.0200577	0.994871	0.00223342	1.014	1.056	0.953	12	11	11	11	11	11
YPL063W	TIM50	1.014	-0.0200577	0.999801	8.62848e-05	1.014	1.023	1.003	21	21	21	21	21	21
YOL018C	TLG2	1.015	-0.0214797	0.997508	0.00108368	1.19	0.823	1.015	3	3	3	3	3	3
YCL001W	RER1	1.015	-0.0214797	0.998914	0.000471972	1.027	0.971	1.015	8	8	8	8	8	8
YDR377W	ATP17	1.015	-0.0214797	0.997069	0.00127464	1.015	1.048	0.972	3	3	3	3	3	3
YML101C	CUE4	1.015	-0.0214797	0.998914	0.000471972	1.015	1.103	1.004	4	4	4	4	4	4
YML072C	TCB3	1.016	-0.0229004	0.999801	8.62848e-05	1.055	1.016	0.993	35	35	36	35	35	36
YER014W	HEM14	1.016	-0.0229004	0.997508	0.00108368	1.105	0.942	1.016	10	11	10	11	10	11
YLR093C	NYV1	1.016	-0.0229004	0.999741	0.00011229	1.036	0.902	1.016	4	4	5	5	5	5
YGL167C	PMR1	1.017	-0.0243197	0.998596	0.000610176	1.017	1.066	0.948	15	15	15	15	14	15
YMR208W	ERG12	1.017	-0.0243197	0.999741	0.00011229	0.972	1.017	1.02	13	12	13	13	13	12
YDR135C	YCF1	1.017	-0.0243197	0.998914	0.000471972	1.028	1.017	0.94	23	24	24	25	25	24
YOR271C	FSF1	1.018	-0.0257376	0.998596	0.000610176	1.018	0.962	1.128	13	12	13	13	13	13
YGR174C	CBP4	1.018	-0.0257376	0.9882	0.00515533	0.947	1.172	1.018	2	3	3	3	3	3
YBR016W	YBR016W	1.018	-0.0257376	0.999741	0.00011229	1.492	0.879	1.018	2	2	2	2	2	2
YPL274W	SAM3	1.018	-0.0257376	0.998596	0.000610176	1.023	0.983	1.018	9	9	9	9	9	9
YIL027C	KRE27	1.018	-0.0257376	0.998596	0.000610176	1.02	1.018	0.947	5	5	4	5	5	5
YJL183W	MNN11	1.019	-0.0271541	0.999741	0.00011229	1.059	0.996	1.019	8	9	10	9	9	10
YAL014C	SYN8	1.019	-0.0271541	0.992558	0.00324407	0.989	1.125	1.019	3	3	3	3	3	3
YJL054W	TIM54	1.019	-0.0271541	0.998914	0.000471972	1.044	1.019	0.936	14	15	15	15	15	14
YJL192C	SOP4	1.019	-0.0271541	0.997508	0.00108368	1.019	1.045	0.957	3	3	3	3	3	3
YML048W	GSF2	1.019	-0.0271541	0.998596	0.000610176	1.03	0.997	1.019	18	17	16	18	17	17
YLR100W	ERG27	1.02	-0.0285692	0.997069	0.00127464	1.011	1.02	1.059	14	15	15	15	14	14
YLL066C	YLL066C	1.02	-0.0285692	0.998914	0.000471972	0.963	1.02	1.049	5	5	4	4	5	5
YLL067C	YLL067C	1.02	-0.0285692	0.998914	0.000471972	0.963	1.02	1.049	5	5	4	4	5	5
YHL050C	YHL050C	1.02	-0.0285692	0.998914	0.000471972	0.963	1.02	1.049	5	5	4	4	5	5
YKL027W	YKL027W	1.02	-0.0285692	0.998914	0.000471972	1.066	1.001	1.02	11	11	11	10	11	11
YKL077W	YKL077W	1.021	-0.0299829	0.998596	0.000610176	0.989	1.021	1.118	8	8	8	8	7	8
YAL026C	DRS2	1.021	-0.0299829	0.9882	0.00515533	1.01	1.167	1.021	5	5	6	5	6	6
YER110C	KAP123	1.022	-0.0313952	0.9882	0.00515533	1.016	1.022	1.07	26	22	24	26	26	24
YBR291C	CTP1	1.022	-0.0313952	0.998596	0.000610176	0.835	1.022	1.451	3	3	3	4	3	3
YLR056W	ERG3	1.022	-0.0313952	0.995522	0.00194912	0.999	1.022	1.026	5	6	6	6	6	6
YER154W	OXA1	1.022	-0.0313952	0.998596	0.000610176	0.936	1.155	1.022	3	3	3	3	3	3
YOR085W	OST3	1.023	-0.0328061	0.9882	0.00515533	1.025	0.986	1.023	3	3	3	3	3	3
YOR320C	GNT1	1.023	-0.0328061	0.9882	0.00515533	1.049	1.011	1.023	3	4	4	3	4	4
YGR049W	SCM4	1.024	-0.0342157	0.986967	0.00569738	1.024	0.92	1.117	3	3	3	3	3	3
YGL001C	ERG26	1.024	-0.0342157	0.9882	0.00515533	1.024	0.876	1.168	12	13	13	12	12	11
YBR074W	YBR074W	1.024	-0.0342157	0.998914	0.000471972	1.024	0.9	1.04	3	3	2	3	2	3
YGR170W	PSD2	1.024	-0.0342157	0.997069	0.00127464	1.18	1.024	0.273	2	1	2	3	2	2
YKL092C	BUD2	1.024	-0.0342157	0.9882	0.00515533	0.972	1.024	1.031	7	8	7	8	8	7
YMR161W	HLJ1	1.024	-0.0342157	0.995522	0.00194912	1.024	0.998	1.043	3	3	3	3	3	3
YGL012W	ERG4	1.025	-0.0356239	0.986493	0.00590609	1.022	1.025	1.028	6	6	6	6	6	6
YFR006W	YFR006W	1.026	-0.0370307	0.986493	0.00590609	1.066	1.016	1.026	18	18	18	18	18	17
YDR264C	AKR1	1.026	-0.0370307	0.986493	0.00590609	0.784	1.035	1.026	9	9	8	7	8	9
YJR117W	STE24	1.026	-0.0370307	0.985542	0.00632496	1.037	0.999	1.026	17	17	18	18	18	17
YDR180W	SCC2	1.027	-0.0384362	0.998596	0.000610176	1.094	1.027	0.975	4	4	4	4	4	4
YMR129W	POM152	1.027	-0.0384362	0.9882	0.00515533	1.027	0.904	1.052	23	22	22	23	21	23
YHR190W	ERG9	1.027	-0.0384362	0.986493	0.00590609	0.998	1.027	1.047	15	16	17	17	16	17
YLR083C	EMP70	1.027	-0.0384362	0.986493	0.00590609	1.027	0.93	1.061	10	11	10	9	10	10
YDR375C	BCS1	1.028	-0.0398403	0.986493	0.00590609	0.946	1.122	1.028	4	4	4	4	4	4
YEL036C	ANP1	1.028	-0.0398403	0.985542	0.00632496	1.099	1.028	0.872	3	4	4	4	4	4
YOR086C	TCB1	1.029	-0.041243	0.981111	0.0082819	1.029	0.97	1.064	28	30	31	31	31	31
YOL027C	MDM38	1.029	-0.041243	0.986296	0.00599289	1.088	1.014	1.029	10	9	10	11	9	11
YEL002C	WBP1	1.03	-0.0426443	0.985542	0.00632496	1.093	1.008	1.03	9	8	9	9	9	9
YER166W	DNF1	1.031	-0.0440443	0.983705	0.007135	1.018	1.126	1.031	15	14	13	12	13	15
YMR243C	ZRC1	1.032	-0.045443	0.985542	0.00632496	0.972	1.34	1.032	3	4	4	4	4	4
YLR057W	YLR057W	1.032	-0.045443	0.985542	0.00632496	1.158	1.021	1.032	10	10	10	9	10	10
YOR059C	YOR059C	1.032	-0.045443	0.986493	0.00590609	0.751	1.032	1.117	4	4	4	4	4	4
YIL075C	RPN2	1.032	-0.045443	0.980652	0.00848516	1.022	1.032	1.037	33	32	32	33	31	30
YPL053C	KTR6	1.032	-0.045443	0.986493	0.00590609	1.032	0.949	1.041	8	9	9	8	8	8
YDL058W	USO1	1.033	-0.0468403	0.982719	0.00757058	1.033	1.011	1.047	21	23	23	23	23	23
YOR016C	ERP4	1.033	-0.0468403	0.985542	0.00632496	1.486	0.811	1.033	2	3	3	3	3	3
YPL085W	SEC16	1.034	-0.0482362	0.978368	0.00949758	1.034	1.008	1.043	34	32	33	35	31	34
YMR214W	SCJ1	1.034	-0.0482362	0.985542	0.00632496	1.034	1.009	1.059	8	9	9	9	9	9
YEL060C	PRB1	1.034	-0.0482362	0.970825	0.0128591	1.034	1.015	1.168	14	13	14	15	15	15
YPR098C	YPR098C	1.035	-0.0496308	0.9882	0.00515533	1.496	0.931	1.035	2	3	2	3	3	3
YBR171W	SEC66	1.035	-0.0496308	0.980811	0.00841456	1.035	0.999	1.068	9	9	9	9	9	9
YOR241W	MET7	1.036	-0.051024	0.970825	0.0128591	0.962	1.036	1.056	16	15	16	16	15	16
YPR155C	NCA2	1.036	-0.051024	0.985542	0.00632496	0.934	1.036	1.222	3	3	3	3	3	3
YDL015C	TSC13	1.036	-0.051024	0.977953	0.00968223	0.924	1.119	1.036	7	9	9	8	9	9
YDR481C	PHO8	1.036	-0.051024	0.977927	0.00969345	1.036	0.892	1.066	9	10	11	10	11	9
YNL219C	ALG9	1.036	-0.051024	0.978368	0.00949758	1	1.036	1.041	5	5	4	5	4	4
YJL012C	VTC4	1.036	-0.051024	0.977927	0.00969345	0.994	1.036	1.144	14	15	15	15	15	15
YMR019W	STB4	1.037	-0.0524159	0.9882	0.00515533	1.037	1.047	0.983	2	2	2	2	2	2
YJR077C	MIR1	1.037	-0.0524159	0.968388	0.0139506	1.037	1.101	0.987	16	16	15	16	15	15
YDR093W	DNF2	1.038	-0.0538064	0.970825	0.0128591	1.018	1.038	1.135	10	8	10	10	9	9
YLR268W	SEC22	1.038	-0.0538064	0.982368	0.00772564	1.058	1.038	0.953	10	9	9	10	9	10
YHR098C	SFB3	1.039	-0.0551957	0.968388	0.0139506	1.039	1.015	1.062	17	17	18	17	17	18
YIR024C	YIR024C	1.039	-0.0551957	0.9882	0.00515533	1.039	1.109	0.988	3	3	3	3	3	3
YKL219W	COS9	1.039	-0.0551957	0.9882	0.00515533	1.039	1.023	1.208	2	2	3	3	2	3
YLR020C	YEH2	1.04	-0.0565835	0.985542	0.00632496	1.107	1.04	0.975	4	5	4	5	5	4
YHR133C	NSG1	1.04	-0.0565835	0.968388	0.0139506	1.04	0.916	1.106	6	5	6	6	6	5
YDL093W	PMT5	1.04	-0.0565835	0.985542	0.00632496	1.059	1.04	0.697	2	2	2	2	2	2
YFR002W	NIC96	1.041	-0.0579701	0.970825	0.0128591	1.024	1.041	1.057	13	13	13	12	13	13
YER017C	AFG3	1.041	-0.0579701	0.968388	0.0139506	1.041	1.079	0.96	12	12	12	13	12	12
YLR088W	GAA1	1.041	-0.0579701	0.9882	0.00515533	1.057	0.915	1.041	2	2	2	2	2	1
YLL040C	VPS13	1.042	-0.0593553	0.968275	0.0140015	1.053	1.042	0.997	29	27	28	27	28	30
YHR094C	HXT1	1.042	-0.0593553	0.970825	0.0128591	1.047	1.042	0.876	6	6	6	6	6	6
YOR245C	DGA1	1.043	-0.0607392	0.971779	0.0124323	2.253	0.933	1.043	2	3	3	3	3	3
YJL208C	NUC1	1.043	-0.0607392	0.97226	0.0122177	1.043	0.871	1.059	6	7	7	7	7	7
YOR099W	KTR1	1.044	-0.0621217	0.958073	0.0186014	1.044	1.056	0.977	15	15	15	15	14	15
YML075C	HMG1	1.044	-0.0621217	0.948255	0.0230748	1.055	1.042	1.044	17	16	17	16	16	17
YGL191W	COX13	1.044	-0.0621217	0.96376	0.0160311	1.044	1.005	1.186	2	2	2	2	2	2
YOR297C	TIM18	1.045	-0.0635029	0.977953	0.00968223	1.039	1.045	1.311	3	3	3	3	3	3
YJL186W	MNN5	1.046	-0.0648829	0.948255	0.0230748	1.004	1.046	1.093	17	20	17	21	19	18
YNL280C	ERG24	1.046	-0.0648829	0.968388	0.0139506	1.169	1.046	1.013	3	3	3	3	3	3
YNL192W	CHS1	1.046	-0.0648829	0.962323	0.0166789	1.044	1.046	1.268	6	5	6	6	6	6
YKL047W	YKL047W	1.046	-0.0648829	0.967185	0.0144905	1.046	0.886	1.093	7	7	7	6	7	6
YAL007C	ERP2	1.046	-0.0648829	0.962323	0.0166789	0.995	1.046	1.07	9	7	7	9	9	9
YGR175C	ERG1	1.046	-0.0648829	0.948255	0.0230748	1.005	1.057	1.046	15	14	16	15	16	16
YIL005W	EPS1	1.046	-0.0648829	0.968275	0.0140015	1.101	1.023	1.046	13	12	13	12	13	12
YJL082W	IML2	1.047	-0.0662614	0.968388	0.0139506	1.047	0.976	1.076	12	13	12	13	13	12
YER129W	SAK1	1.047	-0.0662614	0.968388	0.0139506	1.139	0.99	1.047	6	6	6	6	5	6
YML125C	PGA3	1.048	-0.0676387	0.948255	0.0230748	1.048	0.877	1.078	6	7	6	6	6	7
YKL212W	SAC1	1.05	-0.0703893	0.928728	0.0321117	0.978	1.054	1.05	21	23	22	23	23	23
YKR066C	CCP1	1.05	-0.0703893	0.928793	0.0320811	1.051	1.023	1.05	18	19	20	18	18	19
YBR132C	AGP2	1.05	-0.0703893	0.968275	0.0140015	0.671	1.753	1.05	3	4	4	4	4	4
YHR138C	YHR138C	1.05	-0.0703893	0.968275	0.0140015	1.05	1.05	1.12	5	5	5	5	5	5
YJR051W	OSM1	1.05	-0.0703893	0.962323	0.0166789	1.05	1.136	1.044	10	10	9	11	11	11
YLR188W	MDL1	1.05	-0.0703893	0.968275	0.0140015	1.141	0.671	1.05	4	4	4	4	4	4
YBR179C	FZO1	1.051	-0.0717627	0.959371	0.0180135	1.041	1.051	1.203	12	11	12	12	11	11
YDL095W	PMT1	1.051	-0.0717627	0.932093	0.0305405	1.051	1.122	1.04	18	18	18	18	19	18
YBL030C	PET9	1.052	-0.0731347	0.92205	0.0352454	1.103	1.052	1.041	33	32	29	33	32	32
YPR024W	YME1	1.053	-0.0745054	0.92205	0.0352454	1.053	1.055	0.946	24	26	25	24	26	25
YIL076W	SEC28	1.053	-0.0745054	0.954084	0.0204134	1.053	1.05	1.076	8	8	8	8	8	8
YKL154W	SRP102	1.053	-0.0745054	0.950406	0.0220907	1.053	1.143	1.049	5	7	7	7	6	6
YPL234C	VMA11	1.053	-0.0745054	0.95511	0.0199466	1.053	0.967	1.303	2	2	2	2	2	2
YJL002C	OST1	1.054	-0.0758749	0.928429	0.0322513	1.047	1.054	1.176	8	8	8	8	8	8
YJR001W	AVT1	1.054	-0.0758749	0.948255	0.0230748	1.17	1.054	1.05	6	7	7	6	7	7
YPR037C	ERV2	1.054	-0.0758749	0.966484	0.0148055	1.054	1.175	1.021	5	6	6	6	6	6
YGR157W	CHO2	1.054	-0.0758749	0.910834	0.0405607	1.081	1.054	0.983	26	25	27	27	24	27
YER008C	SEC3	1.055	-0.077243	0.96047	0.0175164	1.074	0.908	1.055	9	9	9	11	9	10
YBR015C	MNN2	1.055	-0.077243	0.912828	0.0396111	1.11	1.055	1.033	26	25	26	25	25	26
YBR106W	PHO88	1.056	-0.0786098	0.896222	0.0475843	1.056	1.086	1.056	18	16	16	18	16	17
YOL019W	YOL019W	1.056	-0.0786098	0.98042	0.00858805	1.038	1.348	1.056	3	4	3	4	4	3
YMR212C	EFR3	1.056	-0.0786098	0.948255	0.0230748	1.284	1.056	1.052	11	12	12	12	13	12
YCR026C	NPP1	1.057	-0.0799754	0.954084	0.0204134	1.063	1.057	0.981	8	7	9	9	7	8
YGR082W	TOM20	1.058	-0.0813396	0.901213	0.0451725	1.05	1.058	1.073	6	5	6	5	5	6
YDR182W	CDC1	1.058	-0.0813396	0.928855	0.0320522	1.104	0.964	1.058	5	5	5	5	5	5
YGR106C	VOA1	1.058	-0.0813396	0.928855	0.0320522	1.179	1.058	0.92	2	2	2	2	2	2
YBR110W	ALG1	1.059	-0.0827026	0.932093	0.0305405	1.095	0.927	1.059	6	7	6	6	7	7
YDR062W	LCB2	1.059	-0.0827026	0.896222	0.0475843	1.07	0.937	1.059	11	11	11	11	11	11
YBR023C	CHS3	1.059	-0.0827026	0.940751	0.0265251	1.058	1.12	1.059	11	12	11	11	12	12
YMR149W	SWP1	1.059	-0.0827026	0.928382	0.0322735	0.968	1.059	1.061	6	6	7	5	5	6
YGR060W	ERG25	1.059	-0.0827026	0.943782	0.0251284	0.931	1.074	1.059	5	4	5	5	4	5
YJR143C	PMT4	1.059	-0.0827026	0.92205	0.0352454	1.059	1.088	1.03	8	8	8	8	8	8
YNL121C	TOM70	1.06	-0.0840643	0.875657	0.0576658	1.065	1.06	1.015	31	30	31	31	28	30
YKR016W	FCJ1	1.061	-0.0854247	0.872206	0.0593809	1.061	1.092	1.043	15	16	16	14	17	17
YDR407C	TRS120	1.061	-0.0854247	0.948255	0.0230748	1.099	0.911	1.061	8	7	7	8	7	8
YOR104W	PIN2	1.061	-0.0854247	0.974579	0.0111828	1.087	1.061	0.952	3	3	3	2	3	3
YMR054W	STV1	1.062	-0.0867838	0.934796	0.029283	1.119	1.009	1.062	5	5	5	5	5	5
YML086C	ALO1	1.062	-0.0867838	0.870324	0.0603191	1.136	1.05	1.062	18	18	19	18	19	19
YAR002C-A	ERP1	1.063	-0.0881416	0.883418	0.0538339	1.063	1.016	1.123	5	5	5	5	5	5
YDR322C-A	TIM11	1.064	-0.0894982	0.867071	0.0619453	1.04	1.112	1.064	5	5	5	5	5	5
YHR103W	SBE22	1.064	-0.0894982	0.981796	0.0079788	1.019	1.064	2.227	2	2	2	2	2	2
YGR032W	GSC2	1.064	-0.0894982	0.98042	0.00858805	1.53	0.974	1.064	3	1	3	3	3	3
YDR452W	PPN1	1.066	-0.0922074	0.893933	0.0486949	0.929	1.119	1.066	7	8	8	6	8	8
YBR037C	SCO1	1.067	-0.0935602	0.896222	0.0475843	1.067	0.955	1.078	6	5	5	6	5	5
YOR175C	ALE1	1.067	-0.0935602	0.891966	0.0496516	1.127	1.067	0.983	5	6	6	6	6	6
YOL130W	ALR1	1.067	-0.0935602	0.98042	0.00858805	1.15	0.804	1.067	2	2	2	3	2	2
YML031W	NDC1	1.067	-0.0935602	0.96047	0.0175164	1.067	1.145	1.016	4	5	6	6	5	6
YGR266W	YGR266W	1.068	-0.0949116	0.875657	0.0576658	0.971	1.068	1.134	15	13	13	15	14	13
YGR235C	YGR235C	1.068	-0.0949116	0.891966	0.0496516	1.06	1.076	1.068	6	7	7	6	7	7
YML030W	AIM31	1.068	-0.0949116	0.980811	0.00841456	1.068	1.106	0.726	3	2	3	3	2	2
YNL115C	YNL115C	1.069	-0.0962619	0.961131	0.0172173	0.947	1.156	1.069	4	4	4	4	4	4
YLR336C	SGD1	1.069	-0.0962619	0.904624	0.0435319	1.073	1.035	1.069	10	9	10	9	9	10
YGR255C	COQ6	1.069	-0.0962619	0.846887	0.0721745	1.155	1.069	1.066	9	9	9	9	8	8
YLR008C	PAM18	1.069	-0.0962619	0.875657	0.0576658	1.111	1.069	0.971	8	9	9	9	9	8
YNL169C	PSD1	1.069	-0.0962619	0.841845	0.0747677	1.135	1.069	1.043	14	11	12	12	13	13
YLR450W	HMG2	1.07	-0.0976108	0.893933	0.0486949	1.07	1.045	1.076	8	8	8	9	7	7
YBR205W	KTR3	1.071	-0.0989585	0.837778	0.0768709	1.071	1.012	1.101	13	14	14	14	14	12
YBL017C	PEP1	1.071	-0.0989585	0.830717	0.080547	1.077	1.06	1.071	24	22	22	24	25	24
YDR284C	DPP1	1.071	-0.0989585	0.893823	0.0487483	0.746	1.071	1.179	2	2	2	2	2	2
YDL122W	UBP1	1.072	-0.100305	0.830769	0.08052	1.249	1.072	1.042	13	13	14	13	13	13
YPL207W	TYW1	1.072	-0.100305	0.864633	0.0631682	1.134	1.072	1.002	9	9	9	9	9	9
YNL149C	PGA2	1.072	-0.100305	0.893686	0.0488152	1.081	1.058	1.072	5	4	4	5	5	5
YGL139W	FLC3	1.072	-0.100305	0.924911	0.0339	1.109	1.065	1.072	3	3	3	3	3	2
YPL078C	ATP4	1.073	-0.10165	0.828045	0.0819461	1.075	1.009	1.073	11	11	11	11	11	11
YNL156C	NSG2	1.073	-0.10165	0.906465	0.0426489	1.205	0.975	1.073	3	3	3	4	4	4
YNL048W	ALG11	1.073	-0.10165	0.891966	0.0496516	1.083	0.959	1.073	8	8	11	11	11	11
YBR183W	YPC1	1.073	-0.10165	0.948255	0.0230748	1.073	0.831	1.133	3	3	3	3	3	3
YGL055W	OLE1	1.074	-0.102994	0.830562	0.080628	1.074	1.007	1.163	3	3	3	3	3	3
YGR147C	NAT2	1.076	-0.105678	0.862958	0.0640105	1.076	1.092	0.953	9	9	9	9	9	9
YDR367W	KEI1	1.077	-0.107018	0.871019	0.0599724	1.077	0.998	1.115	2	2	2	2	2	2
YDL091C	UBX3	1.078	-0.108357	0.97226	0.0122177	1.034	1.078	1.267	3	3	3	3	3	3
YGL006W	PMC1	1.078	-0.108357	0.875657	0.0576658	1.105	1.078	1.078	6	8	7	7	8	7
YEL031W	SPF1	1.078	-0.108357	0.760298	0.119016	1.062	1.078	1.08	35	36	36	35	36	37
YDR497C	ITR1	1.08	-0.111031	0.823778	0.0841897	1.194	1.08	1.016	7	7	8	7	8	8
YHR072W	ERG7	1.08	-0.111031	0.868325	0.0613178	1.084	0.928	1.08	11	11	10	11	11	11
YDL204W	RTN2	1.081	-0.112367	0.864014	0.0634791	1.081	0.959	1.402	8	11	12	10	12	12
YNL131W	TOM22	1.081	-0.112367	0.726016	0.139054	1.081	1.087	0.999	4	4	4	4	4	4
YBR054W	YRO2	1.081	-0.112367	0.851684	0.0697214	1.081	0.877	1.137	2	3	3	3	3	3
YAL042W	ERV46	1.081	-0.112367	0.82284	0.0846844	1.081	1.136	0.921	8	7	7	8	8	7
YDL067C	COX9	1.083	-0.115033	0.783828	0.105779	1.135	1.083	1.077	4	4	4	4	4	4
YJL166W	QCR8	1.083	-0.115033	0.928855	0.0320522	0.92	1.083	1.115	5	5	3	5	5	4
YPL265W	DIP5	1.084	-0.116365	0.864633	0.0631682	1.084	0.919	1.241	5	5	5	5	5	4
YML131W	YML131W	1.085	-0.117695	0.716533	0.144764	1.126	1.076	1.085	10	10	9	10	9	9
YPR026W	ATH1	1.086	-0.119024	0.968275	0.0140015	1.088	1.086	1.05	3	3	4	5	5	5
YMR015C	ERG5	1.087	-0.120352	0.697952	0.156174	1.087	1.113	1.061	17	15	16	17	15	16
YER141W	COX15	1.088	-0.121679	0.755351	0.121851	1.081	1.088	1.235	8	8	8	7	8	8
YGR231C	PHB2	1.088	-0.121679	0.731018	0.136072	1.466	1.088	0.975	8	7	8	6	7	6
YNL044W	YIP3	1.089	-0.123004	0.639357	0.194257	1.089	1.098	1.031	7	7	7	7	7	7
YJL117W	PHO86	1.089	-0.123004	0.839128	0.0761717	1.118	1.089	0.985	6	6	6	6	6	6
YBR229C	ROT2	1.089	-0.123004	0.826018	0.0830106	1.002	1.089	1.093	11	12	12	12	11	12
YCL025C	AGP1	1.09	-0.124328	0.830562	0.080628	0.939	1.094	1.09	4	4	4	4	4	4
YGL057C	GEP7	1.092	-0.126973	0.875657	0.0576658	1.131	0.907	1.092	3	3	2	3	3	2
YOR008C	SLG1	1.095	-0.130931	0.941704	0.0260857	0.724	1.095	1.102	2	2	1	2	2	2
YDR468C	TLG1	1.095	-0.130931	0.911081	0.0404429	0.885	1.095	1.118	2	3	3	2	3	3
YHR155W	YSP1	1.096	-0.132248	0.747047	0.126652	0.91	1.096	1.332	2	3	3	2	3	3
YFR041C	ERJ5	1.096	-0.132248	0.775015	0.11069	1.107	1.096	1.094	6	5	6	6	6	6
YGR284C	ERV29	1.097	-0.133564	0.747047	0.126652	1.097	1.221	1.082	4	3	4	4	4	4
YIL065C	FIS1	1.097	-0.133564	0.907324	0.0422375	1.097	1.133	0.982	3	3	3	3	3	3
YBL042C	FUI1	1.098	-0.134878	0.864633	0.0631682	1.098	1.166	1.049	2	4	5	5	5	5
YMR145C	NDE1	1.098	-0.134878	0.542655	0.265476	1.098	1.142	1.034	24	25	25	24	24	25
YPL176C	TRE1	1.098	-0.134878	0.948255	0.0230748	1.098	1.181	1.015	2	2	2	2	2	2
YPL134C	ODC1	1.099	-0.136191	0.789982	0.102383	1.128	1.099	0.996	5	5	5	5	5	5
YPL246C	RBD2	1.099	-0.136191	0.733021	0.134884	1.111	1.099	1.018	4	4	4	4	4	4
YDR508C	GNP1	1.099	-0.136191	0.755351	0.121851	1.116	1.099	1.069	11	11	12	12	12	11
YAL023C	PMT2	1.1	-0.137504	0.573634	0.241365	1.092	1.116	1.1	14	13	12	13	13	12
YPL227C	ALG5	1.1	-0.137504	0.837778	0.0768709	1.037	1.1	1.132	5	6	6	6	6	6
YNL181W	YNL181W	1.102	-0.140124	0.765985	0.11578	1.121	1.056	1.102	7	7	7	7	7	6
YOR165W	SEY1	1.104	-0.14274	0.539246	0.268213	1.038	1.109	1.104	28	27	25	25	25	26
YGR055W	MUP1	1.104	-0.14274	0.748254	0.125951	1.104	1.223	1.057	9	9	8	9	9	9
YGL077C	HNM1	1.105	-0.144046	0.915377	0.0384002	1.494	1.069	1.105	2	2	2	2	2	2
YCR094W	CDC50	1.105	-0.144046	0.876938	0.0570313	1.177	1.105	0.932	3	3	3	2	3	3
YER182W	FMP10	1.107	-0.146655	0.755671	0.121667	1.125	1.088	1.107	6	7	6	6	7	7
YDL217C	TIM22	1.107	-0.146655	0.941614	0.026127	1.205	0.966	1.107	3	3	3	3	3	3
YML120C	NDI1	1.108	-0.147958	0.428552	0.367996	1.146	1.108	1.035	22	20	22	21	21	22
YDR519W	FPR2	1.108	-0.147958	0.482295	0.316687	1.103	1.108	1.114	6	6	6	6	6	6
YJL062W	LAS21	1.108	-0.147958	0.755351	0.121851	1.074	1.126	1.108	5	5	6	6	6	6
YKL020C	SPT23	1.109	-0.149259	0.935846	0.0287955	1.3	1.109	0.941	2	2	2	2	2	2
YDL089W	NUR1	1.109	-0.149259	0.835045	0.0782899	0.918	1.109	1.149	6	5	6	4	6	6
YCR034W	FEN1	1.11	-0.15056	0.668131	0.175138	1.108	1.151	1.11	2	2	2	2	2	2
YPR139C	VPS66	1.11	-0.15056	0.875657	0.0576658	1.11	0.933	1.3	5	5	5	5	5	5
YKL201C	MNN4	1.11	-0.15056	0.666332	0.176309	1.136	1.11	1.066	17	18	17	16	17	17
YPL058C	PDR12	1.111	-0.151859	0.458565	0.338599	1.162	1.111	0.778	23	24	24	23	24	24
YKL119C	VPH2	1.115	-0.157044	0.825917	0.0830638	1.115	1.251	1.113	5	5	4	5	5	5
YER026C	CHO1	1.116	-0.158337	0.660632	0.180041	1.178	1.116	1.019	3	3	3	3	3	3
Q0110	BI2	1.117	-0.159629	0.940751	0.0265251	0.953	1.632	1.117	1	2	2	2	2	2
YBR029C	CDS1	1.117	-0.159629	0.338489	0.470456	1.193	1.117	1.107	10	10	10	11	10	11
YDL193W	NUS1	1.118	-0.16092	0.674872	0.170778	0.88	1.309	1.118	3	4	3	3	4	4
YGL022W	STT3	1.126	-0.171207	0.457424	0.339682	1.023	1.126	1.26	6	6	7	7	7	7
YER113C	TMN3	1.126	-0.171207	0.948255	0.0230748	1.126	1.196	1.094	2	2	2	2	2	2
YJL034W	KAR2	1.128	-0.173767	0.236141	0.626829	1.095	1.128	1.152	37	38	38	38	38	37
YPR125W	YLH47	1.129	-0.175045	0.571509	0.242977	1.129	0.919	1.167	6	6	6	6	6	6
YLR078C	BOS1	1.135	-0.182692	0.746234	0.127125	1.26	1.127	1.135	1	2	2	2	2	2
YIL016W	SNL1	1.136	-0.183963	0.528194	0.277207	0.99	1.136	1.139	5	5	5	6	6	6
YGR281W	YOR1	1.138	-0.186501	0.539246	0.268213	1.138	0.934	1.168	7	7	7	7	7	7
YHR079C	IRE1	1.138	-0.186501	0.92205	0.0352454	0.802	1.138	1.231	2	2	2	1	2	2
YHL003C	LAG1	1.14	-0.189034	0.874778	0.0581021	1.175	1.14	0.58	2	4	4	2	4	4
YOR321W	PMT3	1.14	-0.189034	0.712945	0.146944	1.066	1.181	1.14	3	3	3	3	3	3
YDL116W	NUP84	1.141	-0.190299	0.513963	0.289068	1.141	1.055	1.197	9	9	9	9	9	8
YBR041W	FAT1	1.143	-0.192825	0.457424	0.339682	0.884	1.3	1.143	6	6	6	6	6	6
YKL073W	LHS1	1.144	-0.194087	0.276548	0.558229	1.125	1.231	1.144	15	15	16	17	16	16
YOL053W	AIM39	1.146	-0.196607	0.789982	0.102383	1.155	1.146	0.842	4	3	4	4	3	4
YLL061W	MMP1	1.147	-0.197865	0.517173	0.286364	0.994	1.164	1.147	8	8	7	7	8	8
YGL098W	USE1	1.147	-0.197865	0.718486	0.143581	1.145	1.147	1.214	3	3	3	3	3	3
YLR104W	LCL2	1.152	-0.204141	0.442425	0.35416	1.132	1.152	1.164	5	5	5	5	5	4
YKR100C	SKG1	1.156	-0.209141	0.840109	0.0756646	1.156	0.818	1.211	2	4	4	2	4	3
YLR072W	YLR072W	1.157	-0.210389	0.813945	0.0894052	1.157	2.699	0.888	1	2	2	3	3	3
YLL015W	BPT1	1.157	-0.210389	0.623883	0.204897	1.174	1.157	1.074	8	6	8	8	7	8
YMR110C	HFD1	1.158	-0.211635	0.11738	0.930404	1.185	0.973	1.158	11	12	11	11	12	11
YGR217W	CCH1	1.158	-0.211635	0.873948	0.0585144	1.158	0.849	1.489	3	3	2	2	3	2
YLR451W	LEU3	1.158	-0.211635	0.830717	0.080547	1.018	1.158	1.168	2	1	2	2	1	2
YGR149W	YGR149W	1.159	-0.212881	0.81394	0.0894076	1.159	1.311	0.907	2	2	2	2	2	2
YNL238W	KEX2	1.162	-0.21661	0.664129	0.177748	1.295	0.997	1.162	2	2	2	2	2	2
YDR518W	EUG1	1.174	-0.231432	0.282166	0.549496	1.079	1.2	1.174	6	5	4	5	4	5
YDR326C	YSP2	1.174	-0.231432	0.756168	0.121382	1.065	1.397	1.174	5	5	3	5	5	5
YPR124W	CTR1	1.175	-0.232661	0.532908	0.273348	1.131	1.324	1.175	5	5	5	5	4	5
YMR134W	YMR134W	1.177	-0.235114	0.491554	0.308429	1.194	1.177	1.119	5	5	5	5	5	5
YJL143W	TIM17	1.179	-0.237564	0.223072	0.651555	1.273	1.179	0.996	2	2	3	3	3	3
YNL111C	CYB5	1.18	-0.238787	0.0512583	1.29024	1.203	1.037	1.18	4	4	4	4	4	4
YPL019C	VTC3	1.183	-0.24245	0.433438	0.363073	1.165	1.183	1.357	8	8	9	9	9	8
YER140W	YER140W	1.187	-0.24732	0.868325	0.0613178	0	0.887	1.589	1	2	2	1	2	2
YOR356W	YOR356W	1.19	-0.250962	0.0315509	1.50099	1.232	1.19	1.115	22	24	24	24	23	23
YGL226C-A	OST5	1.191	-0.252173	0.127856	0.89328	1.191	1.202	1.002	3	4	4	4	3	4
YLR378C	SEC61	1.191	-0.252173	0.449047	0.347708	1.191	1.34	1.158	3	3	3	3	3	3
YNL052W	COX5A	1.193	-0.254594	0.0903155	1.04424	1.177	1.193	1.278	7	7	7	6	7	7
YPL006W	NCR1	1.198	-0.260628	0.261856	0.581937	1.198	1.564	0.981	4	5	5	5	5	4
YLR207W	HRD3	1.198	-0.260628	0.714771	0.145833	1.408	1.198	1.186	2	2	3	2	2	3
YOR065W	CYT1	1.2	-0.263034	0.0530537	1.27528	1.2	1.076	1.201	7	7	7	7	7	7
YGR028W	MSP1	1.206	-0.27023	0.444704	0.351929	1.246	1.1	1.206	6	6	6	6	6	7
YKL004W	AUR1	1.209	-0.273814	0.144491	0.840158	1.209	1.22	1.008	2	2	2	2	2	2
YLR324W	PEX30	1.212	-0.27739	0.693743	0.158801	0.875	1.85	1.212	3	3	3	2	2	2
YPL249C	GYP5	1.218	-0.284514	0.66125	0.179635	1.218	0.915	1.685	3	3	3	3	3	3
YOL088C	MPD2	1.221	-0.288063	0.155429	0.808469	1.005	1.221	1.338	3	4	4	4	4	4
YDR204W	COQ4	1.233	-0.302173	0.418704	0.378093	1.311	1.233	0.997	5	5	4	5	5	5
YEL022W	GEA2	1.235	-0.304511	0.0393524	1.40503	1.283	0.914	1.235	16	15	15	15	13	13
YLR286C	CTS1	1.24	-0.31034	0.0528772	1.27673	1.274	1.039	1.24	2	2	2	2	2	2
YOR036W	PEP12	1.241	-0.311503	0.0340968	1.46729	1.341	0.923	1.241	6	6	6	5	6	6
YIR023W	DAL81	1.245	-0.316146	0.488833	0.310839	1.245	1.165	3.255	2	2	2	2	2	2
YJL171C	YJL171C	1.257	-0.329985	0.0286566	1.54278	1.104	1.257	1.304	4	4	4	4	4	4
YPL125W	KAP120	1.263	-0.336855	0.556487	0.254545	1.119	1.293	1.263	4	4	4	4	4	4
YBL059W	YBL059W	1.265	-0.339137	0.329879	0.481645	1.265	1.439	1.129	2	3	3	3	3	3
YHR188C	GPI16	1.265	-0.339137	0.0837339	1.0771	1.265	1.591	1.22	6	4	5	5	4	5
YJL094C	KHA1	1.268	-0.342555	0.652168	0.18564	1.268	1.012	1.281	2	2	2	2	2	2
YNL326C	PFA3	1.272	-0.347099	0.275968	0.559141	1.272	1.204	1.461	2	2	2	2	2	2
YMR166C	YMR166C	1.281	-0.35727	0.556487	0.254545	1.448	1.144	1.281	3	3	3	3	3	3
YOR093C	YOR093C	1.282	-0.358396	0.143883	0.841989	1.37	1.282	1.272	9	8	7	8	8	8
Q0050	AI1	1.284	-0.360645	0.582918	0.234392	1.284	1.232	1.647	4	4	4	4	4	3
YIL140W	AXL2	1.286	-0.362891	0.0708263	1.14981	1.112	1.286	1.398	5	6	5	6	6	5
YHR080C	YHR080C	1.295	-0.372952	0.637939	0.195221	1.295	1.26	1.974	2	2	1	2	2	2
YPR133W-A	TOM5	1.296	-0.374066	1.45372e-05	4.83752	1.296	1.344	1.016	2	2	2	2	2	2
YOR087W	YVC1	1.298	-0.37629	0.00849533	2.07082	1.298	1.484	1.103	5	5	4	5	4	5
YJL073W	JEM1	1.307	-0.386259	0.0298539	1.525	1.307	1.071	1.47	5	4	5	5	5	5
YER056C	FCY2	1.329	-0.410341	0.00117424	2.93024	1.318	1.33	1.329	4	6	6	6	5	6
YPR028W	YOP1	1.34	-0.422233	8.97792e-06	5.04682	1.14	1.664	1.34	2	2	2	2	2	2
YPL172C	COX10	1.35	-0.432959	0.389493	0.4095	1.35	2.257	0.916	4	4	4	2	4	2
YDR086C	SSS1	1.351	-0.434028	7.43815e-06	5.12854	1.39	1.351	1.234	2	2	2	2	2	2
YHR176W	FMO1	1.369	-0.453122	0.0080198	2.09584	1.507	1.369	1.253	6	5	5	5	6	6
YML081W	YML081W	1.405	-0.49057	0.33337	0.477073	1.405	1.136	1.473	2	2	2	2	2	2
YOR273C	TPO4	1.419	-0.504875	0.0376618	1.4241	1.609	1.023	1.419	2	3	2	2	3	2
YPL221W	FLC1	1.457	-0.543001	0.0538281	1.26899	2.162	0.997	1.457	4	4	4	5	5	5
YHL008C	YHL008C	1.461	-0.546956	0.272324	0.564914	2.158	1.38	1.461	1	2	2	2	2	2
YNL217W	YNL217W	1.465	-0.550901	0.00162662	2.78871	1.588	1.189	1.465	2	2	3	3	3	3
YBL057C	PTH2	1.503	-0.587845	2.85691e-07	6.5441	1.079	1.579	1.503	3	3	3	3	3	3
YOR106W	VAM3	1.513	-0.597412	0.00165504	2.78119	1.555	1.504	1.513	4	4	3	4	4	4
YDR434W	GPI17	1.534	-0.617298	7.07379e-09	8.15035	1.534	2.002	0.667	4	4	4	4	3	4
YNR067C	DSE4	1.556	-0.637842	1.44294e-07	6.84075	1.26	1.766	1.556	3	3	3	3	3	3
YHR149C	SKG6	1.609	-0.686164	0.000607751	3.21627	1.746	1.609	0.988	5	6	4	6	6	6
YGL255W	ZRT1	2.131	-1.09153	5.29753e-16	15.2759	2.131	7.355	1.204	3	3	4	4	4	4
YML054C	CYB2	2.438	-1.2857	5.29753e-16	15.2759	3.019	2.176	2.438	5	11	11	10	12	12
YOL013C	HRD1	3.698	-1.88675	5.29753e-16	15.2759	3.698	6.279	2.571	1	2	2	2	2	2

## Sheet: WT-vps4d_TMPs
Supplementary Data 2. membrane proteome of WT(H) / vps4Δ(L)
Accession	Standard Name	WT (H)/vps4Δ (L)	-log2 (H/L)	p-value	-log10 p-value	Ratio Exp. #1	Ratio Exp. #2	Ratio Exp. #3	Light Peptides Exp. #1	Light Peptides Exp. #2	Light Peptides Exp. #3	Heavy Peptides Exp. #1	Heavy Peptides Exp. #2	Heavy Peptides Exp. #3
YEL065W	SIT1	0.036	4.79586	4.28173e-16	15.3684	0.036	0.084	0.01	3	2	2	3	2	0
YBR294W	SUL1	0.17	2.55639	4.28173e-16	15.3684	0.17	0.173	0.153	10	7	5	10	5	5
YLR092W	SUL2	0.171	2.54793	4.28173e-16	15.3684	0.135	0.194	0.171	10	9	8	9	8	8
YGL186C	TPN1	0.236	2.08314	4.28173e-16	15.3684	0.159	0.236	0.569	3	2	2	3	2	1
YDR270W	CCC2	0.269	1.89432	4.28173e-16	15.3684	0.269	0.333	0.261	7	3	7	7	6	7
YKR093W	PTR2	0.285	1.81097	4.28173e-16	15.3684	0.255	0.285	0.396	4	3	4	4	4	5
YJL151C	SNA3	0.285	1.81097	4.28173e-16	15.3684	0.196	0.285	0.407	3	2	3	3	2	2
YPL156C	PRM4	0.294	1.76611	3.73646e-10	9.42754	0.094	0.294	0.306	2	2	2	1	2	2
YDR046C	BAP3	0.297	1.75147	4.28173e-16	15.3684	0.158	0.302	0.297	3	3	3	3	2	2
YNR028W	CPR8	0.299	1.74178	4.28173e-16	15.3684	0.109	1.097	0.299	2	1	2	2	2	3
YIL117C	PRM5	0.315	1.66658	9.07124e-15	14.0423	0.337	0.302	0.315	3	4	5	3	2	4
YER056C	FCY2	0.334	1.58208	4.28173e-16	15.3684	0.334	0.503	0.322	9	10	8	10	8	7
YGR032W	GSC2	0.34	1.55639	1.76565e-14	13.7531	0.34	0.575	0.283	7	7	5	6	6	6
YBR038W	CHS2	0.341	1.55216	2.57939e-14	13.5885	0.342	0.341	0.3	5	4	6	6	5	5
YLR205C	HMX1	0.342	1.54793	4.28173e-16	15.3684	0.342	0.316	0.368	6	5	6	6	5	5
YHL048W	COS8	0.351	1.51046	4.28173e-16	15.3684	0.351	0.287	0.572	7	7	5	7	6	5
YGL053W	PRM8	0.363	1.46196	2.79557e-12	11.5535	0.363	0.175	0.365	3	2	3	2	2	3
YNL268W	LYP1	0.365	1.45403	4.28173e-16	15.3684	0.365	0.303	0.388	12	7	9	11	7	9
YGR191W	HIP1	0.366	1.45008	4.28173e-16	15.3684	0.366	0.364	0.427	4	4	4	4	4	3
YHR050W	SMF2	0.373	1.42275	2.93509e-05	4.53238	0.373	0.422	0.01	2	2	1	2	2	0
YPL057C	SUR1	0.39	1.35845	0.00504707	2.29696	0.4	0.39	0.364	4	3	2	3	3	2
YHR138C	YHR138C	0.4	1.32193	4.28173e-16	15.3684	0.4	0.391	0.438	7	5	6	7	5	6
YGR217W	CCH1	0.405	1.30401	0.0140793	1.85142	0.418	0.186	0.405	2	2	2	2	2	2
YBL042C	FUI1	0.406	1.30045	4.28173e-16	15.3684	0.405	0.428	0.406	8	6	6	8	6	7
YMR058W	FET3	0.406	1.30045	4.28173e-16	15.3684	0.406	0.67	0.372	8	5	5	7	6	6
YEL063C	CAN1	0.407	1.2969	9.07124e-15	14.0423	0.407	0.403	0.43	5	3	3	5	2	2
YKL209C	STE6	0.409	1.28983	1.7982e-08	7.74516	0.409	0.462	0.327	6	6	7	6	6	7
YER145C	FTR1	0.413	1.27579	4.28173e-16	15.3684	0.413	0.511	0.253	3	2	2	3	2	2
YGR295C	COS6	0.416	1.26534	0.00320712	2.49389	0.416	0.754	0.188	2	2	1	2	2	2
YNL065W	AQR1	0.417	1.26188	0.000442128	3.35445	0.417	0.327	0.514	1	4	3	1	3	3
YDR038C	ENA5	0.417	1.26188	4.28173e-16	15.3684	0.463	0.417	0.382	19	21	20	20	21	19
YDR039C	ENA2	0.425	1.23447	4.28173e-16	15.3684	0.463	0.425	0.39	19	22	21	20	22	20
YDR040C	ENA1	0.425	1.23447	4.28173e-16	15.3684	0.463	0.425	0.39	19	22	21	20	22	20
YLR214W	FRE1	0.448	1.15843	4.28173e-16	15.3684	0.448	0.454	0.255	13	9	12	12	11	11
YJL094C	KHA1	0.453	1.14242	1.47811e-05	4.83029	0.741	0.453	0.313	5	4	2	4	4	2
YOR316C	COT1	0.455	1.13606	2.57939e-14	13.5885	0.455	0.32	0.513	6	6	6	6	6	6
YOR036W	PEP12	0.475	1.074	6.32983e-08	7.19861	0.433	0.475	0.808	8	6	6	8	5	6
YBR068C	BAP2	0.483	1.0499	7.44372e-09	8.12821	0.617	0.451	0.483	10	7	9	10	8	9
YOL065C	INP54	0.49	1.02915	0.0100888	1.99616	0.25	0.783	0.49	2	2	2	2	2	2
YOL019W	YOL019W	0.521	0.940645	5.09759e-07	6.29264	0.506	0.555	0.521	6	5	5	6	5	5
YGR260W	TNA1	0.526	0.926865	4.91474e-09	8.3085	0.405	0.526	0.619	8	7	6	8	6	6
YDR508C	GNP1	0.534	0.905088	9.87414e-10	9.0055	0.576	0.529	0.534	14	14	12	15	15	13
YDL093W	PMT5	0.535	0.902389	0.0177008	1.75201	0.535	0.447	0.759	3	2	2	3	2	2
YIL065C	FIS1	0.543	0.880976	0.000363965	3.43894	0.543	0.463	0.726	3	3	3	3	3	3
YBR036C	CSG2	0.547	0.870387	0.00492538	2.30756	0.507	0.547	0.874	4	2	3	3	3	3
YHL008C	YHL008C	0.551	0.859876	0.0679798	1.16762	0.92	0.262	0.551	3	3	2	3	3	3
YOL044W	PEX15	0.552	0.85726	0.274134	0.562038	0.359	1.117	0.552	2	2	2	2	2	2
YLR414C	PUN1	0.568	0.816037	2.06923e-06	5.68419	0.565	0.568	0.584	3	3	3	2	3	3
YGR065C	VHT1	0.572	0.805913	0.0588064	1.23058	0.7	0.35	0.572	3	4	4	3	3	4
YEL060C	PRB1	0.573	0.803393	7.35974e-08	7.13314	0.539	0.577	0.573	17	16	14	18	17	14
YDR264C	AKR1	0.579	0.788365	5.47426e-06	5.26167	0.824	0.579	0.555	9	11	12	10	9	12
YBR021W	FUR4	0.585	0.773491	0.500495	0.3006	0.879	0.474	0.585	3	2	1	3	2	2
YLR034C	SMF3	0.585	0.773491	0.00196001	2.70774	0.375	0.649	0.585	3	3	4	3	3	4
YDR468C	TLG1	0.585	0.773491	0.00523314	2.28124	0.654	0.53	0.585	4	3	4	4	3	3
YMR011W	HXT2	0.592	0.756331	6.21484e-05	4.20657	0.935	0.491	0.592	7	6	5	6	6	4
YGR141W	VPS62	0.606	0.72261	0.00586369	2.23183	0.606	0.623	0.42	3	4	4	4	4	4
YNL172W	APC1	0.608	0.717857	0.0750436	1.12469	0.608	0.93	0.271	3	3	2	3	3	3
YHR094C	HXT1	0.609	0.715486	0.00020588	3.68639	0.539	0.645	0.609	6	6	4	6	5	4
YAL048C	GEM1	0.61	0.713119	0.133267	0.875278	0.61	0.588	0.88	5	3	5	5	4	4
YJL057C	IKS1	0.613	0.706041	0.221652	0.654329	0.613	0.855	0.01	3	3	2	3	4	0
YOR034C	AKR2	0.614	0.703689	0.50464	0.297018	0.441	0.614	0.76	2	2	1	2	2	2
YAL053W	FLC2	0.618	0.694321	0.0218329	1.66089	0.618	0.654	0.542	8	7	7	8	6	8
YGL006W	PMC1	0.621	0.687335	0.00126849	2.89671	0.621	0.621	0.747	10	8	8	9	7	8
YFL026W	STE2	0.626	0.675765	0.0019218	2.71629	0.534	0.926	0.626	4	4	3	3	4	3
YML018C	YML018C	0.633	0.659723	0.020082	1.69719	0.545	0.642	0.633	2	2	2	2	2	2
YCL025C	AGP1	0.635	0.655172	0.000121555	3.91523	0.598	0.635	0.672	9	10	10	10	9	9
YKR039W	GAP1	0.644	0.634867	0.020082	1.69719	0.644	0.563	0.904	5	5	4	5	4	4
YIL147C	SLN1	0.645	0.632629	0.411439	0.385694	0.946	0.645	0.465	5	3	2	6	3	4
YLR056W	ERG3	0.648	0.625934	7.04996e-05	4.15181	0.56	0.648	0.767	11	6	7	10	7	9
YGL257C	MNT2	0.653	0.614845	0.689233	0.161634	0.653	0.398	0.663	1	2	2	1	2	2
YNL115C	YNL115C	0.653	0.614845	0.0695504	1.1577	0.649	0.653	0.686	7	6	3	8	5	5
YMR266W	RSN1	0.667	0.584241	0.000542271	3.26578	0.667	0.572	0.7	18	16	17	18	16	16
YDR476C	YDR476C	0.668	0.58208	0.0355752	1.44885	0.668	1.175	0.635	2	2	2	2	2	2
YPR079W	MRL1	0.668	0.58208	0.0754533	1.12232	1.059	0.668	0.666	2	2	2	2	2	2
YDL035C	GPR1	0.668	0.58208	0.677598	0.169028	0.636	0.99	0.668	3	2	3	2	3	2
YDL072C	YET3	0.67	0.577767	0.00688277	2.16224	0.729	0.506	0.67	10	8	9	10	8	8
YGR281W	YOR1	0.676	0.564905	0.0998425	1.00068	0.676	0.373	0.969	7	4	3	7	3	2
YNL156C	NSG2	0.681	0.554273	0.0115334	1.93804	0.895	0.538	0.681	4	4	4	3	4	3
YPR026W	ATH1	0.681	0.554273	0.478373	0.320234	0.658	0.681	0.869	4	4	4	5	4	3
YMR197C	VTI1	0.682	0.552156	0.00177181	2.75158	0.682	0.739	0.619	4	3	4	4	3	3
YLL061W	MMP1	0.684	0.547932	0.0124289	1.90557	0.812	0.684	0.549	11	9	10	11	7	8
YKL064W	MNR2	0.685	0.545824	0.222367	0.652929	0.685	0.791	0.611	4	3	4	4	3	3
YBR046C	ZTA1	0.686	0.54372	0.0236444	1.62627	0.686	0.831	0.481	8	6	5	8	7	7
YIL140W	AXL2	0.689	0.537424	0.106247	0.973682	0.877	0.689	0.659	4	4	5	2	3	4
YPL265W	DIP5	0.691	0.533242	0.00216968	2.6636	0.836	0.556	0.691	9	7	6	9	6	7
YOR320C	GNT1	0.697	0.520769	0.403375	0.394291	1.056	0.697	0.653	3	3	2	3	2	2
YJL198W	PHO90	0.697	0.520769	0.0259599	1.5857	0.752	0.668	0.697	10	9	7	10	9	7
YBR054W	YRO2	0.698	0.518701	0.0420379	1.37636	0.641	0.698	0.757	3	3	3	3	3	3
YCL045C	EMC1	0.701	0.512514	0.0155463	1.80837	0.701	0.59	1.011	8	7	7	8	7	6
YOR273C	TPO4	0.703	0.508403	0.324866	0.488295	0.902	0.065	0.703	5	3	3	5	1	3
YFL041W	FET5	0.707	0.500218	0.00438469	2.35806	0.842	0.703	0.707	6	5	4	7	6	5
YNL217W	YNL217W	0.708	0.498179	0.52466	0.280122	0.131	0.756	0.708	2	2	2	1	2	2
YBR016W	YBR016W	0.709	0.496142	0.140994	0.8508	0.775	0.709	0.704	2	2	1	2	2	1
YOR104W	PIN2	0.713	0.488026	0.255695	0.592278	0.713	0.756	0.65	5	3	3	5	4	3
YHR149C	SKG6	0.717	0.479955	0.277153	0.557281	0.709	0.872	0.717	8	4	7	8	4	6
YDR072C	IPT1	0.719	0.475936	0.55297	0.257298	0.804	0.637	0.719	4	3	2	4	3	2
YNR039C	ZRG17	0.723	0.467932	0.359843	0.443887	0.723	0.67	1.009	4	4	4	4	4	3
YLR191W	PEX13	0.727	0.459973	0.42271	0.373958	0.852	0.727	0.565	4	4	4	3	3	3
YFL042C	YFL042C	0.728	0.45799	0.540644	0.267088	0.753	0.71	0.728	3	1	2	3	1	3
YPR124W	CTR1	0.731	0.452057	0.149189	0.826264	0.731	0.67	0.917	8	6	6	8	6	7
YJL171C	YJL171C	0.732	0.450084	0.107668	0.967912	0.738	0.732	0.582	3	2	3	3	2	3
YCR069W	CPR4	0.733	0.448115	0.475188	0.323134	0.733	0.809	0.658	4	3	3	4	3	2
YDR307W	YDR307W	0.735	0.444184	0.565859	0.247292	0.735	1.024	0.612	4	4	4	4	4	4
YBR058C-A	TSC3	0.737	0.440263	0.230407	0.637504	0.737	0.525	1.048	2	3	3	2	2	3
YDL089W	NUR1	0.742	0.430509	0.627062	0.20269	0.819	0.742	0.583	4	2	2	4	2	2
YIL014W	MNT3	0.743	0.428566	0.394648	0.40379	0.829	0.605	0.743	4	5	4	4	5	3
YOL119C	MCH4	0.744	0.426625	0.779794	0.10802	0.679	0	0.815	2	1	2	2	1	2
YNL257C	SIP3	0.752	0.411195	0.658732	0.181292	0.752	0.697	0.791	6	4	4	5	4	5
YLR326W	YLR326W	0.754	0.407364	0.70683	0.150685	1.709	0.754	0.57	2	2	2	2	2	2
YDR089W	YDR089W	0.757	0.401635	0.496402	0.304167	0.757	0.767	0.67	5	4	4	5	4	5
YOL130W	ALR1	0.758	0.39973	0.827232	0.0823728	1.769	0.689	0.758	3	2	3	2	2	2
YLL028W	TPO1	0.759	0.397828	0.79325	0.10059	1.086	0.631	0.759	3	3	1	3	2	1
YNL325C	FIG4	0.763	0.390245	0.82672	0.0826415	1.044	0.763	0.638	3	2	3	3	3	2
YJL082W	IML2	0.766	0.384584	0.107981	0.966653	0.76	0.814	0.766	12	11	12	13	12	11
YGL139W	FLC3	0.767	0.382702	0.778414	0.108789	0.908	0.767	0.697	4	4	4	4	3	5
YPL246C	RBD2	0.772	0.373327	0.210554	0.676636	0.727	0.821	0.772	2	2	2	2	2	2
YGL160W	AIM14	0.777	0.364013	0.884927	0.0530927	0.849	0	0.711	2	0	2	2	0	2
YMR313C	TGL3	0.779	0.360305	0.853237	0.0689302	0.779	2.028	0.744	2	2	2	2	2	2
YLR286C	CTS1	0.78	0.358454	0.336312	0.473258	0.616	0.847	0.78	2	2	2	2	2	2
YIL047C	SYG1	0.781	0.356606	0.795893	0.0991455	0.781	0.863	0.626	4	3	5	4	3	4
YGL167C	PMR1	0.782	0.354759	0.154217	0.811867	0.856	0.751	0.782	20	17	19	21	17	18
YOR059C	YOR059C	0.785	0.349235	0.715761	0.145232	0.729	0.785	0.848	3	3	2	3	3	3
YOR321W	PMT3	0.786	0.347399	0.583425	0.234015	0.748	0.979	0.786	7	5	6	6	5	6
YPL274W	SAM3	0.786	0.347399	0.161746	0.791167	0.786	0.935	0.773	9	9	7	9	9	8
YPL249C	GYP5	0.788	0.343732	0.781271	0.107199	0.908	0.778	0.788	9	5	5	9	7	5
YGR055W	MUP1	0.789	0.341903	0.161947	0.790627	0.789	0.63	0.84	9	7	9	9	7	7
YML131W	YML131W	0.789	0.341903	0.154217	0.811867	0.789	0.822	0.786	10	9	10	10	9	9
YNL188W	KAR1	0.79	0.340075	0.928371	0.0322784	0.79	0.774	2.085	2	1	2	2	1	2
YHR195W	NVJ1	0.791	0.33825	0.751608	0.124009	0.791	0.726	0.833	4	6	5	6	6	5
YHR101C	BIG1	0.791	0.33825	0.926545	0.0331334	1.069	0.578	0.791	2	2	2	2	2	1
YLL023C	POM33	0.792	0.336428	0.193069	0.714289	0.792	0.856	0.604	5	5	5	5	5	4
YIR024C	YIR024C	0.792	0.336428	0.853172	0.0689634	0.995	0.792	0.722	4	1	3	3	2	4
YKL065C	YET1	0.792	0.336428	0.204847	0.688571	0.792	0.909	0.685	9	7	6	8	5	5
YNR048W	YNR048W	0.796	0.32916	0.833461	0.0791146	0.586	0.796	1.316	2	2	2	2	2	1
YOR106W	VAM3	0.796	0.32916	0.728888	0.137339	0.821	0.796	0.716	5	3	3	5	3	2
YNR019W	ARE2	0.796	0.32916	0.278574	0.55506	0.638	0.796	0.835	7	8	7	7	7	7
YAL014C	SYN8	0.796	0.32916	0.706327	0.150994	0.796	0.825	0.694	3	4	4	3	4	5
YDR335W	MSN5	0.799	0.323733	0.261372	0.582741	0.782	0.8	0.799	18	15	17	19	15	17
YGR089W	NNF2	0.8	0.321928	0.819219	0.0866002	0.839	0.8	0.79	5	5	4	5	4	5
YKL034W	TUL1	0.802	0.318326	0.898895	0.0462912	0.802	0.844	0.78	2	2	2	2	1	2
YOR153W	PDR5	0.802	0.318326	0.257427	0.589345	0.705	0.855	0.802	25	21	25	24	22	22
YLL066C	YLL066C	0.802	0.318326	0.657349	0.182204	0.785	0.918	0.802	7	8	7	7	8	6
YHL050C	YHL050C	0.802	0.318326	0.657349	0.182204	0.785	0.918	0.802	7	8	7	7	8	6
YLL067C	YLL067C	0.802	0.318326	0.657349	0.182204	0.785	0.918	0.802	7	8	7	7	8	6
YOR130C	ORT1	0.802	0.318326	0.497266	0.303412	0.735	0.802	0.897	4	4	3	5	3	4
YOR087W	YVC1	0.803	0.316528	0.532743	0.273483	0.803	0.981	0.791	7	3	5	7	3	4
YLR342W	FKS1	0.803	0.316528	0.176948	0.752154	0.803	0.839	0.778	34	32	30	34	33	31
YIL077C	RCI37	0.805	0.312939	0.734278	0.13414	0.805	1.134	0.788	3	2	3	3	2	3
YLR100W	ERG27	0.806	0.311148	0.30309	0.518428	0.757	0.814	0.806	15	13	15	17	13	13
YPR091C	YPR091C	0.806	0.311148	0.38604	0.413367	0.806	0.836	0.723	16	10	17	17	12	16
YNR026C	SEC12	0.806	0.311148	0.466525	0.331125	0.787	0.827	0.806	8	7	7	7	6	9
YOR099W	KTR1	0.807	0.309359	0.276228	0.558732	0.752	0.851	0.807	14	13	15	14	14	14
YBR222C	PCS60	0.808	0.307573	0.309167	0.509807	0.801	0.823	0.808	17	16	17	18	16	15
YBR069C	TAT1	0.815	0.295128	0.550513	0.259233	1.076	0.739	0.815	8	5	7	8	6	8
YOL018C	TLG2	0.816	0.293359	0.559926	0.251869	0.816	0.825	0.716	7	4	4	7	4	5
YJL212C	OPT1	0.817	0.291592	0.616316	0.210197	0.683	0.817	0.834	5	3	3	5	4	3
YLR378C	SEC61	0.819	0.288065	0.576544	0.239168	0.99	0.735	0.819	4	3	3	4	2	3
YFR006W	YFR006W	0.819	0.288065	0.429265	0.367274	0.81	0.819	0.834	22	21	21	22	20	21
YDR135C	YCF1	0.819	0.288065	0.448565	0.348174	0.866	0.793	0.819	28	17	22	28	18	22
YAL022C	FUN26	0.819	0.288065	0.891033	0.0501063	0.65	0.819	1.175	2	2	2	2	2	2
YML028W	TSA1	0.82	0.286304	0.27457	0.561347	0.793	0.835	0.82	10	10	13	12	10	12
YIL124W	AYR1	0.821	0.284546	0.393707	0.404826	0.826	0.821	0.806	10	7	10	9	10	9
YKL047W	YKL047W	0.821	0.284546	0.656044	0.183067	0.821	0.77	0.942	7	8	6	6	6	5
YNR013C	PHO91	0.822	0.28279	0.635849	0.196646	0.773	0.822	0.847	8	7	7	8	7	7
YOR336W	KRE5	0.823	0.281036	0.690945	0.160556	1.037	0.823	0.783	13	11	11	13	11	12
YHR161C	YAP1801	0.825	0.277534	0.874956	0.0580136	0.825	0.926	0.672	3	1	2	3	2	2
YER119C	AVT6	0.825	0.277534	0.937072	0.028227	0.733	0.825	0.881	2	1	2	2	2	2
YLR389C	STE23	0.827	0.274041	0.347465	0.459089	0.858	0.827	0.793	29	25	27	28	26	28
YDR011W	SNQ2	0.829	0.270556	0.544148	0.264283	0.815	0.906	0.829	19	14	15	17	15	17
YDL001W	RMD1	0.83	0.268817	0.926545	0.0331334	0.83	0.664	0.97	4	3	3	4	2	3
YOR327C	SNC2	0.83	0.268817	0.690945	0.160556	0.738	0.83	0.864	5	6	4	5	6	5
YNL243W	SLA2	0.833	0.263612	0.411439	0.385694	0.833	0.804	0.867	19	15	20	19	15	17
YPL084W	BRO1	0.835	0.260152	0.537529	0.269598	0.868	0.808	0.835	19	16	17	22	18	21
YBR086C	IST2	0.836	0.258425	0.537838	0.269348	0.858	0.805	0.836	19	12	15	19	12	15
YKL179C	COY1	0.838	0.254978	0.726878	0.138538	0.933	0.838	0.778	14	8	10	13	7	8
YKR067W	GPT2	0.838	0.254978	0.569718	0.24434	0.702	0.838	0.927	13	11	10	13	11	9
YFR041C	ERJ5	0.839	0.253257	0.712382	0.147287	0.855	0.706	0.839	8	8	6	8	6	6
YIL017C	VID28	0.839	0.253257	0.919074	0.0366496	0.907	0.574	0.839	5	5	5	5	4	4
YIL087C	AIM19	0.84	0.251539	0.853172	0.0689634	0.546	0.84	1.395	2	2	2	2	2	2
YMR183C	SSO2	0.843	0.246395	0.614379	0.211564	0.843	0.887	0.725	11	10	10	11	9	10
YKL140W	TGL1	0.843	0.246395	0.883687	0.0537013	0.974	0.843	0.821	13	8	8	13	11	8
YHR192W	YHR192W	0.844	0.244685	0.758305	0.120156	0.864	0.844	0.821	4	4	4	4	4	4
YLR104W	LCL2	0.844	0.244685	0.781271	0.107199	0.784	0.844	1.049	4	2	3	4	3	3
YPL006W	NCR1	0.845	0.242977	0.87089	0.0600365	0.848	0.632	0.845	6	3	5	6	2	6
YMR296C	LCB1	0.847	0.239566	0.634014	0.197901	0.88	0.847	0.838	8	7	8	8	7	8
YER100W	UBC6	0.848	0.237864	0.770907	0.112998	0.865	0.848	0.808	7	5	6	7	5	6
YDR200C	VPS64	0.849	0.236164	0.940893	0.0264598	0.824	0.87	0.849	5	4	1	5	3	2
YLR373C	VID22	0.85	0.234465	0.690945	0.160556	0.939	0.85	0.85	9	11	8	10	11	8
YPL259C	APM1	0.85	0.234465	0.87827	0.056372	0.85	0.975	0.761	7	6	7	6	6	7
YML115C	VAN1	0.85	0.234465	0.657349	0.182204	0.821	0.899	0.85	9	9	9	9	8	9
YMR301C	ATM1	0.852	0.231075	0.785689	0.104749	1.015	0.852	0.815	8	11	8	9	11	8
YLL006W	MMM1	0.853	0.229382	0.885854	0.0526377	0.989	0.853	0.651	7	5	4	6	4	6
YNL297C	MON2	0.853	0.229382	0.806674	0.093302	0.853	0.831	0.962	11	9	12	11	10	12
YIL027C	KRE27	0.853	0.229382	0.657349	0.182204	0.854	0.853	0.763	4	2	2	4	2	2
YOL088C	MPD2	0.855	0.226004	0.892859	0.0492172	0.855	0.784	1.034	6	3	5	6	3	5
YLR093C	NYV1	0.855	0.226004	0.617115	0.209634	0.855	1.095	0.389	4	4	3	4	3	3
YDR498C	SEC20	0.856	0.224317	0.958627	0.0183504	0.856	0.896	0.704	3	3	2	3	3	2
YOR291W	YPK9	0.857	0.222633	0.939404	0.0271475	0.857	1.063	0.798	4	2	4	4	2	3
YDL122W	UBP1	0.859	0.21927	0.715761	0.145232	0.91	0.859	0.833	16	12	13	16	10	14
YPL175W	SPT14	0.86	0.217591	0.94047	0.0266551	1.113	0.86	0.5	3	3	3	2	3	2
YKR018C	YKR018C	0.86	0.217591	0.672992	0.17199	0.854	0.898	0.86	20	15	15	19	16	15
YDR372C	VPS74	0.86	0.217591	0.725036	0.13964	0.86	0.886	0.857	6	6	8	6	7	8
YER044C	ERG28	0.861	0.215915	0.734259	0.134151	0.791	0.861	1.168	5	4	5	5	4	5
YKL174C	TPO5	0.861	0.215915	0.958627	0.0183504	0.861	0.893	0.799	5	2	4	5	3	4
YJR040W	GEF1	0.861	0.215915	0.898895	0.0462912	0.835	0.861	0.993	6	6	6	6	4	6
YMR134W	YMR134W	0.863	0.212568	0.920027	0.0361996	0.798	0.946	0.863	9	5	8	10	6	6
YBR110W	ALG1	0.864	0.210897	0.921952	0.0352916	0.878	0.864	0.798	7	6	6	7	6	7
YLR018C	POM34	0.865	0.209228	0.885854	0.0526377	0.865	0.624	1.01	3	2	3	3	3	3
YPR029C	APL4	0.866	0.207561	0.836927	0.0773124	0.859	0.866	0.983	7	6	7	7	7	7
YCR037C	PHO87	0.866	0.207561	0.932444	0.0303775	0.961	0.866	0.815	5	4	7	4	6	6
YDR141C	DOP1	0.867	0.205896	0.873793	0.0585915	0.892	0.867	0.816	21	20	20	21	22	21
YOR297C	TIM18	0.868	0.204233	0.938313	0.0276524	0.868	0.593	1.08	2	2	2	2	2	2
YER019W	ISC1	0.869	0.202572	0.885854	0.0526377	0.948	0.843	0.869	6	5	6	6	5	6
YPR155C	NCA2	0.87	0.200913	0.926545	0.0331334	0.87	1.217	0.703	4	5	4	6	5	4
YGR184C	UBR1	0.87	0.200913	0.892859	0.0492172	0.87	0.861	0.973	14	9	14	13	11	12
YNL321W	VNX1	0.87	0.200913	0.926283	0.0332561	0.87	0.833	0.944	6	6	6	6	7	6
YLR350W	ORM2	0.871	0.199255	0.926545	0.0331334	0.857	1.026	0.871	2	2	2	2	2	2
YER008C	SEC3	0.873	0.195946	0.943713	0.0251603	0.755	1.187	0.873	10	8	7	9	4	7
YDR231C	COX20	0.873	0.195946	0.778414	0.108789	1.003	0.873	0.851	9	6	7	9	7	7
YDR481C	PHO8	0.873	0.195946	0.76764	0.114843	0.873	0.903	0.857	9	9	10	9	10	10
YML031W	NDC1	0.874	0.194295	0.962459	0.0166177	1.167	0.571	0.874	6	3	4	5	2	2
YJL117W	PHO86	0.874	0.194295	0.892859	0.0492172	0.941	0.874	0.872	6	5	6	6	4	4
YPL085W	SEC16	0.875	0.192645	0.778468	0.108759	0.875	0.878	0.864	40	30	33	39	32	35
YGR077C	PEX8	0.875	0.192645	0.967367	0.0144085	0.858	0.875	1.202	1	2	2	1	2	2
YDR458C	HEH2	0.876	0.190997	0.938313	0.0276524	0.796	0.934	0.876	10	7	9	9	6	7
YNL320W	YNL320W	0.876	0.190997	0.967367	0.0144085	0.668	0.876	0.911	4	3	3	4	3	2
YMR246W	FAA4	0.877	0.189351	0.667005	0.175871	0.948	0.867	0.877	22	20	20	21	22	20
YCR017C	CWH43	0.878	0.187707	0.848765	0.0712127	0.926	0.878	0.768	7	6	7	8	8	8
YLR305C	STT4	0.878	0.187707	0.895878	0.0477511	0.878	0.855	0.913	16	14	15	15	11	15
YPR156C	TPO3	0.878	0.187707	0.880945	0.0550514	0.878	1.018	0.838	4	4	4	3	3	3
YJR033C	RAV1	0.879	0.186065	0.958627	0.0183504	0.879	0.856	0.948	12	7	11	12	10	10
YLR077W	FMP25	0.879	0.186065	0.829074	0.0814066	0.959	0.879	0.875	5	5	4	5	5	4
YAL042W	ERV46	0.879	0.186065	0.836771	0.0773933	0.879	0.911	0.814	8	5	5	8	7	5
YLR188W	MDL1	0.879	0.186065	0.969915	0.0132662	0.888	0.718	0.879	4	3	4	4	3	3
YLR138W	NHA1	0.88	0.184425	0.900076	0.045721	0.885	0.88	0.874	8	8	6	9	8	6
YER166W	DNF1	0.88	0.184425	0.807604	0.0928013	0.88	0.868	0.988	22	12	18	22	14	14
YPL098C	MGR2	0.883	0.179515	0.927567	0.0326549	0.586	0.883	0.951	2	2	2	2	2	2
YHR042W	NCP1	0.883	0.179515	0.708312	0.149775	0.779	0.957	0.883	28	26	23	28	24	22
YIL043C	CBR1	0.883	0.179515	0.707557	0.150239	0.883	0.94	0.874	22	19	20	22	18	20
YDL119C	YDL119C	0.883	0.179515	0.993127	0.00299529	0.883	0.464	1.366	2	2	1	2	2	2
YKL212W	SAC1	0.883	0.179515	0.70683	0.150685	0.883	0.887	0.863	29	21	24	30	22	22
YKL195W	MIA40	0.884	0.177882	0.890378	0.0504256	1.194	0.853	0.884	11	8	9	11	11	11
YDL091C	UBX3	0.884	0.177882	0.971278	0.0126565	0.724	0.884	1.045	3	4	2	3	4	3
YIL005W	EPS1	0.884	0.177882	0.857479	0.0667763	0.884	0.976	0.857	13	10	12	13	11	13
YGL020C	GET1	0.885	0.176251	0.830503	0.080659	0.885	0.961	0.864	7	6	7	7	6	6
YGL140C	YGL140C	0.885	0.176251	0.967367	0.0144085	0.797	0.885	1.077	6	5	4	6	5	3
YDL180W	AIT1	0.886	0.174621	0.967367	0.0144085	0.664	0.886	0.955	5	5	5	5	5	5
YLR096W	KIN2	0.886	0.174621	0.967367	0.0144085	0.886	0.912	0.853	7	5	7	7	6	6
YJR051W	OSM1	0.887	0.172994	0.926545	0.0331334	0.887	0.927	0.874	11	11	10	10	11	9
YPR098C	YPR098C	0.887	0.172994	0.980935	0.00835997	0.67	0.887	0.952	2	2	2	2	2	2
YPL094C	SEC62	0.887	0.172994	0.862332	0.0643254	0.887	0.919	0.884	7	7	8	7	8	7
YML019W	OST6	0.887	0.172994	0.962347	0.0166683	0.887	0.848	0.947	2	1	2	2	1	2
YGL098W	USE1	0.889	0.169745	0.967367	0.0144085	1.018	0.889	0.701	5	3	4	6	5	5
YER074W-A	YOS1	0.89	0.168123	0.988395	0.00506961	1.122	0.697	0.89	2	1	2	2	1	2
YGR143W	SKN1	0.89	0.168123	0.967367	0.0144085	0.89	0.64	1.103	3	4	4	4	4	5
YPR113W	PIS1	0.89	0.168123	0.927567	0.0326549	0.89	1.007	0.698	4	4	4	4	4	4
YDR084C	TVP23	0.891	0.166503	0.967367	0.0144085	0.943	0.825	0.891	4	3	4	3	3	4
YKL165C	MCD4	0.891	0.166503	0.969915	0.0132662	0.891	1.164	0.811	4	2	2	4	3	1
YLR413W	YLR413W	0.892	0.164884	0.928211	0.0323535	0.849	0.969	0.892	4	4	6	3	4	5
YBL011W	SCT1	0.893	0.163268	0.940269	0.0267481	1.127	0.893	0.854	12	8	9	12	9	10
YLR087C	CSF1	0.893	0.163268	0.991095	0.0038848	0.893	1.357	0.593	5	3	4	4	3	4
YBR196C	PGI1	0.893	0.163268	0.773815	0.111363	0.867	0.959	0.893	45	47	43	44	48	43
YNL049C	SFB2	0.894	0.161653	0.896366	0.0475146	0.841	0.894	0.956	12	13	10	12	13	10
YGL231C	EMC4	0.895	0.16004	0.940269	0.0267481	0.895	0.855	0.943	7	5	5	7	4	5
YER014W	HEM14	0.895	0.16004	0.940269	0.0267481	0.895	0.91	0.895	11	10	10	11	10	7
YPL232W	SSO1	0.895	0.16004	0.885854	0.0526377	0.991	0.895	0.863	6	5	5	6	6	5
YEL022W	GEA2	0.895	0.16004	0.911807	0.0400971	0.798	1.033	0.895	16	15	17	16	15	15
YLR450W	HMG2	0.897	0.15682	0.967367	0.0144085	0.952	0.881	0.897	10	5	7	10	5	9
YMR026C	PEX12	0.897	0.15682	0.993127	0.00299529	0.916	0.643	0.897	1	2	2	2	2	2
YOR086C	TCB1	0.898	0.155213	0.834403	0.0786244	0.841	0.952	0.898	25	24	22	26	24	25
YMR208W	ERG12	0.899	0.153607	0.915203	0.0384827	0.859	0.899	0.925	13	11	13	13	11	13
YJL178C	ATG27	0.9	0.152003	0.900076	0.045721	0.945	0.9	0.89	9	7	8	9	7	9
YMR115W	MGR3	0.901	0.150401	0.967714	0.0142528	0.901	0.87	0.946	9	6	7	9	7	7
YML048W	GSF2	0.901	0.150401	0.81218	0.0903476	0.907	0.901	0.846	23	18	19	23	19	21
YOR246C	YOR246C	0.901	0.150401	0.990621	0.00409256	1.218	0.78	0.901	3	4	1	4	4	1
YHR072W	ERG7	0.902	0.148801	0.958807	0.0182687	0.898	0.902	0.97	11	9	11	11	10	10
YDR294C	DPL1	0.903	0.147202	0.900076	0.045721	0.903	0.841	0.91	11	11	11	12	11	9
YLL048C	YBT1	0.903	0.147202	0.916656	0.0377937	0.94	0.851	0.903	28	27	30	29	27	28
YMR149W	SWP1	0.903	0.147202	0.958627	0.0183504	0.989	0.903	0.696	8	7	7	8	7	6
YKL008C	LAC1	0.904	0.145605	0.993127	0.00299529	0.904	1.113	0.803	3	3	3	2	3	2
YJR131W	MNS1	0.905	0.14401	0.969445	0.013477	0.943	0.801	0.905	4	4	4	3	4	4
YNL044W	YIP3	0.905	0.14401	0.830503	0.080659	0.887	0.919	0.905	8	8	8	8	8	8
YMR212C	EFR3	0.905	0.14401	0.971692	0.0124715	0.905	0.874	1.205	10	10	11	12	10	10
YKL027W	YKL027W	0.907	0.140826	0.926545	0.0331334	0.907	0.899	0.993	10	8	8	10	8	9
YIL075C	RPN2	0.908	0.139236	0.843237	0.0740505	0.898	0.921	0.908	33	32	34	33	36	29
YPR139C	VPS66	0.909	0.137648	0.993127	0.00299529	0.909	0.947	0.899	4	4	3	4	4	3
YNL054W	VAC7	0.91	0.136062	0.999874	5.46574e-05	1.556	0.726	0.91	3	1	3	3	3	4
YFL004W	VTC2	0.912	0.132894	0.865865	0.0625497	0.935	0.911	0.912	28	27	27	26	26	25
YLR064W	PER33	0.912	0.132894	0.991095	0.0038848	1.27	0.912	0.904	2	2	3	2	3	3
YIL016W	SNL1	0.913	0.131313	0.989968	0.00437874	0.93	0.913	0.828	5	5	5	5	4	4
YKL203C	TOR2	0.913	0.131313	0.967367	0.0144085	1.066	0.913	0.861	16	12	12	16	12	13
YDR377W	ATP17	0.913	0.131313	0.928211	0.0323535	1.03	0.913	0.721	5	4	4	4	4	5
YGR012W	YGR012W	0.913	0.131313	0.971692	0.0124715	0.913	1.11	0.9	6	7	7	7	8	7
YPL270W	MDL2	0.916	0.12658	0.969915	0.0132662	0.916	1.032	0.878	9	8	9	9	7	8
YLR324W	PEX30	0.917	0.125006	0.994446	0.00241874	0.917	0.939	0.869	6	6	4	5	6	4
YFR002W	NIC96	0.917	0.125006	0.962347	0.0166683	0.866	0.917	0.943	19	15	16	20	15	15
YMR054W	STV1	0.918	0.123434	0.969915	0.0132662	0.918	1.255	0.896	7	4	4	8	5	6
YML034W	SRC1	0.918	0.123434	0.958807	0.0182687	0.971	0.918	0.876	9	9	11	9	9	11
YMR055C	BUB2	0.918	0.123434	0.999874	5.46574e-05	0.911	2.095	0.918	2	2	2	2	2	2
YLL040C	VPS13	0.918	0.123434	0.958627	0.0183504	0.918	0.939	0.912	33	30	37	37	32	36
YPR183W	DPM1	0.919	0.121863	0.892859	0.0492172	0.916	0.962	0.919	21	18	19	21	21	18
YML055W	SPC2	0.919	0.121863	0.993127	0.00299529	0.918	0.935	0.919	3	3	3	3	2	2
YDR345C	HXT3	0.92	0.120294	0.900076	0.045721	0.812	0.95	0.92	12	14	14	14	15	15
YDR519W	FPR2	0.92	0.120294	0.944354	0.0248654	0.92	0.875	0.944	6	6	4	6	6	5
YBR140C	IRA1	0.921	0.118727	0.967367	0.0144085	0.921	0.967	0.909	18	18	19	17	16	16
YDR062W	LCB2	0.921	0.118727	0.967367	0.0144085	0.921	0.904	0.979	11	10	10	11	10	9
YGL027C	CWH41	0.922	0.117161	0.967367	0.0144085	0.922	0.967	0.906	10	7	8	10	7	8
YGL200C	EMP24	0.922	0.117161	0.957902	0.018679	0.922	0.952	0.855	5	5	5	4	5	5
YML030W	AIM31	0.922	0.117161	0.995881	0.00179252	0.922	0.786	1.065	6	4	4	5	2	3
YER083C	GET2	0.923	0.115597	0.967367	0.0144085	0.875	0.923	0.927	4	5	5	4	5	5
YLR050C	YLR050C	0.924	0.114035	0.999874	5.46574e-05	0.924	0.711	1.438	2	2	3	3	3	3
YOR175C	ALE1	0.924	0.114035	0.967367	0.0144085	0.911	0.924	0.932	12	7	9	11	7	10
YNL131W	TOM22	0.925	0.112475	0.909461	0.0412159	0.972	0.922	0.925	5	5	5	5	5	5
YGL012W	ERG4	0.927	0.109359	0.991756	0.00359515	0.946	0.84	0.927	5	5	5	5	3	5
YDR093W	DNF2	0.927	0.109359	0.995208	0.00208611	0.953	0.901	0.927	14	7	11	13	6	10
YNL192W	CHS1	0.928	0.107803	0.99511	0.00212893	0.687	0.928	0.959	11	7	9	10	7	9
YML101C	CUE4	0.928	0.107803	0.969297	0.0135433	0.928	0.82	0.952	5	5	5	5	5	5
YOL147C	PEX11	0.928	0.107803	0.967367	0.0144085	0.928	0.88	0.931	5	4	5	5	4	4
YOR045W	TOM6	0.928	0.107803	0.999874	5.46574e-05	0.928	0.378	1.01	2	2	2	2	2	2
YIL076W	SEC28	0.928	0.107803	0.971522	0.0125472	0.873	0.968	0.928	8	8	8	8	7	7
YNL087W	TCB2	0.929	0.106249	0.967367	0.0144085	0.93	0.929	0.832	29	24	22	28	24	23
YDR303C	RSC3	0.93	0.104697	0.973892	0.0114891	0.971	0.93	0.917	13	15	14	12	14	13
YKL207W	EMC3	0.931	0.103147	0.999874	5.46574e-05	1.329	0.505	0.931	2	2	2	2	2	2
YGL153W	PEX14	0.931	0.103147	0.993127	0.00299529	0.921	0.931	0.956	11	9	8	11	8	8
YLR066W	SPC3	0.931	0.103147	0.990088	0.00432599	0.905	0.997	0.931	4	5	5	4	4	4
YNR021W	YNR021W	0.931	0.103147	0.940893	0.0264598	0.877	0.954	0.931	12	11	14	13	12	12
YGL075C	MPS2	0.932	0.101598	0.999874	5.46574e-05	0.935	0.932	0.576	1	2	2	1	2	2
Q0065	AI4	0.933	0.100051	0.999874	5.46574e-05	1.031	0.933	0.914	2	2	2	2	2	2
YPL072W	UBP16	0.933	0.100051	0.999874	5.46574e-05	0.934	0.719	0.933	4	4	5	5	5	5
YDR483W	KRE2	0.933	0.100051	0.979008	0.00921376	0.842	0.933	1.003	12	9	9	12	11	10
YPR055W	SEC8	0.933	0.100051	0.999874	5.46574e-05	0.933	0.928	0.947	9	8	8	9	6	9
YOL081W	IRA2	0.934	0.0985055	0.999874	5.46574e-05	1.044	0.903	0.934	12	13	14	12	15	12
YJR001W	AVT1	0.934	0.0985055	0.999874	5.46574e-05	1.005	0.824	0.934	5	5	5	5	5	5
YDR182W	CDC1	0.935	0.0969617	0.990694	0.00406051	0.935	0.991	0.929	5	5	5	5	5	5
YJL172W	CPS1	0.936	0.0954196	0.957902	0.018679	0.898	0.936	0.95	16	16	16	16	16	16
YPL112C	PEX25	0.936	0.0954196	0.999874	5.46574e-05	1.034	0.833	0.936	3	2	3	4	2	3
YNR040W	YNR040W	0.936	0.0954196	0.999874	5.46574e-05	0.903	1.098	0.936	6	5	4	5	5	2
YHR039C	MSC7	0.938	0.0923402	0.979008	0.00921376	0.898	0.938	0.95	15	18	15	14	17	15
YJL134W	LCB3	0.939	0.0908029	0.999874	5.46574e-05	0.804	0.939	1.674	3	2	3	3	1	2
YGL001C	ERG26	0.939	0.0908029	0.980665	0.00847912	0.744	0.939	0.99	13	13	12	14	12	13
YOR241W	MET7	0.939	0.0908029	0.979008	0.00921376	0.923	0.939	0.999	15	12	12	14	12	11
YFL034W	YFL034W	0.94	0.0892673	0.999874	5.46574e-05	0.707	2.123	0.94	3	4	3	3	3	2
YOR081C	TGL5	0.941	0.0877334	0.999874	5.46574e-05	0.941	0.544	1.234	2	2	4	4	2	4
YER017C	AFG3	0.941	0.0877334	0.991095	0.0038848	0.941	0.961	0.925	13	12	10	13	12	11
YGR112W	SHY1	0.942	0.086201	0.999874	5.46574e-05	0.942	0.991	0.927	5	3	4	4	3	4
YGR266W	YGR266W	0.942	0.086201	0.992987	0.00305625	1.032	0.912	0.942	12	13	15	14	14	15
YPR128C	ANT1	0.943	0.0846703	0.999874	5.46574e-05	0.943	0.984	0.838	6	5	5	6	6	7
YMR071C	TVP18	0.943	0.0846703	0.999874	5.46574e-05	0.844	1.063	0.943	3	3	4	2	4	4
YJL012C	VTC4	0.943	0.0846703	0.993127	0.00299529	0.943	0.859	0.984	18	17	17	19	18	15
YOR103C	OST2	0.944	0.0831412	0.999874	5.46574e-05	0.944	1.087	0.643	3	3	3	3	3	3
YBR159W	IFA38	0.944	0.0831412	0.993127	0.00299529	0.802	0.944	1.033	7	7	6	7	6	5
YNL219C	ALG9	0.944	0.0831412	0.993127	0.00299529	0.88	0.944	0.964	4	6	4	4	6	5
YIL048W	NEO1	0.945	0.0816138	0.999874	5.46574e-05	0.952	0.945	0.86	8	8	7	7	6	7
YKR054C	DYN1	0.946	0.0800879	0.999874	5.46574e-05	1.12	0.946	0.844	8	8	7	8	9	8
YDR513W	GRX2	0.947	0.0785637	0.967367	0.0144085	0.909	0.955	0.947	11	10	11	11	11	11
YKR016W	FCJ1	0.947	0.0785637	0.967367	0.0144085	1.053	0.944	0.947	19	17	18	19	17	17
YGL022W	STT3	0.948	0.077041	0.999874	5.46574e-05	0.887	0.961	0.948	7	7	7	7	7	7
YML072C	TCB3	0.949	0.07552	0.967367	0.0144085	0.949	1.011	0.94	38	32	27	38	31	26
YMR110C	HFD1	0.949	0.07552	0.999874	5.46574e-05	0.828	0.949	0.97	13	11	8	14	11	9
YLR396C	VPS33	0.949	0.07552	0.999874	5.46574e-05	0.666	1.142	0.949	6	4	4	6	5	5
YDR180W	SCC2	0.949	0.07552	0.999874	5.46574e-05	0.999	0.921	0.949	9	7	8	8	7	6
YBR291C	CTP1	0.949	0.07552	0.999874	5.46574e-05	0.949	1.046	0.944	3	3	3	3	3	3
YNL048W	ALG11	0.949	0.07552	0.999874	5.46574e-05	0.957	0.904	0.949	10	12	11	11	12	12
YPL125W	KAP120	0.95	0.0740006	0.999874	5.46574e-05	1.013	0.95	0.677	7	4	5	7	4	5
YDR434W	GPI17	0.952	0.0709665	0.999874	5.46574e-05	0.635	0.958	0.952	4	3	4	4	4	4
YGL008C	PMA1	0.952	0.0709665	0.967367	0.0144085	0.983	0.907	0.952	54	53	50	55	55	51
YNL323W	LEM3	0.952	0.0709665	0.999874	5.46574e-05	1.139	0.952	0.907	10	7	6	10	6	6
YJL183W	MNN11	0.952	0.0709665	0.999874	5.46574e-05	0.912	1.026	0.952	11	11	10	11	11	10
YDR518W	EUG1	0.952	0.0709665	0.999874	5.46574e-05	0.841	0.997	0.952	6	5	7	6	5	6
YDR119W	VBA4	0.954	0.0679388	0.999874	5.46574e-05	1.009	0.857	0.954	5	5	4	5	5	4
YPL134C	ODC1	0.954	0.0679388	0.999874	5.46574e-05	1.027	0.954	0.941	4	3	4	4	3	4
YIL136W	OM45	0.955	0.0664274	0.999874	5.46574e-05	0.904	0.967	0.955	22	13	18	22	14	18
YJR075W	HOC1	0.956	0.0649175	0.999874	5.46574e-05	0.984	0.9	0.956	7	8	7	7	8	7
YJR031C	GEA1	0.956	0.0649175	0.999874	5.46574e-05	0.937	0.956	1.027	8	9	9	8	9	8
YMR019W	STB4	0.956	0.0649175	0.999874	5.46574e-05	1.322	0.847	0.956	3	3	2	2	3	2
YAL026C	DRS2	0.957	0.0634092	0.999874	5.46574e-05	0.972	0.957	0.913	7	5	8	6	4	7
YLR020C	YEH2	0.957	0.0634092	0.999874	5.46574e-05	0.963	0.957	0.769	5	4	3	5	4	3
YOR090C	PTC5	0.958	0.0619024	0.999874	5.46574e-05	0.872	0.958	0.992	7	6	7	8	6	7
YMR162C	DNF3	0.958	0.0619024	0.999874	5.46574e-05	0.899	1.097	0.958	4	2	5	4	2	5
YNL280C	ERG24	0.959	0.0603973	0.999874	5.46574e-05	0.959	1.152	0.923	3	3	3	3	3	3
YOL053W	AIM39	0.959	0.0603973	0.999874	5.46574e-05	0.959	0.974	0.719	2	2	2	2	3	2
YLR026C	SED5	0.96	0.0588937	0.999874	5.46574e-05	0.883	1.033	0.96	10	8	8	10	8	8
YBR029C	CDS1	0.96	0.0588937	0.981144	0.00826711	0.96	0.985	0.928	10	10	10	10	11	10
YFL048C	EMP47	0.96	0.0588937	0.999874	5.46574e-05	0.96	1.113	0.947	13	9	10	13	11	11
YCR093W	CDC39	0.96	0.0588937	0.991095	0.0038848	0.936	1.005	0.96	43	38	38	43	37	37
YDL095W	PMT1	0.961	0.0573917	0.985493	0.00634628	0.949	1.019	0.961	17	17	16	18	16	14
YHR117W	TOM71	0.961	0.0573917	0.999874	5.46574e-05	0.961	1.006	0.905	13	12	11	13	11	10
YDR497C	ITR1	0.962	0.0558912	0.999874	5.46574e-05	0.962	0.895	1.108	9	8	7	9	8	5
YHR098C	SFB3	0.962	0.0558912	0.999874	5.46574e-05	0.929	0.962	1.027	17	18	16	18	16	14
YPR125W	YLH47	0.963	0.0543923	0.999874	5.46574e-05	0.963	1.071	0.698	6	6	4	8	4	5
YKL092C	BUD2	0.963	0.0543923	0.999874	5.46574e-05	0.965	0.963	0.848	9	6	6	9	7	5
YMR129W	POM152	0.963	0.0543923	0.999874	5.46574e-05	0.963	1.019	0.957	20	19	19	20	20	20
YBR074W	YBR074W	0.963	0.0543923	0.999874	5.46574e-05	1.06	0.695	0.963	5	4	5	6	3	4
YIL157C	COA1	0.965	0.0513992	0.999874	5.46574e-05	0.856	1.071	0.965	4	3	4	4	4	4
YOR016C	ERP4	0.965	0.0513992	0.999874	5.46574e-05	0.965	0.864	1.149	5	2	3	5	1	2
YML086C	ALO1	0.965	0.0513992	0.990086	0.00432689	0.957	0.965	1.015	18	18	19	18	15	17
YDR233C	RTN1	0.965	0.0513992	0.990086	0.00432689	0.977	0.952	0.965	19	17	18	19	17	17
YDR245W	MNN10	0.966	0.0499049	0.998934	0.000463033	1.026	0.966	0.914	7	4	3	7	5	3
YJL054W	TIM54	0.966	0.0499049	0.999874	5.46574e-05	0.972	0.963	0.966	15	15	15	16	15	16
YMR161W	HLJ1	0.966	0.0499049	0.999874	5.46574e-05	0.966	0.891	1.015	3	2	3	3	2	2
YDR470C	UGO1	0.966	0.0499049	0.999874	5.46574e-05	1.026	0.963	0.966	9	9	11	9	10	11
YGL055W	OLE1	0.966	0.0499049	0.999874	5.46574e-05	0.966	0.793	1.215	11	11	10	13	12	7
YOR254C	SEC63	0.967	0.0484122	0.992193	0.00340405	0.967	1.001	0.822	22	19	17	22	20	17
YJL186W	MNN5	0.967	0.0484122	0.999874	5.46574e-05	0.967	0.929	1.002	18	16	17	17	15	17
YLR268W	SEC22	0.967	0.0484122	0.999874	5.46574e-05	0.967	0.917	1.031	8	6	5	8	7	5
YBR014C	GRX7	0.967	0.0484122	0.999874	5.46574e-05	1.05	0.967	0.949	4	5	5	5	5	5
YDR153C	ENT5	0.968	0.046921	0.999874	5.46574e-05	0.968	1.232	0.87	8	8	9	8	8	8
YML059C	NTE1	0.968	0.046921	0.999324	0.000293573	0.878	1.062	0.968	8	7	8	7	5	8
YEL031W	SPF1	0.969	0.0454314	0.993127	0.00299529	0.977	0.969	0.951	36	29	36	37	33	37
YJR118C	ILM1	0.969	0.0454314	0.993127	0.00299529	1.136	0.969	0.701	3	2	4	3	2	3
YER110C	KAP123	0.969	0.0454314	0.993127	0.00299529	1.024	0.963	0.969	26	25	24	26	25	22
YER120W	SCS2	0.97	0.0439433	0.993127	0.00299529	0.97	0.924	1.019	13	9	10	14	10	10
YDR326C	YSP2	0.972	0.0409718	0.99511	0.00212893	1.212	0.853	0.972	11	10	9	10	9	9
YKL039W	PTM1	0.972	0.0409718	0.993127	0.00299529	0.924	0.972	0.987	4	4	5	4	4	5
YLR057W	YLR057W	0.973	0.0394883	0.993127	0.00299529	0.942	1.02	0.973	11	10	7	11	9	7
YBR041W	FAT1	0.974	0.0380063	0.999874	5.46574e-05	0.954	1.059	0.974	11	9	10	10	10	9
YDR395W	SXM1	0.974	0.0380063	0.999874	5.46574e-05	0.974	1.06	0.914	15	13	14	14	10	13
YMR214W	SCJ1	0.975	0.0365259	0.999874	5.46574e-05	0.975	1	0.896	8	5	6	9	6	7
YEL017W	GTT3	0.976	0.0350469	0.993127	0.00299529	1.057	0.893	0.976	3	2	4	3	2	4
YBR097W	VPS15	0.976	0.0350469	0.993942	0.00263915	0.922	1.054	0.976	4	4	3	4	4	3
YPR185W	ATG13	0.977	0.0335695	0.99511	0.00212893	0.887	1.339	0.977	2	2	3	2	2	3
YJL039C	NUP192	0.978	0.0320936	0.999874	5.46574e-05	0.98	0.978	0.871	16	15	14	15	14	17
YBR171W	SEC66	0.979	0.0306192	0.999874	5.46574e-05	0.964	0.979	1.052	5	5	6	6	5	6
YER154W	OXA1	0.979	0.0306192	0.993127	0.00299529	1.179	0.93	0.979	5	3	5	5	3	5
YML125C	PGA3	0.979	0.0306192	0.997031	0.00129122	1.032	0.979	0.867	7	5	6	7	6	7
YDL116W	NUP84	0.98	0.0291463	0.991095	0.0038848	0.916	0.988	0.98	7	8	7	9	9	8
YNL158W	PGA1	0.98	0.0291463	0.998934	0.000463033	0.907	0.98	1.14	2	3	2	3	3	2
YGL038C	OCH1	0.981	0.027675	0.992193	0.00340405	0.881	0.981	1.021	11	10	9	11	8	10
YJL034W	KAR2	0.982	0.0262051	0.999874	5.46574e-05	0.996	0.982	0.955	42	38	37	42	40	34
YKR089C	TGL4	0.982	0.0262051	0.992193	0.00340405	0.898	1.039	0.982	8	5	4	8	5	4
YLR088W	GAA1	0.983	0.0247367	0.999874	5.46574e-05	0.802	1.393	0.983	2	2	1	2	2	1
YOR211C	MGM1	0.983	0.0247367	0.990133	0.00430656	1.029	0.97	0.983	13	13	15	16	11	15
YGR060W	ERG25	0.984	0.0232698	0.993127	0.00299529	0.984	1.013	0.879	6	5	4	6	5	5
YCR011C	ADP1	0.984	0.0232698	0.989968	0.00437874	0.984	0.845	1.049	5	3	4	5	4	5
YHR190W	ERG9	0.984	0.0232698	0.999874	5.46574e-05	0.853	0.986	0.984	19	17	17	19	16	17
YOR165W	SEY1	0.985	0.0218044	0.999324	0.000293573	0.956	0.985	1.093	32	25	27	31	26	26
YDR367W	KEI1	0.985	0.0218044	0.989968	0.00437874	1.103	0.985	0.981	2	2	2	2	2	2
YIL030C	SSM4	0.986	0.0203404	0.989968	0.00437874	0.986	0.958	1.005	9	9	10	9	9	9
YOL107W	YOL107W	0.986	0.0203404	0.991095	0.0038848	1.019	0.986	0.836	2	1	2	2	2	2
YDR079W	PET100	0.987	0.018878	0.973855	0.0115056	0.987	0.809	1.014	4	4	3	4	4	3
YHR001W-A	QCR10	0.988	0.0174171	0.995208	0.00208611	1.106	0.988	0.987	4	3	3	4	3	3
YOR311C	DGK1	0.988	0.0174171	0.979008	0.00921376	1.231	0.988	0.748	2	3	2	2	3	2
YJR124C	YJR124C	0.989	0.0159576	0.99032	0.00422431	0.989	1.061	0.924	3	3	3	3	3	3
YJR077C	MIR1	0.989	0.0159576	0.999874	5.46574e-05	1.149	0.902	0.989	12	14	13	13	14	13
YHR045W	YHR045W	0.989	0.0159576	0.994446	0.00241874	0.989	1.005	0.01	3	2	1	4	3	0
YBR229C	ROT2	0.989	0.0159576	0.99032	0.00422431	0.981	1.08	0.989	11	12	12	12	11	12
YJL062W	LAS21	0.99	0.0144996	0.977828	0.00973747	0.933	0.99	1.103	7	6	5	7	6	5
YPR028W	YOP1	0.992	0.011588	0.993127	0.00299529	0.992	0.947	1.376	2	3	2	2	3	2
YMR145C	NDE1	0.992	0.011588	0.999874	5.46574e-05	1.209	0.987	0.992	28	28	25	29	29	25
YOR271C	FSF1	0.993	0.0101344	0.988395	0.00506961	0.993	0.984	1.138	10	11	10	11	9	11
YFR048W	RMD8	0.993	0.0101344	0.993127	0.00299529	0.669	0.993	1.167	2	1	2	2	2	2
YBR179C	FZO1	0.994	0.00868224	0.985996	0.00612489	0.994	1.026	0.914	17	13	14	16	11	14
YJL002C	OST1	0.995	0.00723157	0.979008	0.00921376	0.995	0.825	1.12	10	10	9	10	9	8
YHR133C	NSG1	0.996	0.00578235	0.967714	0.0142528	0.979	1.126	0.996	5	5	5	5	5	5
YHR063C	PAN5	0.996	0.00578235	0.995937	0.00176815	1.076	0.982	0.996	10	11	11	10	11	10
YLR348C	DIC1	0.997	0.00433459	0.967714	0.0142528	1.021	0.997	0.918	7	7	3	6	7	5
YOR085W	OST3	0.997	0.00433459	0.967367	0.0144085	0.906	1.003	0.997	3	3	3	3	3	3
YPR058W	YMC1	0.998	0.00288828	0.967367	0.0144085	1.05	0.998	0.882	5	4	4	4	4	4
YGR028W	MSP1	0.998	0.00288828	0.973855	0.0115056	0.998	1.296	0.995	6	5	5	5	5	4
YJL192C	SOP4	0.998	0.00288828	0.979008	0.00921376	1.001	0.948	0.998	3	3	3	3	3	3
YPL103C	FMP30	0.999	0.00144342	0.992193	0.00340405	0.999	1	0.645	2	1	2	2	1	2
YKL150W	MCR1	1	0	0.999874	5.46574e-05	0.975	1.008	1	26	23	22	25	20	23
YMR209C	YMR209C	1	0	0.967367	0.0144085	1	0.959	1.004	12	11	9	12	9	10
YGR231C	PHB2	1.001	-0.00144197	0.967367	0.0144085	1.001	0.982	1.003	6	5	4	6	5	4
YEL002C	WBP1	1.001	-0.00144197	0.988202	0.00515432	0.98	1.07	1.001	10	9	9	10	8	8
YHR103W	SBE22	1.001	-0.00144197	0.993127	0.00299529	1.001	0.817	1.296	3	2	1	3	2	2
YPR159W	KRE6	1.003	-0.00432161	0.967367	0.0144085	1.003	1.052	0.969	9	5	7	9	5	5
YAR002C-A	ERP1	1.004	-0.00575927	0.967367	0.0144085	1.028	0.869	1.004	6	5	5	6	5	6
YEL036C	ANP1	1.004	-0.00575927	0.967367	0.0144085	1.004	0.827	1.012	5	5	4	5	4	3
YKL073W	LHS1	1.005	-0.0071955	0.967367	0.0144085	1.005	1.018	0.925	12	10	11	11	11	11
YAL023C	PMT2	1.005	-0.0071955	0.973855	0.0115056	0.942	1.033	1.005	13	11	11	12	11	9
YML075C	HMG1	1.006	-0.00863031	0.999324	0.000293573	0.958	1.006	1.143	23	20	16	23	21	19
YIR023W	DAL81	1.006	-0.00863031	0.992193	0.00340405	1.122	0.94	1.006	3	2	4	3	2	3
YDR351W	SBE2	1.008	-0.0114956	0.990133	0.00430656	1.264	0.706	1.008	2	3	4	3	3	4
YDL121C	YDL121C	1.009	-0.0129262	0.954237	0.0203438	1.009	0.934	1.022	6	4	4	6	4	2
YKL219W	COS9	1.01	-0.0143553	0.989968	0.00437874	1.158	0.96	1.01	3	1	3	4	2	2
YMR089C	YTA12	1.01	-0.0143553	0.967367	0.0144085	1.026	0.978	1.01	24	18	22	26	18	21
YBR205W	KTR3	1.01	-0.0143553	0.958627	0.0183504	1.01	1.061	0.988	15	16	17	17	17	17
YAL007C	ERP2	1.012	-0.0172093	0.957902	0.018679	0.897	1.029	1.012	7	5	5	7	5	4
YPR149W	NCE102	1.013	-0.0186342	0.958627	0.0183504	1.002	1.053	1.013	3	3	3	3	2	3
YJL207C	LAA1	1.014	-0.0200577	0.940893	0.0264598	1.018	0.921	1.014	9	8	9	11	8	8
YBR023C	CHS3	1.014	-0.0200577	0.962448	0.0166225	1.014	0.943	1.125	14	12	12	13	10	12
YHL035C	VMR1	1.015	-0.0214797	0.969915	0.0132662	0.905	2.309	1.015	3	2	2	3	3	1
YDL058W	USO1	1.015	-0.0214797	0.942812	0.0255751	0.921	1.04	1.015	24	17	15	23	15	16
YJR117W	STE24	1.016	-0.0229004	0.992383	0.00332053	1.016	0.986	1.077	17	17	15	17	17	15
YDR236C	FMN1	1.016	-0.0229004	0.958627	0.0183504	1.21	1.012	1.016	5	5	4	5	5	4
YLL015W	BPT1	1.016	-0.0229004	0.958627	0.0183504	0.829	1.356	1.016	6	5	9	6	6	8
YGR284C	ERV29	1.016	-0.0229004	0.940893	0.0264598	0.645	1.016	1.016	3	3	3	3	3	3
YGR049W	SCM4	1.017	-0.0243197	0.938313	0.0276524	0.87	1.121	1.017	4	4	4	4	4	4
YLL012W	YEH1	1.017	-0.0243197	0.958627	0.0183504	0.945	1.017	1.071	5	4	4	4	4	4
YKL100C	YKL100C	1.018	-0.0257376	0.940893	0.0264598	1.018	1.007	1.059	7	5	5	6	7	5
YPL227C	ALG5	1.021	-0.0299829	0.939376	0.0271608	1.021	0.947	1.115	6	4	4	6	4	3
YJL196C	ELO1	1.021	-0.0299829	0.940893	0.0264598	1.028	1.021	0.88	3	3	2	3	3	2
YBL017C	PEP1	1.022	-0.0313952	0.942812	0.0255751	0.959	1.075	1.022	25	23	23	25	24	24
YCL001W	RER1	1.023	-0.0328061	0.927567	0.0326549	1.023	1.095	1.003	9	6	7	9	7	7
YPR117W	YPR117W	1.024	-0.0342157	0.993127	0.00299529	0.903	1.316	1.024	2	2	2	2	2	2
YBR192W	RIM2	1.025	-0.0356239	0.926545	0.0331334	1.205	1.025	0.824	5	7	7	6	7	6
YDL193W	NUS1	1.025	-0.0356239	0.933937	0.0296824	1.025	0.864	1.275	3	5	4	3	5	3
YBR106W	PHO88	1.025	-0.0356239	0.979453	0.00901636	1.028	1.025	0.96	18	17	16	18	18	16
YER129W	SAK1	1.025	-0.0356239	0.943713	0.0251603	1.025	0.943	1.299	7	4	5	7	4	5
YML012W	ERV25	1.026	-0.0370307	0.958627	0.0183504	1.023	1.116	1.026	3	5	3	4	5	3
YGR026W	YGR026W	1.029	-0.041243	0.927567	0.0326549	0.971	1.029	1.192	5	4	6	4	3	6
YDL149W	ATG9	1.029	-0.041243	0.990133	0.00430656	1.114	0.722	1.029	2	2	1	2	2	2
YNR030W	ALG12	1.03	-0.0426443	0.907743	0.042037	1.148	0.999	1.03	6	6	7	7	6	7
YNL121C	TOM70	1.031	-0.0440443	0.967714	0.0142528	1.076	1.001	1.031	36	35	33	36	35	35
YLL031C	GPI13	1.031	-0.0440443	0.93992	0.0269092	0.926	1.031	1.125	3	4	4	4	4	4
YPR024W	YME1	1.031	-0.0440443	0.929592	0.0317077	1.031	1.094	1.022	31	28	30	30	30	30
YCL044C	MGR1	1.032	-0.045443	0.921085	0.0357001	1.143	1.032	0.931	13	13	13	12	14	13
YPL063W	TIM50	1.033	-0.0468403	0.967367	0.0144085	1.036	1.009	1.033	21	20	19	21	20	18
YDL174C	DLD1	1.033	-0.0468403	0.967367	0.0144085	1.02	1.122	1.033	33	28	27	33	26	26
YGR147C	NAT2	1.034	-0.0482362	0.897902	0.0467712	1.034	0.929	1.048	11	9	10	11	9	10
YCL024W	KCC4	1.035	-0.0496308	0.940306	0.0267308	0.881	1.204	1.035	8	3	4	8	4	2
YNR074C	AIF1	1.036	-0.051024	0.927567	0.0326549	0.813	1.036	1.134	5	4	5	4	3	4
YML067C	ERV41	1.038	-0.0538064	0.944354	0.0248654	1.038	1.243	1.014	3	4	3	4	5	2
YPR063C	YPR063C	1.038	-0.0538064	0.900494	0.045519	1.038	1.05	0.852	2	2	2	2	2	2
YBR037C	SCO1	1.039	-0.0551957	0.900076	0.045721	1.039	1.008	1.118	6	5	4	6	5	4
YOR270C	VPH1	1.041	-0.0579701	0.962347	0.0166683	0.906	1.042	1.041	18	16	16	18	17	17
YGR125W	YGR125W	1.042	-0.0593553	0.881837	0.0546117	1.042	1.046	0.953	7	8	7	8	7	7
YGR082W	TOM20	1.042	-0.0593553	0.883687	0.0537013	1.083	0.828	1.042	4	5	4	6	5	4
YDR033W	MRH1	1.043	-0.0607392	0.958627	0.0183504	0.838	1.043	1.069	7	8	6	7	8	6
YDR407C	TRS120	1.043	-0.0607392	0.89933	0.0460811	1.223	0.97	1.043	10	13	10	12	11	11
YMR015C	ERG5	1.043	-0.0607392	0.900076	0.045721	0.972	1.043	1.07	16	17	16	17	18	16
YPR133W-A	TOM5	1.044	-0.0621217	0.957902	0.018679	1.063	1.044	1.019	4	3	4	3	1	3
YJR066W	TOR1	1.044	-0.0621217	0.876864	0.0570678	1.044	1.011	1.093	13	15	14	14	15	14
YGR157W	CHO2	1.045	-0.0635029	0.954237	0.0203438	1.022	1.072	1.045	29	25	26	30	28	24
YER113C	TMN3	1.045	-0.0635029	0.958627	0.0183504	1.045	1.881	0.793	4	2	3	4	2	2
YLR283W	YLR283W	1.047	-0.0662614	0.967367	0.0144085	1.047	0.811	1.051	2	3	3	3	2	2
YIL088C	AVT7	1.047	-0.0662614	0.958627	0.0183504	0.964	1.115	1.047	3	3	2	3	2	3
YPL099C	AIM43	1.048	-0.0676387	0.887379	0.0518911	1.048	1.423	0.938	3	2	3	4	3	3
YKL119C	VPH2	1.048	-0.0676387	0.881085	0.0549821	1.048	1.777	0.902	4	4	5	5	4	4
YPR037C	ERV2	1.049	-0.0690147	0.891064	0.050091	0.886	1.049	1.115	7	4	3	7	4	4
YPL172C	COX10	1.049	-0.0690147	0.967367	0.0144085	0.596	1.767	1.049	2	1	3	2	1	3
YOR222W	ODC2	1.049	-0.0690147	0.866837	0.0620627	1.049	1.049	1.014	11	11	8	12	11	10
YPL053C	KTR6	1.055	-0.077243	0.830503	0.080659	1.055	1.107	1.027	9	7	7	10	9	7
YDR304C	CPR5	1.056	-0.0786098	0.830503	0.080659	0.914	1.056	1.074	9	9	8	9	7	8
YGR255C	COQ6	1.057	-0.0799754	0.82934	0.0812676	1	1.421	1.057	8	8	8	8	8	8
YBR015C	MNN2	1.058	-0.0813396	0.927567	0.0326549	1.058	1.072	1.042	28	27	25	30	25	25
YGL226C-A	OST5	1.058	-0.0813396	0.805411	0.0939823	1.058	1.764	1.057	3	2	3	3	3	2
YHR188C	GPI16	1.06	-0.0840643	0.848765	0.0712127	1.06	1.137	1.002	6	5	4	6	4	4
YDR316W	OMS1	1.061	-0.0854247	0.812037	0.0904241	1.061	0.888	1.25	10	7	7	9	8	8
YKL077W	YKL077W	1.062	-0.0867838	0.781271	0.107199	1.124	1.062	0.948	7	6	6	7	7	7
YBR132C	AGP2	1.064	-0.0894982	0.926545	0.0331334	0.681	1.109	1.064	2	2	2	2	2	2
YLR106C	MDN1	1.065	-0.0908534	0.909461	0.0412159	1.065	1.077	1.037	70	65	58	72	59	57
YGL195W	GCN1	1.065	-0.0908534	0.902615	0.0444974	1.065	1.064	1.078	52	49	50	51	53	51
YNR017W	TIM23	1.068	-0.0949116	0.846945	0.0721448	1.068	1.002	1.098	5	4	5	5	4	5
YML120C	NDI1	1.068	-0.0949116	0.898895	0.0462912	1.068	1.025	1.098	21	18	21	21	20	21
YPR184W	GDB1	1.069	-0.0962619	0.791069	0.101786	0.721	1.086	1.069	10	6	6	9	6	7
YNL181W	YNL181W	1.07	-0.0976108	0.795893	0.0991455	1.293	1.07	0.868	7	7	7	7	5	7
YOL077W-A	ATP19	1.07	-0.0976108	0.778414	0.108789	1.271	1.067	1.07	5	5	5	5	5	5
YNL083W	SAL1	1.07	-0.0976108	0.862332	0.0643254	1.085	1.049	1.07	6	3	4	6	3	3
YDL015C	TSC13	1.07	-0.0976108	0.818638	0.0869081	0.783	1.07	1.206	7	5	5	7	6	4
YPL132W	COX11	1.07	-0.0976108	0.947869	0.0232519	1.07	1.5	0.778	4	3	3	4	3	4
YKL051W	SFK1	1.071	-0.0989585	0.781271	0.107199	0.97	1.071	1.085	6	4	5	6	4	4
YPL019C	VTC3	1.071	-0.0989585	0.800735	0.0965111	1.071	1.032	1.263	10	8	6	9	10	8
YCR048W	ARE1	1.072	-0.100305	0.829547	0.081159	1.072	1.286	0.956	5	2	4	5	3	3
YHR003C	YHR003C	1.073	-0.10165	0.778414	0.108789	1.073	1.003	1.349	5	4	4	5	3	4
YPL078C	ATP4	1.077	-0.107018	0.718488	0.14358	1.193	1.077	0.964	12	10	10	12	11	9
YNL149C	PGA2	1.077	-0.107018	0.757426	0.12066	1.077	1.047	1.077	7	5	5	7	5	5
YML081C-A	ATP18	1.079	-0.109695	0.701166	0.154179	1.135	1.045	1.079	2	2	2	2	2	2
YOR037W	CYC2	1.08	-0.111031	0.926545	0.0331334	1.148	1.08	1.028	4	3	4	5	4	5
YKL154W	SRP102	1.082	-0.1137	0.781271	0.107199	1.086	1.082	1.012	7	6	5	5	5	5
YOL060C	MAM3	1.083	-0.115033	0.805411	0.0939823	1.018	1.16	1.083	9	5	7	9	5	7
YOL027C	MDM38	1.084	-0.116365	0.686052	0.163643	1.084	1.023	1.085	20	15	17	20	14	18
YBR283C	SSH1	1.085	-0.117695	0.709123	0.149279	1.25	1.028	1.085	5	6	5	4	6	5
YJL073W	JEM1	1.086	-0.119024	0.752478	0.123506	1.086	1.145	0.901	6	6	6	5	5	6
YMR243C	ZRC1	1.09	-0.124328	0.693261	0.159103	1.056	1.09	1.216	4	4	4	4	3	4
YHR007C	ERG11	1.09	-0.124328	0.820059	0.0861549	0.912	1.09	1.112	26	26	24	25	25	23
YGR134W	CAF130	1.09	-0.124328	0.926668	0.0330759	1.075	1.09	1.115	3	4	3	3	4	3
YBR185C	MBA1	1.092	-0.126973	0.801879	0.0958912	1.256	1.089	1.092	3	5	3	4	5	2
YLR436C	ECM30	1.092	-0.126973	0.879039	0.0559918	1.026	1.119	1.092	5	5	5	5	5	5
YDR284C	DPP1	1.094	-0.129613	0.673879	0.171418	0.655	2.428	1.094	1	2	2	2	2	2
YPL234C	VMA11	1.097	-0.133564	0.657794	0.18191	1.151	1.097	1.036	2	2	2	2	2	2
YOR266W	PNT1	1.097	-0.133564	0.782287	0.106634	1.097	0.867	1.157	7	5	4	6	5	4
YDL204W	RTN2	1.098	-0.134878	0.781271	0.107199	0.874	1.65	1.098	4	3	3	4	3	3
YML029W	USA1	1.099	-0.136191	0.739844	0.13086	1.083	1.1	1.099	5	4	5	5	4	5
YBL030C	PET9	1.102	-0.140124	0.770919	0.112991	1.235	1.102	1.086	28	30	27	28	30	27
YGL077C	HNM1	1.102	-0.140124	0.626585	0.20302	0.904	1.321	1.102	6	5	6	6	5	6
YBR024W	SCO2	1.102	-0.140124	0.726965	0.138486	1.102	1.121	0.943	4	2	4	4	3	4
YGR227W	DIE2	1.105	-0.144046	0.728888	0.137339	1.987	0.945	1.105	2	2	2	3	3	3
YHR028C	DAP2	1.106	-0.145351	0.538695	0.268657	1.106	1.115	1.074	11	11	11	11	10	10
YMR177W	MMT1	1.11	-0.15056	0.903607	0.0440202	0.732	1.11	1.115	3	1	3	3	2	2
YDR322C-A	TIM11	1.11	-0.15056	0.658732	0.181292	1.525	1.071	1.11	3	2	2	3	2	2
YJL166W	QCR8	1.11	-0.15056	0.706327	0.150994	1.32	1.11	1.036	3	3	2	4	4	3
YMR272C	SCS7	1.111	-0.151859	0.537838	0.269348	1.069	1.111	1.22	9	9	8	10	10	9
YLR008C	PAM18	1.113	-0.154454	0.550513	0.259233	1.168	1.113	0.863	10	8	6	10	8	6
YDR375C	BCS1	1.113	-0.154454	0.69426	0.158478	1.241	1.097	1.113	3	2	2	3	3	2
YIL111W	COX5B	1.113	-0.154454	0.781271	0.107199	0.785	1.882	1.113	3	3	3	3	2	3
YPL050C	MNN9	1.113	-0.154454	0.584438	0.233261	0.927	1.113	1.165	5	5	6	6	5	6
YKL004W	AUR1	1.113	-0.154454	0.65753	0.182084	1.113	1.925	0.864	2	3	3	3	2	2
YKL063C	YKL063C	1.114	-0.155749	0.781271	0.107199	1.037	1.114	2.586	3	2	1	3	2	2
YBL057C	PTH2	1.115	-0.157044	0.726596	0.138707	1.533	0.747	1.115	3	2	2	3	2	2
YJR143C	PMT4	1.116	-0.158337	0.533471	0.272889	1.059	1.116	1.182	11	9	9	12	9	10
YCR094W	CDC50	1.121	-0.164786	0.726878	0.138538	1.121	1.44	0.952	4	4	4	4	3	4
YGR170W	PSD2	1.122	-0.166073	0.940893	0.0264598	1.122	1.073	2.067	1	2	2	1	2	2
YLR372W	SUR4	1.123	-0.167358	0.447469	0.349237	1.138	1.123	0.901	5	4	4	5	4	5
YKL201C	MNN4	1.123	-0.167358	0.529055	0.276499	1.035	1.123	1.155	15	14	16	13	14	16
YEL024W	RIP1	1.125	-0.169925	0.657349	0.182204	1.125	1.025	1.15	15	14	12	15	14	13
YHR036W	BRL1	1.127	-0.172488	0.878341	0.0563368	1.127	1.151	0.506	3	2	2	3	2	2
YER005W	YND1	1.132	-0.178874	0.669028	0.174556	1.114	1.132	1.454	5	3	3	5	2	4
YDR297W	SUR2	1.133	-0.180148	0.634929	0.197275	1.134	0.657	1.133	4	2	3	4	2	4
YDL217C	TIM22	1.135	-0.182692	0.718488	0.14358	1.1	1.422	1.135	2	2	2	2	2	2
YNL111C	CYB5	1.139	-0.187768	0.575623	0.239862	0.933	1.139	1.229	7	6	6	7	6	7
YBR104W	YMC2	1.141	-0.190299	0.448333	0.348399	1.141	1.071	1.15	4	5	5	5	5	4
YGL002W	ERP6	1.142	-0.191563	0.85742	0.0668065	1.142	1.321	0.722	2	2	1	2	2	2
YER072W	VTC1	1.142	-0.191563	0.891093	0.0500769	1.142	2.778	1.058	3	2	2	3	3	2
YLR220W	CCC1	1.142	-0.191563	0.372399	0.428992	1.021	1.208	1.142	6	5	4	6	3	3
YLR336C	SGD1	1.145	-0.195348	0.561893	0.250346	1.145	1.169	0.944	8	6	8	8	6	8
YLR105C	SEN2	1.147	-0.197865	0.806842	0.0932117	1.065	1.235	0	4	3	2	4	2	1
YOR219C	STE13	1.148	-0.199123	0.788589	0.103149	1.148	100	1.042	5	0	2	5	1	4
YIL085C	KTR7	1.153	-0.205393	0.677598	0.169028	1.153	1.163	1.079	5	3	4	4	4	4
YHR132C	ECM14	1.154	-0.206643	0.406664	0.390765	1.154	1.124	1.282	6	4	5	6	5	6
YGR033C	TIM21	1.155	-0.207893	0.528327	0.277097	1.155	0.894	1.294	3	4	3	4	4	2
YEL042W	GDA1	1.155	-0.207893	0.314436	0.502468	1.068	1.155	1.167	12	12	12	12	12	13
YNL169C	PSD1	1.155	-0.207893	0.282603	0.548823	0.996	1.155	1.238	14	13	11	14	13	12
YHR176W	FMO1	1.158	-0.211635	0.442932	0.353663	1.248	1.158	1.085	9	7	6	9	6	7
YNR067C	DSE4	1.164	-0.219091	0.501168	0.300016	0.909	1.164	1.318	4	3	4	3	3	4
YPR140W	TAZ1	1.165	-0.22033	0.707557	0.150239	1.091	1.165	1.565	3	3	2	3	3	2
YKR087C	OMA1	1.166	-0.221568	0.539481	0.268024	1.33	0.999	1.166	2	4	2	3	4	3
YGR235C	YGR235C	1.167	-0.222805	0.304548	0.516344	1.167	1.056	1.178	6	6	5	6	6	6
YAL030W	SNC1	1.167	-0.222805	0.376627	0.424089	0.874	1.316	1.167	2	1	2	2	1	2
YJL208C	NUC1	1.173	-0.230203	0.299394	0.523756	1.179	1.173	1.04	8	7	8	7	7	7
YDR410C	STE14	1.18	-0.238787	0.716979	0.144494	1.18	1.087	1.225	2	2	3	2	2	3
YDL018C	ERP3	1.18	-0.238787	0.449548	0.347224	1.123	1.306	1.18	3	3	2	3	3	2
YER141W	COX15	1.186	-0.246104	0.173193	0.761471	1.055	1.186	1.239	9	9	9	9	8	9
YPR147C	YPR147C	1.194	-0.255803	0.454575	0.342395	1.291	1.194	0.91	3	3	2	3	4	2
YOR065W	CYT1	1.196	-0.258217	0.143671	0.842632	1.159	1.196	1.466	6	5	4	6	5	4
YOR161C	PNS1	1.198	-0.260628	0.695403	0.157763	1.198	0.848	1.632	2	2	1	2	2	1
YGR106C	VOA1	1.199	-0.261832	0.195097	0.70975	1.143	1.281	1.199	3	2	3	3	3	3
YKL120W	OAC1	1.2	-0.263034	0.164293	0.784381	1.265	1.2	1.037	15	14	12	15	14	13
YPL207W	TYW1	1.206	-0.27023	0.17153	0.765661	1.215	1.047	1.206	10	8	10	11	9	11
YER182W	FMP10	1.218	-0.284514	0.241527	0.617035	0.859	1.218	1.248	6	6	6	7	6	6
Q0050	AI1	1.221	-0.288063	0.677598	0.169028	1.19	1.221	1.295	4	5	4	4	4	4
YNR008W	LRO1	1.222	-0.289244	0.575623	0.239862	1.62	1.222	0.84	3	5	4	4	4	5
YJL091C	GWT1	1.226	-0.293959	0.830503	0.080659	0.478	2.102	1.226	2	2	2	2	2	2
YGL065C	ALG2	1.231	-0.299831	0.148319	0.828802	0.914	1.251	1.231	9	7	6	9	8	6
YHL017W	YHL017W	1.244	-0.314986	0.715761	0.145232	0.836	1.405	1.244	2	2	2	2	2	2
YBL040C	ERD2	1.246	-0.317304	0.399541	0.398439	0.954	1.438	1.246	2	2	2	2	2	2
YGR175C	ERG1	1.252	-0.324235	0.107643	0.968012	1.185	1.278	1.252	22	16	18	21	19	20
YKL020C	SPT23	1.253	-0.325386	0.539361	0.268121	2.514	1.253	1.247	3	3	3	2	3	3
YOR093C	YOR093C	1.266	-0.340277	0.267262	0.573062	1.031	2.995	1.266	5	5	5	4	4	6
YCR034W	FEN1	1.273	-0.348232	0.193069	0.714289	1.001	1.273	2.303	2	2	2	2	2	2
YGL057C	GEP7	1.308	-0.387363	0.202351	0.693895	1.459	1.308	1.121	3	3	3	3	2	3
YER001W	MNN1	1.309	-0.388465	0.0107145	1.97003	1.309	1.392	1.308	20	14	14	19	14	13
YDL046W	NPC2	1.31	-0.389567	0.0365457	1.43716	1.19	7.129	1.31	4	2	3	4	3	3
YGR149W	YGR149W	1.314	-0.393965	0.393271	0.405308	1.33	1.314	1.042	2	2	3	2	2	3
YDL067C	COX9	1.326	-0.407081	0.00519574	2.28435	1.561	1.125	1.326	4	3	3	4	4	3
YDR452W	PPN1	1.327	-0.408168	0.0139965	1.85398	1.327	1.385	1.212	9	10	8	9	9	7
YOR356W	YOR356W	1.331	-0.412511	0.0058389	2.23367	1.364	1.331	1.203	25	18	20	26	21	21
YPL058C	PDR12	1.338	-0.420078	0.00299601	2.52346	1.138	1.338	1.52	23	21	23	20	22	25
YKR066C	CCP1	1.354	-0.437228	0.01047	1.98005	1.195	1.412	1.354	19	17	17	19	18	17
YER026C	CHO1	1.36	-0.443607	0.049147	1.3085	1.193	2.002	1.36	2	2	2	2	2	2
YLR360W	VPS38	1.363	-0.446786	0.657349	0.182204	0.618	1.363	3.217	2	1	2	2	2	2
YLR207W	HRD3	1.421	-0.506907	0.13004	0.885923	1.645	0.961	1.421	2	2	2	2	2	2
YBL098W	BNA4	1.424	-0.509949	0.000179164	3.74675	1.625	1.424	1.109	11	10	12	10	12	12
YGL161C	YIP5	1.452	-0.538041	0.411937	0.385169	0.971	1.452	100	2	2	0	2	2	1
YLR452C	SST2	1.463	-0.54893	7.71897e-05	4.11244	1.575	1.421	1.463	13	11	13	13	13	13
YNR018W	AIM38	1.468	-0.553852	0.0547195	1.26186	1.42	1.468	2.279	3	2	2	3	3	2
YDR204W	COQ4	1.508	-0.592636	0.225377	0.64709	2.102	0.01	1.508	2	1	2	2	0	2
YHR092C	HXT4	1.539	-0.621993	0.000295394	3.5296	1.237	1.539	1.561	8	5	5	8	7	5
YNL052W	COX5A	1.559	-0.640621	3.21488e-05	4.49284	1.559	1.16	1.943	6	7	7	8	7	7
YLR083C	EMP70	1.576	-0.656268	1.01349e-06	5.99418	1.669	1.479	1.576	11	10	10	11	11	11
YEL006W	YEA6	1.684	-0.751892	0.0738308	1.13176	1.743	1.684	0.994	3	2	3	3	1	3
YJL143W	TIM17	1.741	-0.799916	1.02134e-05	4.99083	1.293	1.741	6.333	2	3	2	2	3	3
YCR061W	YCR061W	1.76	-0.815575	0.145942	0.835818	0.588	2.078	1.76	2	2	1	2	2	2
YBR265W	TSC10	1.774	-0.827006	5.61901e-05	4.25034	1.858	1.646	1.774	2	3	3	3	3	3
YOR067C	ALG8	1.784	-0.835116	0.0460123	1.33713	1.784	1.864	1.127	2	1	2	2	2	2
YCR026C	NPP1	1.898	-0.92448	0.00212708	2.67222	1.758	1.898	2.336	3	2	3	3	4	4
YGL191W	COX13	1.927	-0.946357	1.7982e-08	7.74516	1.959	1.927	1.569	3	3	3	3	3	2
YKL141W	SDH3	2.028	-1.02006	1.46484e-12	11.8342	2.028	1.369	6.251	2	3	2	2	3	2
YML054C	CYB2	2.103	-1.07245	1.58086e-09	8.80111	1.48	2.103	2.942	6	6	4	6	6	6
YGL203C	KEX1	2.337	-1.22466	4.28173e-16	15.3684	2.857	1.874	2.337	7	5	6	8	5	6
YGL255W	ZRT1	9.663	-3.27247	4.28173e-16	15.3684	5.023	9.663	10.514	3	3	3	3	3	3
