# Supplementary material for: The Dsc ubiquitin ligase complex identifies transmembrane degrons to degrade orphaned proteins at the Golgi
Source: Nat Commun. 2024 Oct 26;15:9257. doi: 10.1038/s41467-024-53676-6 (PMC11513148; doi:10.1038/s41467-024-53676-6)
Supplement: Supplementary file 5 — Supplementary Data 3 [file 41467_2024_53676_MOESM5_ESM.xlsx]

## Sheet: WT-tul1 vs WT-vps4
Supplementary Data 3. comparing membrane proteins in WT/vps4Δ and WT/tul1Δ
Accession	Protein	-log2 WT/tul1Δ	-log10 p-Value WT/tul1Δ	-log2 WT/vps4Δ	-log10 p-Value WT/vps4Δ
YNR028W	CPR8	3.57347	15.4072	1.74178	15.3684
YKL174C	TPO5	1.29336	6.32137	0.215915	0.0183504
YLR205C	HMX1	1.15843	15.4072	1.54793	15.3684
YJL057C	IKS1	0.816037	2.08186	0.706041	0.654329
YIL048W	NEO1	0.805913	9.40808	0.0816138	5.46574e-05
YOR320C	GNT1	0.76366	5.25413	0.520769	0.394291
YPL172C	COX10	0.756331	2.90789	-0.0690147	0.0144085
YOR311C	DGK1	0.751465	7.57972	0.0174171	0.00921376
YBR036C	CSG2	0.746616	3.06356	0.870387	2.30756
YJL143W	TIM17	0.736966	10.5919	-0.799916	4.99083
YGR065C	VHT1	0.652901	3.34006	0.805913	1.23058
YML018C	YML018C	0.637109	5.40106	0.659723	1.69719
YLR286C	CTS1	0.564905	9.69597	0.358454	0.473258
YLR350W	ORM2	0.510457	3.75292	0.199255	0.0331334
YCR034W	FEN1	0.434403	2.42088	-0.348232	0.714289
YLR396C	VPS33	0.415037	1.38701	0.07552	5.46574e-05
YML030W	AIM31	0.413115	2.53547	0.117161	0.00179252
YDR270W	CCC2	0.373327	1.14654	1.89432	15.3684
YER145C	FTR1	0.354759	4.28645	1.27579	15.3684
YAL048C	GEM1	0.321928	0.763356	0.713119	0.875278
YDL093W	PMT5	0.312939	0.466125	0.902389	1.75201
YOL107W	YOL107W	0.295128	0.418316	0.0203404	0.0038848
YDL180W	YDL180W	0.270556	0.607774	0.174621	0.0144085
YKL141W	SDH3	0.268817	2.26301	-1.02006	11.8342
YKL219W	COS9	0.268817	0.144195	-0.0143553	0.00437874
YLR018C	POM34	0.260152	1.07671	0.209228	0.0526377
YOR059C	YOR059C	0.260152	0.159681	0.349235	0.145232
YOR104W	PIN2	0.260152	0.39288	0.488026	0.592278
YLR414C	PUN1	0.253257	1.06739	0.816037	5.68419
YCR037C	PHO87	0.246395	2.69266	0.207561	0.0303775
YGR134W	CAF130	0.246395	0.106141	-0.124328	0.0330759
YOR130C	ORT1	0.244685	0.817654	0.318326	0.303412
YPR079W	MRL1	0.244685	0.339607	0.58208	1.12232
YNL325C	FIG4	0.237864	0.567392	0.390245	0.0826415
YBR069C	TAT1	0.236164	0.556074	0.295128	0.259233
YDR072C	IPT1	0.232769	0.0831656	0.475936	0.257298
YLR413W	YLR413W	0.227692	2.08186	0.164884	0.0323535
YGR141W	VPS62	0.227692	0.282191	0.72261	2.23183
YIL047C	SYG1	0.222633	0.0977972	0.356606	0.0991455
YAL053W	FLC2	0.222633	0.553491	0.694321	1.66089
YPL072W	UBP16	0.21927	0.474536	0.100051	5.46574e-05
YOR087W	YVC1	0.215915	0.802652	0.316528	0.273483
YGR089W	NNF2	0.209228	0.222655	0.321928	0.0866002
YLR188W	MDL1	0.205896	0.224983	0.186065	0.0132662
YMR011W	HXT2	0.204233	0.869534	0.756331	4.20657
YLL061W	MMP1	0.200913	0.411839	0.547932	1.90557
YJL198W	PHO90	0.189351	0.343289	0.520769	1.5857
YDL091C	UBX3	0.189351	0.165122	0.177882	0.0126565
YDL072C	YET3	0.189351	0.499378	0.577767	2.16224
YJL117W	PHO86	0.187707	0.338311	0.194295	0.0492172
YMR183C	SSO2	0.186065	1.46961	0.246395	0.211564
YDR084C	TVP23	0.182786	0.376526	0.166503	0.0144085
YIR023W	DAL81	0.179515	0.106141	-0.00863031	0.00340405
YJR001W	AVT1	0.177882	0.308802	0.0985055	5.46574e-05
YDR284C	DPP1	0.177882	0.303587	-0.129613	0.171418
YMR177W	MMT1	0.171368	0.0471837	-0.15056	0.0440202
YJL207C	LAA1	0.169745	0.386966	-0.0200577	0.0264598
YML059C	NTE1	0.169745	0.142175	0.046921	0.000293573
YDR038C	ENA5	0.168123	0.665165	1.26188	15.3684
YDR040C	ENA1	0.168123	0.665165	1.23447	15.3684
YDR039C	ENA2	0.168123	0.665165	1.23447	15.3684
YDR231C	COX20	0.168123	0.598497	0.195946	0.108789
YGR049W	SCM4	0.168123	0.271193	-0.0243197	0.0276524
YER056C	FCY2	0.166503	0.276719	1.58208	15.3684
YAL026C	DRS2	0.161653	0.246737	0.0634092	5.46574e-05
YIL157C	COA1	0.16004	0.74056	0.0513992	5.46574e-05
YJR124C	YJR124C	0.158429	0.159036	0.0159576	0.00422431
YMR301C	ATM1	0.158429	0.360481	0.231075	0.104749
YPR055W	SEC8	0.15682	0.216984	0.100051	5.46574e-05
YDR468C	TLG1	0.15682	0.141979	0.773491	2.28124
YOL077W-A	ATP19	0.148801	0.614803	-0.0976108	0.108789
YKL027W	YKL027W	0.148801	0.823701	0.140826	0.0331334
YCL045C	EMC1	0.140826	0.213694	0.512514	1.80837
YNL052W	COX5A	0.137648	0.226856	-0.640621	4.49284
YDL015C	TSC13	0.137648	0.187028	-0.0976108	0.0869081
YOL018C	TLG2	0.136062	0.156512	0.293359	0.251869
YNL087W	TCB2	0.136062	0.682325	0.106249	0.0144085
YLR138W	NHA1	0.136062	0.230983	0.184425	0.045721
YML115C	VAN1	0.134477	0.666365	0.234465	0.182204
YMR266W	RSN1	0.131313	0.61839	0.584241	3.26578
YPR058W	YMC1	0.129734	0.224316	0.00288828	0.0144085
YGL006W	PMC1	0.12658	0.151089	0.687335	2.89671
YOL081W	IRA2	0.125006	0.127423	0.0985055	5.46574e-05
YKL064W	MNR2	0.123434	0.0668793	0.545824	0.652929
YDR303C	RSC3	0.118727	0.303587	0.104697	0.0114891
YGL077C	HNM1	0.118727	0.109548	-0.140124	0.20302
YBR294W	SUL1	0.118727	0.0670132	2.55639	15.3684
YJL062W	LAS21	0.115597	0.12176	0.0144996	0.00973747
YNL049C	SFB2	0.115597	0.343289	0.161653	0.0475146
YCR017C	CWH43	0.115597	0.155913	0.187707	0.0712127
YER017C	AFG3	0.114035	0.329441	0.0877334	0.0038848
YHR192W	YHR192W	0.112475	0.107552	0.244685	0.120156
YGR143W	SKN1	0.110916	0.0492544	0.168123	0.0144085
YDR245W	MNN10	0.107803	0.098033	0.0499049	0.000463033
YEL022W	GEA2	0.107803	0.216984	0.16004	0.0400971
YPL006W	NCR1	0.106249	0.0695153	0.242977	0.0600365
YLR373C	VID22	0.104697	0.142175	0.234465	0.160556
YLR191W	PEX13	0.103147	0.0492544	0.459973	0.373958
YHR149C	SKG6	0.101598	0.0618834	0.479955	0.557281
YGL153W	PEX14	0.101598	0.138238	0.103147	0.00299529
YJR131W	MNS1	0.100051	0.0695153	0.14401	0.013477
YLR088W	GAA1	0.0969617	0.0155923	0.0247367	5.46574e-05
YPL098C	MGR2	0.0969617	0.126645	0.179515	0.0326549
YDR011W	SNQ2	0.0969617	0.20511	0.270556	0.264283
YIL088C	AVT7	0.0954196	0.0306081	-0.0662614	0.0183504
YCL001W	RER1	0.093879	0.22066	-0.0328061	0.0326549
YKL065C	YET1	0.093879	0.317612	0.336428	0.688571
YMR209C	YMR209C	0.093879	0.0936518	0	0.0144085
YBR016W	YBR016W	0.093879	0.230983	0.496142	0.8508
YFL026W	STE2	0.0923402	0.0784708	0.675765	2.71629
YOR090C	PTC5	0.0908029	0.126536	0.0619024	5.46574e-05
YHR195W	NVJ1	0.0908029	0.0372731	0.33825	0.124009
YEL042W	GDA1	0.0908029	0.308027	-0.207893	0.502468
YDL122W	UBP1	0.0892673	0.226856	0.21927	0.145232
YOR085W	OST3	0.0892673	0.0918036	0.00433459	0.0144085
YDL089W	NUR1	0.0892673	0.0404677	0.430509	0.20269
YBR086C	IST2	0.0877334	0.236221	0.258425	0.269348
YER005W	YND1	0.0877334	0.0624155	-0.178874	0.174556
YPL270W	MDL2	0.086201	0.0898591	0.12658	0.0132662
YIL005W	EPS1	0.0846703	0.111901	0.177882	0.0667763
YER129W	SAK1	0.0831412	0.0199695	-0.0356239	0.0251603
YIL043C	CBR1	0.0816138	0.386966	0.179515	0.150239
YPR133W-A	TOM5	0.0816138	0.39288	-0.0621217	0.018679
YPL112C	PEX25	0.0800879	0.0480327	0.0954196	5.46574e-05
YPR124W	CTR1	0.0800879	0.0523047	0.452057	0.826264
YOR103C	OST2	0.0785637	0.0509804	0.0831412	5.46574e-05
YHR028C	DAP2	0.077041	0.134525	-0.145351	0.268657
YJL196C	ELO1	0.077041	0.100763	-0.0299829	0.0264598
YLR305C	STT4	0.077041	0.165706	0.187707	0.0477511
YLR360W	VPS38	0.077041	0.00855683	-0.446786	0.182204
YOL060C	MAM3	0.07552	0.0412742	-0.115033	0.0939823
YOR037W	CYC2	0.0740006	0.0211795	-0.111031	0.0331334
YDL121C	YDL121C	0.0740006	0.0750251	-0.0129262	0.0203438
YDR377W	ATP17	0.0740006	0.246737	0.131313	0.0323535
YLR064W	PER33	0.0740006	0.0199695	0.132894	0.0038848
YGL203C	KEX1	0.0740006	0.0654355	-1.22466	15.3684
YNL131W	TOM22	0.0740006	0.327353	0.112475	0.0412159
YGL231C	EMC4	0.0724828	0.0404677	0.16004	0.0267481
YIL016W	SNL1	0.0724828	0.101972	0.131313	0.00437874
YNR008W	LRO1	0.0724828	0.0197097	-0.289244	0.239862
YNR013C	PHO91	0.0709665	0.0491808	0.28279	0.196646
YHR001W-A	QCR10	0.0709665	0.256664	0.0174171	0.00208611
YER110C	KAP123	0.0709665	0.305939	0.0454314	0.00299529
YDR351W	SBE2	0.0709665	0.0177361	-0.0114956	0.00430656
YDR236C	FMN1	0.0694519	0.0290243	-0.0229004	0.0183504
YER100W	UBC6	0.0694519	0.0404677	0.237864	0.112998
YMR129W	POM152	0.0679388	0.141095	0.0543923	5.46574e-05
YKR067W	GPT2	0.0679388	0.106737	0.254978	0.24434
YNL268W	LYP1	0.0664274	0.0404677	1.45403	15.3684
YGL020C	GET1	0.0664274	0.12044	0.176251	0.080659
YLR348C	DIC1	0.0649175	0.0356649	0.00433459	0.0142528
YNR074C	AIF1	0.0649175	0.0375266	-0.051024	0.0326549
YML048W	GSF2	0.0619024	0.225856	0.150401	0.0903476
YJL212C	OPT1	0.0619024	0.0345685	0.291592	0.210197
YJR066W	TOR1	0.0603973	0.0290243	-0.0621217	0.0570678
YKL008C	LAC1	0.0603973	0.00575913	0.145605	0.00299529
YOR266W	PNT1	0.0603973	0.0177361	-0.133564	0.106634
YNL297C	MON2	0.0588937	0.0321025	0.229382	0.093302
YMR246W	FAA4	0.0573917	0.198866	0.189351	0.175871
YML125C	PGA3	0.0573917	0.098033	0.0306192	0.00129122
YDR452W	PPN1	0.0558912	0.0605095	-0.408168	1.85398
YER083C	GET2	0.0543923	0.0987946	0.115597	0.0144085
YNL192W	CHS1	0.0543923	0.0200261	0.107803	0.00212893
YNR021W	YNR021W	0.0528949	0.109905	0.103147	0.0264598
YPL099C	AIM43	0.0528949	0.0356649	-0.0676387	0.0518911
YPR113W	PIS1	0.0528949	0.0615063	0.168123	0.0326549
YGL022W	STT3	0.0513992	0.0705931	0.077041	5.46574e-05
YKR018C	YKR018C	0.0513992	0.100763	0.217591	0.17199
YNR067C	DSE4	0.0513992	0.0211795	-0.219091	0.300016
YOR270C	VPH1	0.0513992	0.16051	-0.0579701	0.0166683
YER120W	SCS2	0.0499049	0.151084	0.0439433	0.00299529
YOR246C	YOR246C	0.0499049	0.0155923	0.150401	0.00409256
YLR066W	SPC3	0.0499049	0.0605095	0.103147	0.00432599
YJL178C	ATG27	0.0499049	0.0573351	0.152003	0.045721
YLR020C	YEH2	0.0499049	0.0155923	0.0634092	5.46574e-05
YDR345C	HXT3	0.0499049	0.134525	0.120294	0.045721
YEL024W	RIP1	0.0499049	0.153637	-0.169925	0.182204
YPL094C	SEC62	0.0484122	0.0626611	0.172994	0.0643254
YCL025C	AGP1	0.0484122	0.0211795	0.655172	3.91523
YGR184C	UBR1	0.0484122	0.0204226	0.200913	0.0492172
YBR058C-A	TSC3	0.0484122	0.0155923	0.440263	0.637504
YDR093W	DNF2	0.046921	0.0177361	0.109359	0.00208611
YPL175W	SPT14	0.046921	0.0155923	0.217591	0.0266551
YCL024W	KCC4	0.046921	0.0154711	-0.0496308	0.0267308
YLR283W	YLR283W	0.0454314	0.00575913	-0.0662614	0.0144085
YBR110W	ALG1	0.0454314	0.0199695	0.210897	0.0352916
YOR321W	PMT3	0.0454314	0.0155923	0.347399	0.234015
YML081C-A	ATP18	0.0454314	0.0523047	-0.109695	0.154179
YGL008C	PMA1	0.0439433	0.123955	0.0709665	0.0144085
YDR508C	GNP1	0.0439433	0.0624155	0.905088	9.0055
Q0050	AI1	0.0439433	0.00553862	-0.288063	0.169028
YCR048W	ARE1	0.0424568	0.0199695	-0.100305	0.081159
YKL047W	YKL047W	0.0424568	0.0211795	0.284546	0.183067
YDR518W	EUG1	0.0394883	0.0166058	0.0709665	5.46574e-05
YHL035C	VMR1	0.0394883	0.00772835	-0.0214797	0.0132662
YPL085W	SEC16	0.0380063	0.0609053	0.192645	0.108759
YBR046C	ZTA1	0.0380063	0.0199695	0.54372	1.62627
YFL041W	FET5	0.0365259	0.0378767	0.500218	2.35806
YMR243C	ZRC1	0.0350469	0.0155923	-0.124328	0.159103
YDR153C	ENT5	0.0335695	0.0199695	0.046921	5.46574e-05
YKL120W	OAC1	0.0335695	0.0523047	-0.263034	0.784381
YJR031C	GEA1	0.0306192	0.0155923	0.0649175	5.46574e-05
YBR229C	ROT2	0.0306192	0.0695153	0.0159576	0.00422431
YKL039W	PTM1	0.0306192	0.0118975	0.0409718	0.00299529
YPL265W	DIP5	0.0306192	0.0177361	0.533242	2.6636
YJL183W	MNN11	0.0306192	0.0356649	0.0709665	5.46574e-05
YGL167C	PMR1	0.0291463	0.0404677	0.354759	0.811867
YIR024C	YIR024C	0.0291463	0.00855683	0.336428	0.0689634
YLR106C	MDN1	0.0291463	0.0509804	-0.0908534	0.0412159
YGR175C	ERG1	0.027675	0.0554224	-0.324235	0.968012
YDR322C-A	TIM11	0.027675	0.0404677	-0.15056	0.181292
YLL048C	YBT1	0.027675	0.0404677	0.147202	0.0377937
YER113C	TMN3	0.0262051	0.00680276	-0.0635029	0.0183504
YNR026C	SEC12	0.0262051	0.0203042	0.311148	0.331125
YHR103W	SBE22	0.0262051	0.00575913	-0.00144197	0.00299529
YGL139W	FLC3	0.0262051	0.0128396	0.382702	0.108789
YHR117W	TOM71	0.0262051	0.0299138	0.0573917	5.46574e-05
YPR156C	TPO3	0.0262051	0.0158256	0.187707	0.0550514
YGL038C	OCH1	0.0262051	0.0136973	0.027675	0.00340405
YEL017W	GTT3	0.0247367	0.00772835	0.0350469	0.00299529
YKL209C	STE6	0.0247367	0.00831494	1.28983	7.74516
YJL054W	TIM54	0.0247367	0.0299138	0.0499049	5.46574e-05
YJL166W	QCR8	0.0247367	0.00818441	-0.15056	0.150994
YFL004W	VTC2	0.0247367	0.0345685	0.132894	0.0625497
YBR291C	CTP1	0.0232698	0.00403024	0.07552	5.46574e-05
YJL039C	NUP192	0.0218044	0.0129861	0.0320936	5.46574e-05
YIL017C	VID28	0.0218044	0.00302623	0.253257	0.0366496
YLR056W	ERG3	0.0218044	0.0251387	0.625934	4.15181
YPL207W	TYW1	0.0203404	0.0199695	-0.27023	0.765661
YGL065C	ALG2	0.018878	0.00855683	-0.299831	0.828802
YKL020C	SPT23	0.018878	0.00575913	-0.325386	0.268121
YMR134W	YMR134W	0.018878	0.00855683	0.212568	0.0361996
YOR241W	MET7	0.0174171	0.0200261	0.0908029	0.00921376
YOL019W	YOL019W	0.0174171	0.00575913	0.940645	6.29264
YEL060C	PRB1	0.0159576	0.0199695	0.803393	7.13314
YNR017W	TIM23	0.0159576	0.0197097	-0.0949116	0.0721448
YNL158W	PGA1	0.0159576	0.00556768	0.0291463	0.000463033
YBR104W	YMC2	0.0159576	0.00818441	-0.190299	0.348399
YBR097W	VPS15	0.0144996	0.00575913	0.0350469	0.00263915
YLR092W	SUL2	0.0144996	0.00575913	2.54793	15.3684
YOR153W	PDR5	0.0144996	0.0177361	0.318326	0.589345
YMR296C	LCB1	0.013043	0.0158256	0.239566	0.197901
YMR272C	SCS7	0.013043	0.0155923	-0.151859	0.269348
YOR222W	ODC2	0.013043	0.0177361	-0.0690147	0.0620627
YBR192W	RIM2	0.0101344	0.00855683	-0.0356239	0.0331334
YJL172W	CPS1	0.0101344	0.0155923	0.0954196	0.018679
YDR119W	VBA4	0.0101344	0.00855683	0.0679388	5.46574e-05
YGR125W	YGR125W	0.0101344	0.00575913	-0.0593553	0.0546117
YJR051W	OSM1	0.0101344	0.00855683	0.172994	0.0331334
YHR138C	YHR138C	0.00868224	0.00772835	1.32193	15.3684
YMR058W	FET3	0.00868224	0.0155923	1.30045	15.3684
YPR029C	APL4	0.00723157	0.00553862	0.207561	0.0773124
YNR039C	ZRG17	0.00723157	0.00302623	0.467932	0.443887
YHR042W	NCP1	0.00578235	0.0155923	0.179515	0.149775
YJL012C	VTC4	0.00578235	0.0155923	0.0846703	0.00299529
YGL195W	GCN1	0.00433459	0.0155923	-0.0908534	0.0444974
YGR012W	YGR012W	0.00433459	0.00403024	0.131313	0.0124715
YPL232W	SSO1	0.00433459	0.0102584	0.16004	0.0526377
YDL018C	ERP3	0.00288828	0.00407642	-0.238787	0.347224
YNL257C	SIP3	0.00288828	0.00407642	0.411195	0.181292
YLR083C	EMP70	0.00288828	0.011564	-0.656268	5.99418
YDR335W	MSN5	0.00144342	0.00575913	0.323733	0.582741
YDR135C	YCF1	0	0.00855683	0.288065	0.348174
YGL191W	COX13	0	0.00459779	-0.946357	7.74516
YLL031C	GPI13	0	0.00302623	-0.0440443	0.0269092
YNL172W	APC1	0	0.00238099	0.717857	1.12469
YLR324W	PEX30	0	0.00377395	0.125006	0.00241874
YKR089C	TGL4	-0.00144197	0.000819498	0.0262051	0.00340405
YDR141C	DOP1	-0.00144197	0.00302623	0.205896	0.0585915
YPL050C	MNN9	-0.00288251	0.00459779	-0.154454	0.233261
YHR072W	ERG7	-0.00288251	0.00407642	0.148801	0.0182687
YBR265W	TSC10	-0.00288251	0.00236043	-0.827006	4.25034
YOR165W	SEY1	-0.00288251	0.00772835	0.0218044	0.000293573
YLR008C	PAM18	-0.00288251	0.00772835	-0.154454	0.259233
YDL058W	USO1	-0.00288251	0.00575913	-0.0214797	0.0255751
YLR372W	SUR4	-0.00432161	0.00573147	-0.167358	0.349237
YDR294C	DPL1	-0.00432161	0.00772835	0.147202	0.045721
YKL179C	COY1	-0.00575927	0.00394067	0.254978	0.138538
YHR133C	NSG1	-0.00575927	0.00575913	0.00578235	0.0142528
YCR069W	CPR4	-0.00575927	0.00298712	0.448115	0.323134
YKL165C	MCD4	-0.0071955	0.00329924	0.166503	0.0132662
YKL212W	SAC1	-0.0071955	0.00575913	0.179515	0.150685
YOL147C	PEX11	-0.0071955	0.00329924	0.107803	0.0144085
YPR026W	ATH1	-0.0071955	0.00115954	0.554273	0.320234
YDR089W	YDR089W	-0.00863031	0.00302623	0.401635	0.304167
YCR094W	CDC50	-0.00863031	0.000163775	-0.164786	0.138538
YDL067C	COX9	-0.0100637	0.00407642	-0.407081	2.28435
YDR395W	SXM1	-0.0100637	0.00553862	0.0380063	5.46574e-05
YDR367W	KEI1	-0.0100637	0.00196058	0.0218044	0.00437874
YML012W	ERV25	-0.0100637	0.00407642	-0.0370307	0.0183504
YNR030W	ALG12	-0.0129262	0.000108431	-0.0426443	0.042037
YGR255C	COQ6	-0.0129262	0.00302623	-0.0799754	0.0812676
YMR161W	HLJ1	-0.0129262	0.000108431	0.0499049	5.46574e-05
YJL151C	SNA3	-0.0129262	0.00269451	1.81097	15.3684
YML028W	TSA1	-0.0129262	0.00407911	0.286304	0.561347
YDR304C	CPR5	-0.0143553	0.00178685	-0.0786098	0.080659
YML072C	TCB3	-0.0143553	0.00207473	0.07552	0.0144085
YOR099W	KTR1	-0.0143553	0.00302623	0.309359	0.558732
YOR086C	TCB1	-0.0143553	0.000959367	0.155213	0.0786244
YJR077C	MIR1	-0.015783	0.00302623	0.0159576	5.46574e-05
YJL208C	NUC1	-0.015783	0.00196058	-0.230203	0.523756
YFR002W	NIC96	-0.015783	0.00302623	0.125006	0.0166683
YDR483W	KRE2	-0.0172093	0.00264719	0.100051	0.00921376
YIL075C	RPN2	-0.0172093	0.000959367	0.139236	0.0740505
YPL084W	BRO1	-0.0172093	2.84049e-05	0.260152	0.269598
YAL014C	SYN8	-0.0172093	0.000959367	0.32916	0.150994
YPR128C	ANT1	-0.0172093	0.00403024	0.0846703	5.46574e-05
YCR011C	ADP1	-0.0172093	0.00403024	0.0232698	0.00437874
YNL048W	ALG11	-0.0186342	0.00302623	0.07552	5.46574e-05
YLR452C	SST2	-0.0200577	0.00145987	-0.54893	4.11244
YOL027C	MDM38	-0.0214797	0.00302623	-0.116365	0.163643
YPR185W	ATG13	-0.0214797	0.00302623	0.0335695	0.00212893
YDR200C	VPS64	-0.0214797	0.004178	0.236164	0.0264598
YMR212C	EFR3	-0.0214797	0.00302623	0.14401	0.0124715
YDL116W	NUP84	-0.0214797	0.00302623	0.0291463	0.0038848
YJL186W	MNN5	-0.0214797	0.000163775	0.0484122	5.46574e-05
YMR055C	BUB2	-0.0229004	0.00575913	0.123434	5.46574e-05
YDR458C	HEH2	-0.0243197	0.00575913	0.190997	0.0276524
YJL082W	IML2	-0.0243197	0.00302623	0.384584	0.966653
YNL219C	ALG9	-0.0243197	0.00302623	0.0831412	0.00299529
YLR026C	SED5	-0.0243197	0.00407642	0.0588937	5.46574e-05
YER019W	ISC1	-0.0243197	0.00553862	0.202572	0.0526377
YPL078C	ATP4	-0.0257376	0.00407642	-0.107018	0.14358
YDR316W	OMS1	-0.0257376	0.00403024	-0.0854247	0.0904241
YMR149W	SWP1	-0.0257376	0.00553862	0.147202	0.0183504
YLR342W	FKS1	-0.0271541	0.00575913	0.316528	0.752154
YNL243W	SLA2	-0.0285692	0.00575913	0.263612	0.385694
YIL076W	SEC28	-0.0299829	0.00575913	0.107803	0.0125472
YBL011W	SCT1	-0.0299829	0.00680276	0.163268	0.0267481
YPR159W	KRE6	-0.0313952	0.00575913	-0.00432161	0.0144085
YPR024W	YME1	-0.0313952	0.00855683	-0.0440443	0.0317077
YDR407C	TRS120	-0.0313952	0.00772835	-0.0607392	0.0460811
YGL200C	EMP24	-0.0313952	0.00818441	0.117161	0.018679
YJR033C	RAV1	-0.0313952	0.00575913	0.186065	0.0183504
YOR211C	MGM1	-0.0313952	0.00694018	0.0247367	0.00430656
YBR283C	SSH1	-0.0313952	0.00553862	-0.117695	0.149279
YAL023C	PMT2	-0.0313952	0.00772835	-0.0071955	0.0115056
YCR093W	CDC39	-0.0328061	0.00855683	0.0588937	0.0038848
YFL048C	EMP47	-0.0328061	0.0102584	0.0588937	5.46574e-05
YPL246C	RBD2	-0.0328061	0.00575913	0.373327	0.676636
YFR006W	YFR006W	-0.0328061	0.00855683	0.288065	0.367274
YKL203C	TOR2	-0.0328061	0.00575913	0.131313	0.0144085
YBR041W	FAT1	-0.0356239	0.00680276	0.0380063	5.46574e-05
YPL274W	SAM3	-0.0370307	0.0128396	0.347399	0.791167
YAL042W	ERV46	-0.0370307	0.00680276	0.186065	0.0773933
YPR149W	NCE102	-0.0370307	0.00855683	-0.0186342	0.0183504
YBR179C	FZO1	-0.0370307	0.00855683	0.00868224	0.00612489
YBR029C	CDS1	-0.0370307	0.0128396	0.0588937	0.00826711
YNR019W	ARE2	-0.0384362	0.00855683	0.32916	0.55506
YDR264C	AKR1	-0.0384362	0.0102584	0.788365	5.26167
YJL034W	KAR2	-0.0398403	0.0155923	0.0262051	5.46574e-05
YOR336W	KRE5	-0.0398403	0.00913512	0.281036	0.160556
YEL036C	ANP1	-0.0398403	0.0101143	-0.00575927	0.0144085
YHR039C	MSC7	-0.041243	0.0128396	0.0923402	0.00921376
YOR016C	ERP4	-0.041243	0.00772835	0.0513992	5.46574e-05
YMR115W	MGR3	-0.041243	0.00714722	0.150401	0.0142528
YHR188C	GPI16	-0.041243	0.0105592	-0.0840643	0.0712127
YGR106C	VOA1	-0.041243	0.00855683	-0.261832	0.70975
YER166W	DNF1	-0.041243	0.0102584	0.184425	0.0928013
YLR389C	STE23	-0.041243	0.0155923	0.274041	0.459089
YER119C	AVT6	-0.0426443	0.00855683	0.277534	0.028227
YHR098C	SFB3	-0.0426443	0.0155923	0.0558912	5.46574e-05
YPR147C	YPR147C	-0.0426443	0.00575913	-0.255803	0.342395
YBL098W	BNA4	-0.0426443	0.0128396	-0.509949	3.74675
YDR519W	FPR2	-0.0426443	0.0155923	0.120294	0.0248654
YOR316C	COT1	-0.0426443	0.0101143	1.13606	13.5885
YMR071C	TVP18	-0.0440443	0.0128396	0.0846703	5.46574e-05
YEL031W	SPF1	-0.0440443	0.0177361	0.0454314	0.00299529
YDL204W	RTN2	-0.0440443	0.00855683	-0.134878	0.107199
YKR054C	DYN1	-0.045443	0.00855683	0.0800879	5.46574e-05
YNL121C	TOM70	-0.045443	0.0199695	-0.0440443	0.0142528
YJR075W	HOC1	-0.045443	0.0131899	0.0649175	5.46574e-05
YHR007C	ERG11	-0.0468403	0.0199695	-0.124328	0.0861549
YBR014C	GRX7	-0.0468403	0.0129861	0.0484122	5.46574e-05
YLR087C	CSF1	-0.0468403	0.00575913	0.163268	0.0038848
YGL001C	ERG26	-0.0468403	0.016705	0.0908029	0.00847912
YDL095W	PMT1	-0.0482362	0.0211795	0.0573917	0.00634628
YPR037C	ERV2	-0.0482362	0.0137115	-0.0690147	0.050091
YGR157W	CHO2	-0.0482362	0.0211795	-0.0635029	0.0203438
YOR254C	SEC63	-0.0496308	0.0259353	0.0484122	0.00340405
YGL075C	MPS2	-0.0496308	0.00772835	0.101598	5.46574e-05
YCR026C	NPP1	-0.0496308	0.0101143	-0.92448	2.67222
YCL044C	MGR1	-0.051024	0.0155923	-0.045443	0.0357001
YGR266W	YGR266W	-0.0524159	0.0155923	0.086201	0.00305625
YBR159W	IFA38	-0.0538064	0.0166058	0.0831412	0.00299529
YDR062W	LCB2	-0.0551957	0.0199695	0.118727	0.0144085
YPR183W	DPM1	-0.0551957	0.0383264	0.121863	0.0492172
YLR104W	LCL2	-0.0551957	0.0158256	0.244685	0.107199
YKL140W	TGL1	-0.0551957	0.0129861	0.246395	0.0537013
YDR182W	CDC1	-0.0565835	0.0177361	0.0969617	0.00406051
YDL193W	NUS1	-0.0579701	0.0155923	-0.0356239	0.0296824
YBR196C	PGI1	-0.0579701	0.0406881	0.163268	0.111363
YLL040C	VPS13	-0.0579701	0.0199695	0.123434	0.0183504
YIL085C	KTR7	-0.0593553	0.0155923	-0.205393	0.169028
YBR106W	PHO88	-0.0607392	0.048084	-0.0356239	0.00901636
YGL027C	CWH41	-0.0607392	0.0200369	0.117161	0.0144085
YLR268W	SEC22	-0.0607392	0.0203042	0.0484122	5.46574e-05
YML055W	SPC2	-0.0621217	0.0199695	0.121863	0.00299529
YDL001W	RMD1	-0.0621217	0.0128396	0.268817	0.0331334
YML101C	CUE4	-0.0621217	0.0211795	0.107803	0.0135433
YIL030C	SSM4	-0.0621217	0.0199695	0.0203404	0.00437874
YLL023C	POM33	-0.0621217	0.0200261	0.336428	0.714289
YPR184W	GDB1	-0.0635029	0.0211795	-0.0962619	0.101786
YMR208W	ERG12	-0.0648829	0.0404677	0.153607	0.0384827
YOR327C	SNC2	-0.0662614	0.0295488	0.268817	0.160556
YKL154W	SRP102	-0.0690147	0.0211795	-0.1137	0.107199
YBL042C	FUI1	-0.0703893	0.0321292	1.30045	15.3684
YOR297C	TIM18	-0.0703893	0.0158256	0.204233	0.0276524
YGL140C	YGL140C	-0.0717627	0.0158256	0.176251	0.0144085
YJR040W	GEF1	-0.0717627	0.0177361	0.215915	0.0462912
YHR045W	YHR045W	-0.0745054	0.0199695	0.0159576	0.00241874
YBR015C	MNN2	-0.0758749	0.106737	-0.0813396	0.0326549
YNL115C	YNL115C	-0.0758749	0.0199695	0.614845	1.1577
YIL147C	SLN1	-0.0758749	0.0102584	0.632629	0.385694
YER008C	SEC3	-0.077243	0.0290243	0.195946	0.0251603
YPL125W	KAP120	-0.077243	0.0153275	0.0740006	5.46574e-05
YPR125W	YLH47	-0.0786098	0.0378767	0.0543923	5.46574e-05
YBL030C	PET9	-0.0786098	0.115255	-0.140124	0.112991
YIL124W	AYR1	-0.0786098	0.0356649	0.284546	0.404826
YKL092C	BUD2	-0.0786098	0.0199695	0.0543923	5.46574e-05
YLR220W	CCC1	-0.0799754	0.0491808	-0.191563	0.428992
YER014W	HEM14	-0.0799754	0.0345685	0.16004	0.0267481
YER001W	MNN1	-0.0813396	0.0509804	-0.388465	1.97003
YKL073W	LHS1	-0.0813396	0.0496886	-0.0071955	0.0144085
YGL098W	USE1	-0.0827026	0.0372731	0.169745	0.0144085
YIL077C	YIL077C	-0.0827026	0.0199695	0.312939	0.13414
YKL100C	YKL100C	-0.0827026	0.0404677	-0.0257376	0.0264598
YJR143C	PMT4	-0.0827026	0.0797824	-0.158337	0.272889
YML131W	YML131W	-0.0840643	0.0987946	0.341903	0.811867
YKR039W	GAP1	-0.0840643	0.0155923	0.634867	1.69719
YHR161C	YAP1801	-0.0854247	0.0155923	0.277534	0.0580136
YDR233C	RTN1	-0.0854247	0.142175	0.0513992	0.00432689
YJR117W	STE24	-0.0854247	0.142246	-0.0229004	0.00332053
YML120C	NDI1	-0.0867838	0.142286	-0.0949116	0.0462912
YPR140W	TAZ1	-0.0867838	0.0211795	-0.22033	0.150239
YPL058C	PDR12	-0.0867838	0.0947121	-0.420078	2.52346
YKL195W	MIA40	-0.0881416	0.0784708	0.177882	0.0504256
YDR470C	UGO1	-0.0881416	0.048084	0.0499049	5.46574e-05
YER182W	FMP10	-0.0894982	0.0295488	-0.284514	0.617035
YBR205W	KTR3	-0.0894982	0.107552	-0.0143553	0.0183504
YLR077W	FMP25	-0.0894982	0.0243583	0.186065	0.0814066
YML034W	SRC1	-0.0894982	0.0575877	0.123434	0.0182687
YGR231C	PHB2	-0.0894982	0.0951545	-0.00144197	0.0144085
YML086C	ALO1	-0.0908534	0.1869	0.0513992	0.00432689
YGL053W	PRM8	-0.0908534	0.0155923	1.46196	11.5535
YHR092C	HXT4	-0.0922074	0.0346249	-0.621993	3.5296
YDR476C	YDR476C	-0.0922074	0.0491808	0.58208	1.44885
YMR214W	SCJ1	-0.0922074	0.0711175	0.0365259	5.46574e-05
YNL065W	AQR1	-0.0922074	0.0404677	1.26188	3.35445
YBR140C	IRA1	-0.0935602	0.0384735	0.118727	0.0144085
YDR372C	VPS74	-0.0935602	0.0803193	0.217591	0.13964
YNL044W	YIP3	-0.0949116	0.203332	0.14401	0.080659
YDR326C	YSP2	-0.0949116	0.0609575	0.0409718	0.00212893
YBR068C	BAP2	-0.0976108	0.058985	1.0499	8.12821
YGR060W	ERG25	-0.0976108	0.0841752	0.0232698	0.00299529
YOR291W	YPK9	-0.0989585	0.0345685	0.222633	0.0271475
YLR096W	KIN2	-0.100305	0.0404677	0.174621	0.0144085
YNL083W	SAL1	-0.10165	0.0356649	-0.0976108	0.0643254
YLR093C	NYV1	-0.10165	0.0656655	0.226004	0.209634
YFR041C	ERJ5	-0.102994	0.0369002	0.253257	0.147287
YLR378C	SEC61	-0.102994	0.0356649	0.288065	0.239168
YKL150W	MCR1	-0.105678	0.282191	0	5.46574e-05
YGR147C	NAT2	-0.105678	0.0797824	-0.0482362	0.0467712
YPL063W	TIM50	-0.107018	0.308027	-0.0468403	0.0144085
YLR100W	ERG27	-0.107018	0.169303	0.311148	0.518428
YMR089C	YTA12	-0.107018	0.229882	-0.0143553	0.0144085
YPL019C	VTC3	-0.107018	0.0488637	-0.0989585	0.0965111
YGR033C	TIM21	-0.107018	0.0423519	-0.207893	0.277097
YDR410C	STE14	-0.108357	0.0199695	-0.238787	0.144494
YHR094C	HXT1	-0.109695	0.126536	0.715486	3.68639
YPL249C	GYP5	-0.109695	0.0404677	0.343732	0.107199
YBL017C	PEP1	-0.111031	0.213834	-0.0313952	0.0255751
YBR222C	PCS60	-0.112367	0.220976	0.307573	0.509807
YKR016W	FCJ1	-0.112367	0.308262	0.0785637	0.0144085
YEL002C	WBP1	-0.1137	0.222457	-0.00144197	0.00515432
YOR065W	CYT1	-0.1137	0.15977	-0.258217	0.842632
YGR281W	YOR1	-0.1137	0.0431267	0.564905	1.00068
YBR171W	SEC66	-0.1137	0.154083	0.0306192	5.46574e-05
YPR091C	YPR091C	-0.116365	0.144769	0.311148	0.413367
YLR057W	YLR057W	-0.116365	0.0695153	0.0394883	0.00299529
YGR082W	TOM20	-0.116365	0.292875	-0.0593553	0.0537013
YBR023C	CHS3	-0.117695	0.0964763	-0.0200577	0.0166225
YLR436C	ECM30	-0.119024	0.0211795	-0.126973	0.0559918
YER074W-A	YOS1	-0.120352	0.0199695	0.168123	0.00506961
YDR297W	SUR2	-0.120352	0.0624155	-0.180148	0.197275
YJL171C	YJL171C	-0.123004	0.157024	0.450084	0.967912
YGL057C	GEP7	-0.123004	0.0444556	-0.387363	0.693895
YPR139C	VPS66	-0.124328	0.0356649	0.137648	0.00299529
YOR161C	PNS1	-0.126973	0.0575877	-0.260628	0.157763
YPL134C	ODC1	-0.128293	0.0987946	0.0679388	5.46574e-05
YGR055W	MUP1	-0.129613	0.166273	0.341903	0.790627
YMR145C	NDE1	-0.132248	0.549344	0.011588	5.46574e-05
YML029W	USA1	-0.132248	0.0860606	-0.136191	0.13086
YGR235C	YGR235C	-0.133564	0.174683	-0.222805	0.516344
YNR048W	YNR048W	-0.134878	0.0412742	0.32916	0.0791146
YKL201C	MNN4	-0.134878	0.21073	-0.167358	0.276499
YEL063C	CAN1	-0.134878	0.0404677	1.2969	14.0423
YHR003C	YHR003C	-0.136191	0.106141	-0.10165	0.108789
YAL007C	ERP2	-0.136191	0.339139	-0.0172093	0.018679
YLL028W	TPO1	-0.136191	0.0476513	0.397828	0.10059
YBR037C	SCO1	-0.137504	0.151734	-0.0551957	0.045721
YER154W	OXA1	-0.138814	0.0754818	0.0306192	0.00299529
YLL066C	YLL066C	-0.140124	0.0898591	0.318326	0.182204
YLL067C	YLL067C	-0.140124	0.0898591	0.318326	0.182204
YGR260W	TNA1	-0.14274	0.186918	0.926865	8.3085
YNL149C	PGA2	-0.145351	0.178898	-0.107018	0.12066
YKR066C	CCP1	-0.146655	0.75079	-0.437228	1.98005
YMR015C	ERG5	-0.147958	0.477981	-0.0607392	0.045721
YHR132C	ECM14	-0.147958	0.151089	-0.206643	0.390765
YJL002C	OST1	-0.147958	0.343289	0.00723157	0.00921376
YNL169C	PSD1	-0.147958	0.334103	-0.207893	0.548823
YNL323W	LEM3	-0.149259	0.174683	0.0709665	5.46574e-05
YHR190W	ERG9	-0.149259	0.781236	0.0232698	5.46574e-05
YNL217W	YNL217W	-0.15056	0.0526562	0.498179	0.280122
YNR040W	YNR040W	-0.151859	0.110942	0.0954196	5.46574e-05
YPL234C	VMA11	-0.154454	0.189639	-0.133564	0.18191
YJL192C	SOP4	-0.154454	0.222655	0.00288828	0.00921376
YLL006W	MMM1	-0.155749	0.134525	0.229382	0.0526377
YNL156C	NSG2	-0.155749	0.191561	0.554273	1.93804
YPL259C	APM1	-0.155749	0.165841	0.234465	0.056372
YOR175C	ALE1	-0.155749	0.299245	0.114035	0.0144085
YNL181W	YNL181W	-0.157044	0.343623	-0.0976108	0.0991455
YMR019W	STB4	-0.157044	0.0404677	0.0649175	5.46574e-05
YDR513W	GRX2	-0.158337	0.943908	0.0785637	0.0144085
YLR336C	SGD1	-0.159629	0.224983	-0.195348	0.250346
YDL174C	DLD1	-0.159629	0.950947	-0.0468403	0.0144085
YDR481C	PHO8	-0.159629	0.285691	0.195946	0.114843
YBR054W	YRO2	-0.16092	0.237294	0.518701	1.37636
YAR002C-A	ERP1	-0.16092	0.41569	-0.00575927	0.0144085
YML075C	HMG1	-0.16221	0.859358	-0.00863031	0.000293573
YLR214W	FRE1	-0.163499	0.375737	1.15843	15.3684
YDR033W	MRH1	-0.164786	1.04288	-0.0607392	0.0183504
YOR036W	PEP12	-0.164786	0.134525	1.074	7.19861
YGL012W	ERG4	-0.164786	0.226856	0.109359	0.00359515
YHL050C	YHL050C	-0.166073	0.139447	0.318326	0.182204
YMR197C	VTI1	-0.168642	0.342454	0.552156	2.75158
YML031W	NDC1	-0.169925	0.135351	0.194295	0.0166177
YDR204W	COQ4	-0.171207	0.122891	-0.592636	0.64709
YHR036W	BRL1	-0.172488	0.0818821	-0.172488	0.0563368
YER044C	ERG28	-0.173767	0.524611	0.215915	0.134151
YMR110C	HFD1	-0.175045	0.604732	0.07552	5.46574e-05
YLL015W	BPT1	-0.175045	0.158055	-0.0229004	0.0183504
YIL140W	AXL2	-0.176323	0.166207	0.537424	0.973682
YPL053C	KTR6	-0.176323	0.418843	-0.077243	0.080659
YOR271C	FSF1	-0.176323	0.572554	0.0101344	0.00506961
YKL119C	VPH2	-0.180148	0.337524	-0.0676387	0.0549821
YKL077W	YKL077W	-0.182692	0.756939	-0.0867838	0.107199
YOL088C	MPD2	-0.182692	0.146447	0.226004	0.0492172
YER141W	COX15	-0.185232	0.364106	-0.246104	0.761471
YIL014W	MNT3	-0.185232	0.198866	0.428566	0.40379
YDR180W	SCC2	-0.186501	0.0964763	0.07552	5.46574e-05
YLR207W	HRD3	-0.187768	0.0992774	-0.506907	0.885923
YNL321W	VNX1	-0.189034	0.333484	0.200913	0.0332561
YGR284C	ERV29	-0.190299	0.614182	-0.0229004	0.0264598
YLR450W	HMG2	-0.190299	0.142367	0.15682	0.0144085
YPR098C	YPR098C	-0.197865	0.0890087	0.172994	0.00835997
YHR063C	PAN5	-0.200379	0.893201	0.00578235	0.00176815
YKL051W	SFK1	-0.201634	0.236221	-0.0989585	0.107199
YDR497C	ITR1	-0.202888	1.19321	0.0558912	5.46574e-05
YIL027C	KRE27	-0.204141	0.346855	0.229382	0.182204
YDL217C	TIM22	-0.210389	0.137284	-0.182692	0.14358
YMR162C	DNF3	-0.211635	0.142033	0.0619024	5.46574e-05
YPR028W	YOP1	-0.212881	0.954393	0.011588	0.00299529
YNL280C	ERG24	-0.226509	0.725795	0.0603973	5.46574e-05
YKL063C	YKL063C	-0.226509	0.343623	-0.155749	0.107199
YAL030W	SNC1	-0.230203	1.00053	-0.222805	0.424089
YPL227C	ALG5	-0.232661	0.495694	-0.0299829	0.0271608
YIL136W	OM45	-0.246104	1.94831	0.0664274	5.46574e-05
YJL134W	LCB3	-0.246104	0.317836	0.0908029	5.46574e-05
YMR054W	STV1	-0.246104	0.797899	0.123434	0.0132662
YNL111C	CYB5	-0.252173	2.23019	-0.187768	0.239862
YJL073W	JEM1	-0.259423	0.751598	-0.119024	0.123506
YDL035C	GPR1	-0.259423	0.138238	0.58208	0.169028
YOR093C	YOR093C	-0.275007	0.39564	-0.340277	0.573062
YLL012W	YEH1	-0.275007	0.273701	-0.0243197	0.0183504
YGR112W	SHY1	-0.285698	0.951834	0.086201	5.46574e-05
YMR313C	TGL3	-0.288063	0.22403	0.360305	0.0689302
YOR219C	STE13	-0.295135	0.242924	-0.199123	0.103149
YDR375C	BCS1	-0.298658	0.552301	-0.154454	0.158478
YFL034W	YFL034W	-0.305679	0.370176	0.0892673	5.46574e-05
YGR028W	MSP1	-0.308011	1.08944	0.00288828	0.0115056
YNL320W	YNL320W	-0.316146	0.38008	0.190997	0.0144085
YOL044W	PEX15	-0.320773	0.213834	0.85726	0.562038
YOR106W	VAM3	-0.321928	0.787259	0.32916	0.137339
YER026C	CHO1	-0.324235	1.0772	-0.443607	1.3085
YGL055W	OLE1	-0.355016	2.98454	0.0499049	5.46574e-05
YIL111W	COX5B	-0.355016	1.25384	-0.154454	0.107199
YIL065C	FIS1	-0.364012	1.57349	0.880976	3.43894
YOR356W	YOR356W	-0.375178	5.42566	-0.412511	2.23367
YJL094C	KHA1	-0.403813	1.6955	1.14242	4.83029
YHR176W	FMO1	-0.404903	1.13403	-0.211635	0.353663
YBR038W	CHS2	-0.413594	1.50508	1.55216	13.5885
YGR032W	GSC2	-0.41792	0.96553	1.55639	13.7531
YGL226C-A	OST5	-0.447844	3.62513	-0.0813396	0.0939823
YOR273C	TPO4	-0.457332	0.85101	0.508403	0.488295
YNR018W	AIM38	-0.467801	2.15424	-0.553852	1.26186
YPR155C	NCA2	-0.491597	1.92371	0.200913	0.0331334
YDR498C	SEC20	-0.494672	2.4972	0.224317	0.0183504
YIL087C	AIM19	-0.495695	2.08186	0.251539	0.0689634
YBR024W	SCO2	-0.526069	1.93128	-0.140124	0.138486
YBR185C	MBA1	-0.52707	2.12901	-0.126973	0.0958912
YDR079W	PET100	-0.54498	2.25098	0.018878	0.0115056
YDL046W	NPC2	-0.546956	5.25087	-0.389567	1.43716
YBR074W	YBR074W	-0.54893	0.951834	0.0543923	5.46574e-05
YOR081C	TGL5	-0.567545	0.914397	0.0877334	5.46574e-05
YDR434W	GPI17	-0.58111	4.04778	0.0709665	5.46574e-05
YGL255W	ZRT1	-0.584	2.68944	-3.27247	15.3684
YPR063C	YPR063C	-0.591679	2.91576	-0.0538064	0.045519
YBL057C	PTH2	-0.617298	4.4783	-0.157044	0.138707
YJR118C	ILM1	-0.635058	5.88097	0.0454314	0.00299529
YOL130W	ALR1	-0.762136	1.9033	0.39973	0.0823728
YOL053W	AIM39	-1.09694	12.4372	0.0603973	5.46574e-05
YGR026W	YGR026W	-1.14143	11.7119	-0.041243	0.0326549
YML054C	CYB2	-1.55189	15.4072	-1.07245	8.80111

## Sheet: WT-tul1 vs vld1-gld1
Supplementary Data 3. comparing membrane proteins in WT/tul1Δ and vld1Δ/gld1Δ
Accession	Protein	-log2 WT/tul1Δ	-log10 p-Value WT/tul1Δ	-log2 vld1Δ/gld1Δ	-log10 p-Value vld1Δ/gld1Δ
YNR028W	CPR8	3.57347	15.4072	3.08314	15.2759
YKL174C	TPO5	1.29336	6.32137	0.0484122	0.0128591
YLR205C	HMX1	1.15843	15.4072	1.57347	15.2759
YIL048W	NEO1	0.805913	9.40808	0.0262051	0.0140015
YOR320C	GNT1	0.76366	5.25413	-0.0328061	0.00515533
YPL172C	COX10	0.756331	2.90789	-0.432959	0.4095
YOR311C	DGK1	0.751465	7.57972	0.0101344	0.00632496
YBR036C	CSG2	0.746616	3.06356	0.943416	2.83244
YJL143W	TIM17	0.736966	10.5919	-0.237564	0.651555
YGR065C	VHT1	0.652901	3.34006	0.562772	0.954756
YML018C	YML018C	0.637109	5.40106	0.101598	0.0320811
YLR286C	CTS1	0.564905	9.69597	-0.31034	1.27673
YLR350W	ORM2	0.510457	3.75292	0.579922	5.93187
YCR034W	FEN1	0.434403	2.42088	-0.15056	0.175138
YLR396C	VPS33	0.415037	1.38701	-0.0129262	0.00108368
YLR390W	ECM19	0.413115	3.12534	0.0159576	0.00804493
YML030W	AIM31	0.413115	2.53547	-0.0949116	0.00841456
Q0045	COX1	0.392137	1.81447	0.0634092	0.0166789
YDR270W	CCC2	0.373327	1.14654	0.132894	0.0581021
YER145C	FTR1	0.354759	4.28645	1.62149	15.2759
YAL048C	GEM1	0.321928	0.763356	0.26708	0.660383
YDL093W	PMT5	0.312939	0.466125	-0.0565835	0.00632496
YLR072W	YLR072W	0.289827	0.466125	-0.210389	0.0894052
YDL180W	YDL180W	0.270556	0.607774	0.883635	6.34551
YKL219W	COS9	0.268817	0.144195	-0.0551957	0.00515533
YCR067C	SED4	0.26708	0.134525	0.101598	0.0180135
YLR018C	POM34	0.260152	1.07671	0.103147	0.167257
YOR059C	YOR059C	0.260152	0.159681	-0.045443	0.00590609
YOR104W	PIN2	0.260152	0.39288	-0.0854247	0.0111828
YLR414C	PUN1	0.253257	1.06739	0.00144342	0.00632496
YHL003C	LAG1	0.253257	0.303587	-0.189034	0.0581021
YCR037C	PHO87	0.246395	2.69266	0.118727	0.489555
YGR134W	CAF130	0.246395	0.106141	0.155213	0.080547
YOR130C	ORT1	0.244685	0.817654	0.818579	15.2759
YPR079W	MRL1	0.244685	0.339607	0.139236	0.0640105
YNL325C	FIG4	0.237864	0.567392	-0.00432161	0.000610176
YBR069C	TAT1	0.236164	0.556074	0.0350469	0.0166789
YDR072C	IPT1	0.232769	0.0831656	0.00578235	0.00194912
YLR413W	YLR413W	0.227692	2.08186	0.286304	2.22762
YGR141W	VPS62	0.227692	0.282191	0.00288828	0.00515533
YIL047C	SYG1	0.222633	0.0977972	0.140826	0.0613178
YAL053W	FLC2	0.222633	0.553491	0.0247367	0.00632496
YPL072W	UBP16	0.21927	0.474536	0.0409718	0.0220898
YOR087W	YVC1	0.215915	0.802652	-0.37629	2.07082
YGR089W	NNF2	0.209228	0.222655	0.139236	0.0426489
YLR188W	MDL1	0.205896	0.224983	-0.0703893	0.0140015
YMR011W	HXT2	0.204233	0.869534	0.172994	0.182494
YLL061W	MMP1	0.200913	0.411839	-0.197865	0.286364
YJL198W	PHO90	0.189351	0.343289	0.129734	0.178883
YDL091C	UBX3	0.189351	0.165122	-0.108357	0.0122177
YDL072C	YET3	0.189351	0.499378	-0.00144197	0.00011229
YJL117W	PHO86	0.187707	0.338311	-0.123004	0.0761717
YMR183C	SSO2	0.186065	1.46961	0.0649175	0.111844
YIR023W	DAL81	0.179515	0.106141	-0.316146	0.310839
YJR001W	AVT1	0.177882	0.308802	-0.0758749	0.0230748
YDR284C	DPP1	0.177882	0.303587	-0.0989585	0.0487483
YMR177W	MMT1	0.171368	0.0471837	0.334607	0.158932
YJL207C	LAA1	0.169745	0.386966	0.137648	0.121382
YML059C	NTE1	0.169745	0.142175	0.365871	1.62078
YDR038C	ENA5	0.168123	0.665165	0.109359	0.146944
YDR040C	ENA1	0.168123	0.665165	0.109359	0.146944
YDR039C	ENA2	0.168123	0.665165	0.109359	0.146944
YDR231C	COX20	0.168123	0.598497	0.101598	0.177748
YGR049W	SCM4	0.168123	0.271193	-0.0342157	0.00569738
YER056C	FCY2	0.166503	0.276719	-0.410341	2.93024
YMR166C	YMR166C	0.164884	0.0404677	-0.35727	0.254545
YAL026C	DRS2	0.161653	0.246737	-0.0299829	0.00515533
YIL157C	COA1	0.16004	0.74056	0.0454314	0.0488152
YJR124C	YJR124C	0.158429	0.159036	0.148801	0.229143
YMR301C	ATM1	0.158429	0.360481	-0.00288251	0.00632496
YPR055W	SEC8	0.15682	0.216984	-0.0186342	0.00328022
YDR468C	TLG1	0.15682	0.141979	-0.130931	0.0404429
YOL077W-A	ATP19	0.148801	0.614803	0.110916	0.246325
YKL027W	YKL027W	0.148801	0.823701	-0.0285692	0.000471972
YCL045C	EMC1	0.140826	0.213694	-0.0186342	0.00011229
YNL052W	COX5A	0.137648	0.226856	-0.254594	1.04424
YDL015C	TSC13	0.137648	0.187028	-0.051024	0.00968223
YOL018C	TLG2	0.136062	0.156512	-0.0214797	0.00108368
YNL087W	TCB2	0.136062	0.682325	0.07552	0.145833
YLR138W	NHA1	0.136062	0.230983	-0.0172093	0.000610176
YML115C	VAN1	0.134477	0.666365	0.139236	0.643351
YMR266W	RSN1	0.131313	0.61839	0.0649175	0.111844
YER093C-A	AIM11	0.129734	0.0404677	0.0335695	0.00848516
YPR058W	YMC1	0.129734	0.224316	0.625934	10.7572
YGL006W	PMC1	0.12658	0.151089	-0.108357	0.0576658
YOL081W	IRA2	0.125006	0.127423	0	0.000471972
YKL064W	MNR2	0.123434	0.0668793	0.0409718	0.00848516
YDR303C	RSC3	0.118727	0.303587	0.0203404	0.0140015
YGL077C	HNM1	0.118727	0.109548	-0.144046	0.0384002
YBR294W	SUL1	0.118727	0.0670132	0.194295	0.0496516
YJL062W	LAS21	0.115597	0.12176	-0.147958	0.121851
YNL049C	SFB2	0.115597	0.343289	0.0306192	0.0230748
YCR017C	CWH43	0.115597	0.155913	0.21927	0.692622
YER017C	AFG3	0.114035	0.329441	-0.0579701	0.0139506
YHR192W	YHR192W	0.112475	0.107552	0.0923402	0.0936686
YGR143W	SKN1	0.110916	0.0492544	0.367732	0.725964
YDR245W	MNN10	0.107803	0.098033	0.0543923	0.0284021
YEL022W	GEA2	0.107803	0.216984	-0.304511	1.40503
YPL006W	NCR1	0.106249	0.0695153	-0.260628	0.581937
YLR373C	VID22	0.104697	0.142175	0.158429	0.481645
YLR191W	PEX13	0.103147	0.0492544	0.367732	1.14661
YHR149C	SKG6	0.101598	0.0618834	-0.686164	3.21627
YGL153W	PEX14	0.101598	0.138238	0.0394883	0.0230748
YJR131W	MNS1	0.100051	0.0695153	0.134477	0.0978953
YLR088W	GAA1	0.0969617	0.0155923	-0.0579701	0.00515533
YPL098C	MGR2	0.0969617	0.126645	0.177882	0.423567
YDR011W	SNQ2	0.0969617	0.20511	-0.00288251	0.00590609
YCL001W	RER1	0.093879	0.22066	-0.0214797	0.000471972
YKL065C	YET1	0.093879	0.317612	0.0218044	0.0249335
YMR209C	YMR209C	0.093879	0.0936518	0.1976	0.559555
YBR016W	YBR016W	0.093879	0.230983	-0.0257376	0.00011229
YFL026W	STE2	0.0923402	0.0784708	0.261881	1.17487
YOR090C	PTC5	0.0908029	0.126536	0.093879	0.158813
YHR195W	NVJ1	0.0908029	0.0372731	0.380822	1.25679
YEL042W	GDA1	0.0908029	0.308027	-0.0071955	0.00590609
YDL122W	UBP1	0.0892673	0.226856	-0.100305	0.08052
YGR174C	CBP4	0.0892673	0.0466534	-0.0257376	0.00515533
YOR085W	OST3	0.0892673	0.0918036	-0.0328061	0.00515533
YDL089W	NUR1	0.0892673	0.0404677	-0.149259	0.0782899
YBR086C	IST2	0.0877334	0.236221	0.0320936	0.0411255
YER005W	YND1	0.0877334	0.0624155	0.0409718	0.0122177
YPL270W	MDL2	0.086201	0.0898591	0.107803	0.107021
YHR123W	EPT1	0.0846703	0.0199695	-0.015783	0.00108368
YIL005W	EPS1	0.0846703	0.111901	-0.0648829	0.0140015
YER129W	SAK1	0.0831412	0.0199695	-0.0662614	0.0139506
YIL043C	CBR1	0.0816138	0.386966	0.0484122	0.080547
YPR133W-A	TOM5	0.0816138	0.39288	-0.374066	4.83752
YPL112C	PEX25	0.0800879	0.0480327	0.263612	0.428286
YPR124W	CTR1	0.0800879	0.0523047	-0.232661	0.273348
YOR103C	OST2	0.0785637	0.0509804	0.592919	4.04476
YHR028C	DAP2	0.077041	0.134525	0.00288828	0.0079788
YJL196C	ELO1	0.077041	0.100763	0.0831412	0.0846844
YLR305C	STT4	0.077041	0.165706	0.0709665	0.0613178
YLR360W	VPS38	0.077041	0.00855683	0.0908029	0.0139506
YOL060C	MAM3	0.07552	0.0412742	-0.0114956	0.00108368
YDL121C	YDL121C	0.0740006	0.0750251	0.166503	0.316941
YDR377W	ATP17	0.0740006	0.246737	-0.0214797	0.00127464
YGL203C	KEX1	0.0740006	0.0654355	0	0.00515533
YNL131W	TOM22	0.0740006	0.327353	-0.112367	0.139054
YGL231C	EMC4	0.0724828	0.0404677	0.0203404	0.00992168
YIL016W	SNL1	0.0724828	0.101972	-0.183963	0.277207
YNR013C	PHO91	0.0709665	0.0491808	0.0923402	0.0804501
YHR001W-A	QCR10	0.0709665	0.256664	0.0954196	0.254545
YER110C	KAP123	0.0709665	0.305939	-0.0313952	0.00515533
YDR351W	SBE2	0.0709665	0.0177361	0.272297	0.319912
YDR236C	FMN1	0.0694519	0.0290243	0.323733	0.891496
YER100W	UBC6	0.0694519	0.0404677	0.00868224	0.00632496
YMR129W	POM152	0.0679388	0.141095	-0.0384362	0.00515533
YMR172W	HOT1	0.0679388	0.00772835	-0.0186342	0.00011229
YKR067W	GPT2	0.0679388	0.106737	0.123434	0.378093
YNL268W	LYP1	0.0664274	0.0404677	0.0588937	0.0640105
YGL020C	GET1	0.0664274	0.12044	0.00433459	0.00949758
YLR348C	DIC1	0.0649175	0.0356649	0.32916	1.71416
YNR074C	AIF1	0.0649175	0.0375266	-0.015783	0.00011229
YML048W	GSF2	0.0619024	0.225856	-0.0271541	0.000610176
YJL212C	OPT1	0.0619024	0.0345685	0.00868224	0.00632496
YJR066W	TOR1	0.0603973	0.0290243	0.0439433	0.0320522
YKL008C	LAC1	0.0603973	0.00575913	0.0923402	0.0249335
YOR266W	PNT1	0.0603973	0.0177361	0.011588	0.00515533
YNL297C	MON2	0.0588937	0.0321025	0.0232698	0.00632496
YMR246W	FAA4	0.0573917	0.198866	0.0454314	0.0593809
YML125C	PGA3	0.0573917	0.098033	-0.0676387	0.0230748
YDR452W	PPN1	0.0558912	0.0605095	-0.0922074	0.0486949
YER083C	GET2	0.0543923	0.0987946	0.0394883	0.0549538
YNL192W	CHS1	0.0543923	0.0200261	-0.0648829	0.0166789
YNR021W	YNR021W	0.0528949	0.109905	0.0365259	0.0359317
YPL099C	AIM43	0.0528949	0.0356649	0.0603973	0.0230748
YPR113W	PIS1	0.0528949	0.0615063	0.00868224	0.00949758
YGL022W	STT3	0.0513992	0.0705931	-0.171207	0.339682
YKR018C	YKR018C	0.0513992	0.100763	0.0144996	0.0175164
YNR067C	DSE4	0.0513992	0.0211795	-0.637842	6.84075
YML013W	UBX2	0.0513992	0.0155923	0.232769	0.18564
YOR270C	VPH1	0.0513992	0.16051	0.0908029	0.286364
YER120W	SCS2	0.0499049	0.151084	-0.0129262	0.00515533
YOR246C	YOR246C	0.0499049	0.0155923	0.0679388	0.0268875
YLR066W	SPC3	0.0499049	0.0605095	0.115597	0.0914952
YJL178C	ATG27	0.0499049	0.0573351	0.0203404	0.0175164
YLR020C	YEH2	0.0499049	0.0155923	-0.0565835	0.00632496
YDR345C	HXT3	0.0499049	0.134525	0.139236	0.568396
YEL024W	RIP1	0.0499049	0.153637	-0.00575927	0.00515533
YPL094C	SEC62	0.0484122	0.0626611	0.120294	0.237478
YCL025C	AGP1	0.0484122	0.0211795	-0.124328	0.080628
YGR184C	UBR1	0.0484122	0.0204226	-0.00144197	0.00515533
YDR093W	DNF2	0.046921	0.0177361	-0.0538064	0.0128591
YPL175W	SPT14	0.046921	0.0155923	0.16004	0.0879344
YCL024W	KCC4	0.046921	0.0154711	0.142417	0.0768709
YLR283W	YLR283W	0.0454314	0.00575913	0.104697	0.0175164
YBR110W	ALG1	0.0454314	0.0199695	-0.0827026	0.0305405
YOR321W	PMT3	0.0454314	0.0155923	-0.189034	0.146944
YML081C-A	ATP18	0.0454314	0.0523047	-0.0200577	0.000610176
YGL008C	PMA1	0.0439433	0.123955	0.011588	0.0166789
YDR508C	GNP1	0.0439433	0.0624155	-0.136191	0.121851
Q0050	AI1	0.0439433	0.00553862	-0.360645	0.234392
YCR048W	ARE1	0.0424568	0.0199695	0.00578235	0.00515533
YKL047W	YKL047W	0.0424568	0.0211795	-0.0648829	0.0144905
YDR518W	EUG1	0.0394883	0.0166058	-0.231432	0.549496
YPL085W	SEC16	0.0380063	0.0609053	-0.0482362	0.00949758
YBR046C	ZTA1	0.0380063	0.0199695	-0.00863031	0.00127464
YFL041W	FET5	0.0365259	0.0378767	0.013043	0.0139506
YMR243C	ZRC1	0.0350469	0.0155923	-0.045443	0.00632496
YDR153C	ENT5	0.0335695	0.0199695	0.0247367	0.0230748
YKL120W	OAC1	0.0335695	0.0523047	0.251539	2.29517
YPL221W	FLC1	0.0320936	0.00855683	-0.543001	1.26899
YJR031C	GEA1	0.0306192	0.0155923	0.0203404	0.00969345
YBR229C	ROT2	0.0306192	0.0695153	-0.123004	0.0830106
YKL039W	PTM1	0.0306192	0.0118975	0.0350469	0.0079788
YPL265W	DIP5	0.0306192	0.0177361	-0.116365	0.0631682
YJL183W	MNN11	0.0306192	0.0356649	-0.0271541	0.00011229
YGL167C	PMR1	0.0291463	0.0404677	-0.0243197	0.000610176
YIR024C	YIR024C	0.0291463	0.00855683	-0.0551957	0.00515533
YLR106C	MDN1	0.0291463	0.0509804	0.0203404	0.0140197
YGR175C	ERG1	0.027675	0.0554224	-0.0648829	0.0230748
YDR322C-A	TIM11	0.027675	0.0404677	-0.0894982	0.0619453
YLL048C	YBT1	0.027675	0.0404677	0.0101344	0.0140015
YER113C	TMN3	0.0262051	0.00680276	-0.171207	0.0230748
YNR026C	SEC12	0.0262051	0.0203042	0.104697	0.177342
YHR103W	SBE22	0.0262051	0.00575913	-0.0894982	0.0079788
YGL139W	FLC3	0.0262051	0.0128396	-0.100305	0.0339
YHR117W	TOM71	0.0262051	0.0299138	0.0262051	0.0230748
YPR156C	TPO3	0.0262051	0.0158256	0.013043	0.0128591
YGL038C	OCH1	0.0262051	0.0136973	0.0816138	0.0703955
YEL017W	GTT3	0.0247367	0.00772835	0.00433459	0.00193571
YKL209C	STE6	0.0247367	0.00831494	0.150401	0.0593809
YJL054W	TIM54	0.0247367	0.0299138	-0.0271541	0.000471972
YJL166W	QCR8	0.0247367	0.00818441	-0.115033	0.0320522
YFL004W	VTC2	0.0247367	0.0345685	0.12658	0.351929
YBR291C	CTP1	0.0232698	0.00403024	-0.0313952	0.000610176
YJL039C	NUP192	0.0218044	0.0129861	0.0350469	0.0166789
YIL017C	VID28	0.0218044	0.00302623	0.00433459	0.00590609
YLR056W	ERG3	0.0218044	0.0251387	-0.0313952	0.00194912
YPL207W	TYW1	0.0203404	0.0199695	-0.100305	0.0631682
YGL065C	ALG2	0.018878	0.00855683	0.237864	0.527379
YKL020C	SPT23	0.018878	0.00575913	-0.149259	0.0287955
YMR134W	YMR134W	0.018878	0.00855683	-0.235114	0.308429
YOR241W	MET7	0.0174171	0.0200261	-0.051024	0.0128591
YOL019W	YOL019W	0.0174171	0.00575913	-0.0786098	0.00858805
YEL060C	PRB1	0.0159576	0.0199695	-0.0482362	0.0128591
YNR017W	TIM23	0.0159576	0.0197097	-0.0114956	0.00198075
YNL158W	PGA1	0.0159576	0.00556768	-0.0200577	0.000471972
YBR104W	YMC2	0.0159576	0.00818441	0.0831412	0.0962083
YBR097W	VPS15	0.0144996	0.00575913	0.0877334	0.0613178
YOR153W	PDR5	0.0144996	0.0177361	-0.00863031	0.00590609
YMR296C	LCB1	0.013043	0.0158256	0.0846703	0.121382
YMR272C	SCS7	0.013043	0.0155923	0.192645	1.24931
YOR222W	ODC2	0.013043	0.0177361	0.293359	3.21153
YBR192W	RIM2	0.0101344	0.00855683	0.0664274	0.0613178
YJL172W	CPS1	0.0101344	0.0155923	0.0144996	0.0175164
YDR119W	VBA4	0.0101344	0.00855683	0.0262051	0.00632496
YGR125W	YGR125W	0.0101344	0.00575913	0.0603973	0.0220898
YJR051W	OSM1	0.0101344	0.00855683	-0.0703893	0.0166789
YHR138C	YHR138C	0.00868224	0.00772835	-0.0703893	0.0140015
YMR058W	FET3	0.00868224	0.0155923	0.595097	11.1469
YPR029C	APL4	0.00723157	0.00553862	0.187707	0.690676
YNR039C	ZRG17	0.00723157	0.00302623	0.164884	0.0925205
YHR042W	NCP1	0.00578235	0.0155923	0.0816138	0.182494
YJL012C	VTC4	0.00578235	0.0155923	-0.051024	0.00969345
YGL195W	GCN1	0.00433459	0.0155923	0.0679388	0.146944
YGR012W	YGR012W	0.00433459	0.00403024	0.0528949	0.0538339
YPL232W	SSO1	0.00433459	0.0102584	0.0247367	0.0220898
YDL018C	ERP3	0.00288828	0.00407642	0.013043	0.00515533
YNL257C	SIP3	0.00288828	0.00407642	0.0203404	0.00632496
YLR083C	EMP70	0.00288828	0.011564	-0.0384362	0.00590609
YDR335W	MSN5	0.00144342	0.00575913	0.0634092	0.0635191
YDR135C	YCF1	0	0.00855683	-0.0243197	0.000471972
YGL191W	COX13	0	0.00459779	-0.0621217	0.0160311
YLL031C	GPI13	0	0.00302623	0.0350469	0.00632496
YNL172W	APC1	0	0.00238099	0.194295	0.0613178
YLR324W	PEX30	0	0.00377395	-0.27739	0.158801
YKR089C	TGL4	-0.00144197	0.000819498	0.0892673	0.080628
YDR141C	DOP1	-0.00144197	0.00302623	0.0218044	0.0105993
YPL050C	MNN9	-0.00288251	0.00459779	0.0985055	0.0987765
YHR072W	ERG7	-0.00288251	0.00407642	-0.111031	0.0613178
YBR265W	TSC10	-0.00288251	0.00236043	-0.00144197	0.000471972
YOR165W	SEY1	-0.00288251	0.00772835	-0.14274	0.268213
YLR008C	PAM18	-0.00288251	0.00772835	-0.0962619	0.0576658
YDL058W	USO1	-0.00288251	0.00575913	-0.0468403	0.00757058
YLR372W	SUR4	-0.00432161	0.00573147	0.115597	0.0613178
YDR294C	DPL1	-0.00432161	0.00772835	0.114035	0.378093
YKL179C	COY1	-0.00575927	0.00394067	0.0203404	0.00949758
YHR133C	NSG1	-0.00575927	0.00575913	-0.0565835	0.0139506
YKL165C	MCD4	-0.0071955	0.00329924	0.168123	0.177342
YKL212W	SAC1	-0.0071955	0.00575913	-0.0703893	0.0321117
YOL147C	PEX11	-0.0071955	0.00329924	0.0218044	0.0230748
YPR026W	ATH1	-0.0071955	0.00115954	-0.119024	0.0140015
YDR089W	YDR089W	-0.00863031	0.00302623	0.265345	0.734718
YCR094W	CDC50	-0.00863031	0.000163775	-0.144046	0.0570313
YDL067C	COX9	-0.0100637	0.00407642	-0.115033	0.105779
YDR395W	SXM1	-0.0100637	0.00553862	0.0291463	0.0401157
YDR367W	KEI1	-0.0100637	0.00196058	-0.107018	0.0599724
YML012W	ERV25	-0.0100637	0.00407642	0.0588937	0.092263
YNR030W	ALG12	-0.0129262	0.000108431	0.0740006	0.0541467
YGR255C	COQ6	-0.0129262	0.00302623	-0.0962619	0.0721745
YMR161W	HLJ1	-0.0129262	0.000108431	-0.0342157	0.00194912
YJL151C	SNA3	-0.0129262	0.00269451	0.805913	1.84204
YML028W	TSA1	-0.0129262	0.00407911	0.0892673	0.273729
YDR304C	CPR5	-0.0143553	0.00178685	0.179515	1.12834
YML072C	TCB3	-0.0143553	0.00207473	-0.0229004	8.62848e-05
YOR099W	KTR1	-0.0143553	0.00302623	-0.0621217	0.0186014
YOR086C	TCB1	-0.0143553	0.000959367	-0.041243	0.0082819
YJR077C	MIR1	-0.015783	0.00302623	-0.0524159	0.0139506
YJL208C	NUC1	-0.015783	0.00196058	-0.0607392	0.0122177
YFR002W	NIC96	-0.015783	0.00302623	-0.0579701	0.0128591
YDR483W	KRE2	-0.0172093	0.00264719	0.0262051	0.0139506
YIL075C	RPN2	-0.0172093	0.000959367	-0.045443	0.00848516
YPL084W	BRO1	-0.0172093	2.84049e-05	0.117161	0.291561
YAL014C	SYN8	-0.0172093	0.000959367	-0.0271541	0.00324407
YPR128C	ANT1	-0.0172093	0.00403024	-0.00144197	0.00174185
YCR011C	ADP1	-0.0172093	0.00403024	0.0306192	0.0220898
YNL048W	ALG11	-0.0186342	0.00302623	-0.10165	0.0496516
YLR452C	SST2	-0.0200577	0.00145987	-0.0129262	0.00515533
YOL027C	MDM38	-0.0214797	0.00302623	-0.041243	0.00599289
YPR185W	ATG13	-0.0214797	0.00302623	0.0877334	0.029283
YMR212C	EFR3	-0.0214797	0.00302623	-0.0786098	0.0230748
YDL116W	NUP84	-0.0214797	0.00302623	-0.190299	0.289068
YJL186W	MNN5	-0.0214797	0.000163775	-0.0648829	0.0230748
YMR055C	BUB2	-0.0229004	0.00575913	0.599462	0.970062
YDR458C	HEH2	-0.0243197	0.00575913	0.0144996	0.00516383
YJL082W	IML2	-0.0243197	0.00302623	-0.0662614	0.0139506
YNL219C	ALG9	-0.0243197	0.00302623	-0.051024	0.00949758
YLR026C	SED5	-0.0243197	0.00407642	0.011588	0.0122177
YER019W	ISC1	-0.0243197	0.00553862	0.110916	0.164232
YBR235W	YBR235W	-0.0243197	0.00302623	0.510457	1.78748
YPL078C	ATP4	-0.0257376	0.00407642	-0.10165	0.0819461
YDR316W	OMS1	-0.0257376	0.00403024	0.0694519	0.0830638
YMR149W	SWP1	-0.0257376	0.00553862	-0.0827026	0.0322735
YLR342W	FKS1	-0.0271541	0.00575913	0.0262051	0.0352454
YNL243W	SLA2	-0.0285692	0.00575913	0.013043	0.0140015
YIL076W	SEC28	-0.0299829	0.00575913	-0.0745054	0.0204134
YBL011W	SCT1	-0.0299829	0.00680276	0.0144996	0.0128591
YPR159W	KRE6	-0.0313952	0.00575913	0.0365259	0.0315975
YPR024W	YME1	-0.0313952	0.00855683	-0.0745054	0.0352454
YDR407C	TRS120	-0.0313952	0.00772835	-0.0854247	0.0230748
YGL200C	EMP24	-0.0313952	0.00818441	0.00144342	0.00949758
YJR033C	RAV1	-0.0313952	0.00575913	0.00288828	0.000599918
YOR211C	MGM1	-0.0313952	0.00694018	0.0454314	0.0230748
YBR283C	SSH1	-0.0313952	0.00553862	0.07552	0.162883
YAL023C	PMT2	-0.0313952	0.00772835	-0.137504	0.241365
YCR093W	CDC39	-0.0328061	0.00855683	-0.00575927	0.00632496
YFL048C	EMP47	-0.0328061	0.0102584	0.00144342	0.00858805
YPL246C	RBD2	-0.0328061	0.00575913	-0.136191	0.134884
YDR086C	SSS1	-0.0328061	0.00772835	-0.434028	5.12854
YFR006W	YFR006W	-0.0328061	0.00855683	-0.0370307	0.00590609
YKL203C	TOR2	-0.0328061	0.00575913	0.254978	0.316023
YBR041W	FAT1	-0.0356239	0.00680276	-0.192825	0.339682
YPL274W	SAM3	-0.0370307	0.0128396	-0.0257376	0.000610176
YAL042W	ERV46	-0.0370307	0.00680276	-0.112367	0.0846844
YPR149W	NCE102	-0.0370307	0.00855683	0.413115	6.51615
YBR179C	FZO1	-0.0370307	0.00855683	-0.0717627	0.0180135
YBR029C	CDS1	-0.0370307	0.0128396	-0.159629	0.470456
YNR019W	ARE2	-0.0384362	0.00855683	0.0619024	0.0730685
YDR264C	AKR1	-0.0384362	0.0102584	-0.0370307	0.00590609
YJL034W	KAR2	-0.0398403	0.0155923	-0.173767	0.626829
YOR336W	KRE5	-0.0398403	0.00913512	0.101598	0.137383
YEL036C	ANP1	-0.0398403	0.0101143	-0.0398403	0.00632496
YHR039C	MSC7	-0.041243	0.0128396	-0.0200577	0.00223342
YOR016C	ERP4	-0.041243	0.00772835	-0.0468403	0.00632496
YMR115W	MGR3	-0.041243	0.00714722	-0.0100637	8.62848e-05
YHR188C	GPI16	-0.041243	0.0105592	-0.339137	1.0771
YGR106C	VOA1	-0.041243	0.00855683	-0.0813396	0.0320522
YER166W	DNF1	-0.041243	0.0102584	-0.0440443	0.007135
YLR389C	STE23	-0.041243	0.0155923	0.077041	0.154096
YHR098C	SFB3	-0.0426443	0.0155923	-0.0551957	0.0139506
YBL098W	BNA4	-0.0426443	0.0128396	0.103147	0.177788
YDR519W	FPR2	-0.0426443	0.0155923	-0.147958	0.316687
YOR316C	COT1	-0.0426443	0.0101143	0.0816138	0.0593439
YMR071C	TVP18	-0.0440443	0.0128396	-0.0172093	7.94012e-05
YEL031W	SPF1	-0.0440443	0.0177361	-0.108357	0.119016
YDL204W	RTN2	-0.0440443	0.00855683	-0.112367	0.0634791
YKR054C	DYN1	-0.045443	0.00855683	0.0954196	0.029283
YNL121C	TOM70	-0.045443	0.0199695	-0.0840643	0.0576658
YJR075W	HOC1	-0.045443	0.0131899	0.0159576	0.0140015
YHR007C	ERG11	-0.0468403	0.0199695	-0.00575927	0.00632496
YBR014C	GRX7	-0.0468403	0.0129861	-0.0114956	0.00515533
YLR087C	CSF1	-0.0468403	0.00575913	0.100051	0.0166789
YGL001C	ERG26	-0.0468403	0.016705	-0.0342157	0.00515533
YDL095W	PMT1	-0.0482362	0.0211795	-0.0717627	0.0305405
YPR037C	ERV2	-0.0482362	0.0137115	-0.0758749	0.0148055
YGR157W	CHO2	-0.0482362	0.0211795	-0.0758749	0.0405607
YOR254C	SEC63	-0.0496308	0.0259353	0.0306192	0.0427176
YCR026C	NPP1	-0.0496308	0.0101143	-0.0799754	0.0204134
YCL044C	MGR1	-0.051024	0.0155923	-0.00144197	0.00600139
YGR266W	YGR266W	-0.0524159	0.0155923	-0.0949116	0.0576658
YDL212W	SHR3	-0.0524159	0.0155923	0.0694519	0.0549538
YJL222W	VTH2	-0.0524159	0.00855683	0.1976	0.131163
YIL173W	VTH1	-0.0524159	0.00855683	0.1976	0.131163
YNR065C	YNR065C	-0.0524159	0.00575913	0.1976	0.131163
YBR159W	IFA38	-0.0538064	0.0166058	0.093879	0.0914952
YDR062W	LCB2	-0.0551957	0.0199695	-0.0827026	0.0475843
YPR183W	DPM1	-0.0551957	0.0383264	-0.0071955	0.00632496
YLR104W	LCL2	-0.0551957	0.0158256	-0.204141	0.35416
YKL140W	TGL1	-0.0551957	0.0129861	0.279284	0.652965
YDR182W	CDC1	-0.0565835	0.0177361	-0.0813396	0.0320522
YDL193W	NUS1	-0.0579701	0.0155923	-0.16092	0.170778
YBR196C	PGI1	-0.0579701	0.0406881	0.0439433	0.066797
YLL040C	VPS13	-0.0579701	0.0199695	-0.0593553	0.0140015
YIL085C	KTR7	-0.0593553	0.0155923	0.152003	0.0752426
YDR329C	PEX3	-0.0593553	0.0199695	0.481969	1.22267
YBR106W	PHO88	-0.0607392	0.048084	-0.0786098	0.0475843
YGL027C	CWH41	-0.0607392	0.0200369	0.114035	0.318335
YLR268W	SEC22	-0.0607392	0.0203042	-0.0538064	0.00772564
YML055W	SPC2	-0.0621217	0.0199695	0.106249	0.108677
YML101C	CUE4	-0.0621217	0.0211795	-0.0214797	0.000471972
YIL030C	SSM4	-0.0621217	0.0199695	0.00288828	0.00590609
YLL023C	POM33	-0.0621217	0.0200261	0.0350469	0.0249335
YPR184W	GDB1	-0.0635029	0.0211795	0.181149	0.382748
YMR208W	ERG12	-0.0648829	0.0404677	-0.0243197	0.00011229
YOR327C	SNC2	-0.0662614	0.0295488	0.011588	0.0124323
YKL154W	SRP102	-0.0690147	0.0211795	-0.0745054	0.0220907
YBL042C	FUI1	-0.0703893	0.0321292	-0.134878	0.0631682
YDR178W	SDH4	-0.0703893	0.0158256	0.194295	0.129948
YOR297C	TIM18	-0.0703893	0.0158256	-0.0635029	0.00968223
YGL140C	YGL140C	-0.0717627	0.0158256	0.163268	0.126044
YJR040W	GEF1	-0.0717627	0.0177361	0.0454314	0.0122177
YHR045W	YHR045W	-0.0745054	0.0199695	0.0365259	0.00858805
YBR015C	MNN2	-0.0758749	0.106737	-0.077243	0.0396111
YNL115C	YNL115C	-0.0758749	0.0199695	-0.0962619	0.0172173
YIL147C	SLN1	-0.0758749	0.0102584	0.0619024	0.0140015
YER008C	SEC3	-0.077243	0.0290243	-0.077243	0.0175164
YPL125W	KAP120	-0.077243	0.0153275	-0.336855	0.254545
YPR125W	YLH47	-0.0786098	0.0378767	-0.175045	0.242977
YBL030C	PET9	-0.0786098	0.115255	-0.0731347	0.0352454
YIL124W	AYR1	-0.0786098	0.0356649	0.018878	0.0139506
YKL092C	BUD2	-0.0786098	0.0199695	-0.0342157	0.00515533
YLR220W	CCC1	-0.0799754	0.0491808	0.187707	1.24931
YER014W	HEM14	-0.0799754	0.0345685	-0.0229004	0.00108368
YER001W	MNN1	-0.0813396	0.0509804	0.0694519	0.0925205
YKL073W	LHS1	-0.0813396	0.0496886	-0.194087	0.558229
YGL098W	USE1	-0.0827026	0.0372731	-0.197865	0.143581
YIL077C	YIL077C	-0.0827026	0.0199695	0.556393	1.99695
YKL100C	YKL100C	-0.0827026	0.0404677	-0.00288251	0.000471972
YJR143C	PMT4	-0.0827026	0.0797824	-0.0827026	0.0352454
YML131W	YML131W	-0.0840643	0.0987946	-0.117695	0.144764
YKR039W	GAP1	-0.0840643	0.0155923	0.166503	0.0384002
YOR245C	DGA1	-0.0854247	0.0200261	-0.0607392	0.0124323
YHR161C	YAP1801	-0.0854247	0.0155923	0.0306192	0.00632496
YDR233C	RTN1	-0.0854247	0.142175	0.0528949	0.0925205
YJR117W	STE24	-0.0854247	0.142246	-0.0370307	0.00632496
YML120C	NDI1	-0.0867838	0.142286	-0.147958	0.367996
YPR140W	TAZ1	-0.0867838	0.0211795	0.137648	0.0631682
YPL058C	PDR12	-0.0867838	0.0947121	-0.151859	0.338599
YKL195W	MIA40	-0.0881416	0.0784708	0.0694519	0.0841897
YDR470C	UGO1	-0.0881416	0.048084	0.0588937	0.0640105
YER182W	FMP10	-0.0894982	0.0295488	-0.146655	0.121667
YBR205W	KTR3	-0.0894982	0.107552	-0.0989585	0.0768709
YML034W	SRC1	-0.0894982	0.0575877	0.0159576	0.0139506
YGR231C	PHB2	-0.0894982	0.0951545	-0.121679	0.136072
YML086C	ALO1	-0.0908534	0.1869	-0.0867838	0.0603191
YHR092C	HXT4	-0.0922074	0.0346249	0.0454314	0.0136573
YDR476C	YDR476C	-0.0922074	0.0491808	0.145605	0.234549
YMR214W	SCJ1	-0.0922074	0.0711175	-0.0482362	0.00632496
YBR140C	IRA1	-0.0935602	0.0384735	0	0.000471972
YDR372C	VPS74	-0.0935602	0.0803193	0.0603973	0.080628
YNL044W	YIP3	-0.0949116	0.203332	-0.123004	0.194257
YDR326C	YSP2	-0.0949116	0.0609575	-0.231432	0.121382
YBR068C	BAP2	-0.0976108	0.058985	0.00288828	0.00515533
YGR060W	ERG25	-0.0976108	0.0841752	-0.0827026	0.0251284
YOR291W	YPK9	-0.0989585	0.0345685	0.104697	0.0469098
YLR096W	KIN2	-0.100305	0.0404677	0.0892673	0.0343644
YNL083W	SAL1	-0.10165	0.0356649	0.00288828	0.00108368
YLR093C	NYV1	-0.10165	0.0656655	-0.0229004	0.00011229
YFR041C	ERJ5	-0.102994	0.0369002	-0.132248	0.11069
YLR378C	SEC61	-0.102994	0.0356649	-0.252173	0.347708
YKL150W	MCR1	-0.105678	0.282191	-0.00288251	0.0079788
YGR147C	NAT2	-0.105678	0.0797824	-0.105678	0.0640105
YPL063W	TIM50	-0.107018	0.308027	-0.0200577	8.62848e-05
YLR100W	ERG27	-0.107018	0.169303	-0.0285692	0.00127464
YMR089C	YTA12	-0.107018	0.229882	-0.00863031	0.00515533
YPL019C	VTC3	-0.107018	0.0488637	-0.24245	0.363073
YGR033C	TIM21	-0.107018	0.0423519	0.261881	0.584907
YHR094C	HXT1	-0.109695	0.126536	-0.0593553	0.0128591
YPL249C	GYP5	-0.109695	0.0404677	-0.284514	0.179635
YBL017C	PEP1	-0.111031	0.213834	-0.0989585	0.080547
YBR222C	PCS60	-0.112367	0.220976	-0.0143553	0.000610176
YKR016W	FCJ1	-0.112367	0.308262	-0.0854247	0.0593809
YEL002C	WBP1	-0.1137	0.222457	-0.0426443	0.00632496
YOR065W	CYT1	-0.1137	0.15977	-0.263034	1.27528
YGR281W	YOR1	-0.1137	0.0431267	-0.186501	0.268213
YBR171W	SEC66	-0.1137	0.154083	-0.0496308	0.00841456
YPR091C	YPR091C	-0.116365	0.144769	0.0218044	0.0166789
YLR057W	YLR057W	-0.116365	0.0695153	-0.045443	0.00632496
YGR082W	TOM20	-0.116365	0.292875	-0.0813396	0.0451725
YBR023C	CHS3	-0.117695	0.0964763	-0.0827026	0.0265251
YLR436C	ECM30	-0.119024	0.0211795	-0.015783	8.62848e-05
YER074W-A	YOS1	-0.120352	0.0199695	0.172994	0.0925205
YDR297W	SUR2	-0.120352	0.0624155	0.62371	5.6351
YJL171C	YJL171C	-0.123004	0.157024	-0.329985	1.54278
YGL057C	GEP7	-0.123004	0.0444556	-0.126973	0.0576658
YPR139C	VPS66	-0.124328	0.0356649	-0.15056	0.0576658
YOR161C	PNS1	-0.126973	0.0575877	0.242977	0.47066
YPL134C	ODC1	-0.128293	0.0987946	-0.136191	0.102383
YGR055W	MUP1	-0.129613	0.166273	-0.14274	0.125951
YMR145C	NDE1	-0.132248	0.549344	-0.134878	0.265476
YML029W	USA1	-0.132248	0.0860606	0.0724828	0.0351029
YGR235C	YGR235C	-0.133564	0.174683	-0.0949116	0.0496516
YKL201C	MNN4	-0.134878	0.21073	-0.15056	0.176309
YEL063C	CAN1	-0.134878	0.0404677	0.365871	0.591649
YHR003C	YHR003C	-0.136191	0.106141	0.0262051	0.0122177
YAL007C	ERP2	-0.136191	0.339139	-0.0648829	0.0166789
YBR037C	SCO1	-0.137504	0.151734	-0.0935602	0.0475843
YER154W	OXA1	-0.138814	0.0754818	-0.0313952	0.000610176
YLL066C	YLL066C	-0.140124	0.0898591	-0.0285692	0.000471972
YLL067C	YLL067C	-0.140124	0.0898591	-0.0285692	0.000471972
YGR260W	TNA1	-0.14274	0.186918	0.0908029	0.122661
YNL149C	PGA2	-0.145351	0.178898	-0.100305	0.0488152
YKR066C	CCP1	-0.146655	0.75079	-0.0703893	0.0320811
YMR015C	ERG5	-0.147958	0.477981	-0.120352	0.156174
YHR132C	ECM14	-0.147958	0.151089	-0.00575927	0.00515533
YJL002C	OST1	-0.147958	0.343289	-0.0758749	0.0322513
YNL169C	PSD1	-0.147958	0.334103	-0.0962619	0.0747677
YNL323W	LEM3	-0.149259	0.174683	-0.0172093	8.62848e-05
YHR190W	ERG9	-0.149259	0.781236	-0.0384362	0.00590609
YNL217W	YNL217W	-0.15056	0.0526562	-0.550901	2.78871
YNR040W	YNR040W	-0.151859	0.110942	0.0573917	0.0140015
YKR065C	PAM17	-0.151859	0.107892	0.174621	0.117137
YPL234C	VMA11	-0.154454	0.189639	-0.0745054	0.0199466
YJL192C	SOP4	-0.154454	0.222655	-0.0271541	0.00108368
YLL006W	MMM1	-0.155749	0.134525	0.172994	0.354654
YNL156C	NSG2	-0.155749	0.191561	-0.10165	0.0426489
YPL259C	APM1	-0.155749	0.165841	0.136062	0.126733
YOR175C	ALE1	-0.155749	0.299245	-0.0935602	0.0496516
YNL181W	YNL181W	-0.157044	0.343623	-0.140124	0.11578
YMR019W	STB4	-0.157044	0.0404677	-0.0524159	0.00515533
YDR513W	GRX2	-0.158337	0.943908	0.00578235	0.0135368
YLR336C	SGD1	-0.159629	0.224983	-0.0962619	0.0435319
YDL174C	DLD1	-0.159629	0.950947	-0.0200577	0.000610176
YDR481C	PHO8	-0.159629	0.285691	-0.051024	0.00969345
YBR054W	YRO2	-0.16092	0.237294	-0.112367	0.0697214
YAR002C-A	ERP1	-0.16092	0.41569	-0.0881416	0.0538339
YML075C	HMG1	-0.16221	0.859358	-0.0621217	0.0230748
YLR214W	FRE1	-0.163499	0.375737	0.174621	0.188172
YDR033W	MRH1	-0.164786	1.04288	0.0892673	0.268213
YOR036W	PEP12	-0.164786	0.134525	-0.311503	1.46729
YGL012W	ERG4	-0.164786	0.226856	-0.0356239	0.00590609
YHL050C	YHL050C	-0.166073	0.139447	-0.0285692	0.000471972
YMR197C	VTI1	-0.168642	0.342454	0.0262051	0.0175164
YML031W	NDC1	-0.169925	0.135351	-0.0935602	0.0175164
YDR204W	COQ4	-0.171207	0.122891	-0.302173	0.378093
YHR036W	BRL1	-0.172488	0.0818821	0.254978	0.243639
YER044C	ERG28	-0.173767	0.524611	0.171368	0.729558
YMR110C	HFD1	-0.175045	0.604732	-0.211635	0.930404
YLL015W	BPT1	-0.175045	0.158055	-0.210389	0.204897
YIL140W	AXL2	-0.176323	0.166207	-0.362891	1.14981
YPL053C	KTR6	-0.176323	0.418843	-0.045443	0.00590609
YOR271C	FSF1	-0.176323	0.572554	-0.0257376	0.000610176
YKR100C	SKG1	-0.178874	0.0918036	-0.209141	0.0756646
YKL119C	VPH2	-0.180148	0.337524	-0.157044	0.0830638
YKL077W	YKL077W	-0.182692	0.756939	-0.0299829	0.000610176
YOL088C	MPD2	-0.182692	0.146447	-0.288063	0.808469
YER141W	COX15	-0.185232	0.364106	-0.121679	0.121851
YIL014W	MNT3	-0.185232	0.198866	0.0985055	0.0475843
YDR180W	SCC2	-0.186501	0.0964763	-0.0384362	0.000610176
YLR207W	HRD3	-0.187768	0.0992774	-0.260628	0.145833
YNL321W	VNX1	-0.189034	0.333484	0.0203404	0.00969345
YGR284C	ERV29	-0.190299	0.614182	-0.133564	0.126652
YLR450W	HMG2	-0.190299	0.142367	-0.0976108	0.0486949
YPR098C	YPR098C	-0.197865	0.0890087	-0.0496308	0.00515533
YHR063C	PAN5	-0.200379	0.893201	0	0.0082819
YKL051W	SFK1	-0.201634	0.236221	0.158429	0.135136
YDR497C	ITR1	-0.202888	1.19321	-0.111031	0.0841897
YIL027C	KRE27	-0.204141	0.346855	-0.0257376	0.000610176
YDL217C	TIM22	-0.210389	0.137284	-0.146655	0.026127
YMR162C	DNF3	-0.211635	0.142033	0.106249	0.0454734
YPR028W	YOP1	-0.212881	0.954393	-0.422233	5.04682
YNL280C	ERG24	-0.226509	0.725795	-0.0648829	0.0139506
YAL030W	SNC1	-0.230203	1.00053	0.0174171	0.0128591
YPL227C	ALG5	-0.232661	0.495694	-0.137504	0.0768709
YIL136W	OM45	-0.246104	1.94831	0.0424568	0.0576658
YMR054W	STV1	-0.246104	0.797899	-0.0867838	0.029283
YNL111C	CYB5	-0.252173	2.23019	-0.238787	1.29024
YJL073W	JEM1	-0.259423	0.751598	-0.386259	1.525
YOR093C	YOR093C	-0.275007	0.39564	-0.358396	0.841989
YLL012W	YEH1	-0.275007	0.273701	0.0892673	0.0287955
YGR112W	SHY1	-0.285698	0.951834	-0.0143553	0.000471972
YMR313C	TGL3	-0.288063	0.22403	0.0218044	0.00632496
YOR219C	STE13	-0.295135	0.242924	0.452057	1.08738
YLL055W	YCT1	-0.297485	0.483943	0.147202	0.0631682
YDR375C	BCS1	-0.298658	0.552301	-0.0398403	0.00590609
YFL034W	YFL034W	-0.305679	0.370176	0.0247367	0.00632496
YGR028W	MSP1	-0.308011	1.08944	-0.27023	0.351929
YOR106W	VAM3	-0.321928	0.787259	-0.597412	2.78119
YER026C	CHO1	-0.324235	1.0772	-0.158337	0.180041
YBR183W	YPC1	-0.337996	0.695106	-0.10165	0.0230748
YGL055W	OLE1	-0.355016	2.98454	-0.102994	0.080628
YIL111W	COX5B	-0.355016	1.25384	0.426625	3.28504
YIL065C	FIS1	-0.364012	1.57349	-0.133564	0.0422375
YOR356W	YOR356W	-0.375178	5.42566	-0.250962	1.50099
YJL094C	KHA1	-0.403813	1.6955	-0.342555	0.18564
YHR176W	FMO1	-0.404903	1.13403	-0.453122	2.09584
YBR038W	CHS2	-0.413594	1.50508	-0.0100637	0.000132436
YGR032W	GSC2	-0.41792	0.96553	-0.0894982	0.00858805
YGL226C-A	OST5	-0.447844	3.62513	-0.252173	0.89328
YOR273C	TPO4	-0.457332	0.85101	-0.504875	1.4241
YPR155C	NCA2	-0.491597	1.92371	-0.051024	0.00632496
YIL087C	AIM19	-0.495695	2.08186	0.382702	1.31801
YBR024W	SCO2	-0.526069	1.93128	0.0985055	0.0351029
YBR185C	MBA1	-0.52707	2.12901	0.114035	0.0475843
YDR079W	PET100	-0.54498	2.25098	0.15682	0.0925205
YDL046W	NPC2	-0.546956	5.25087	0.0724828	0.080547
YBR074W	YBR074W	-0.54893	0.951834	-0.0342157	0.000471972
YOR081C	TGL5	-0.567545	0.914397	0.567041	0.612152
YDR434W	GPI17	-0.58111	4.04778	-0.617298	8.15035
YGL255W	ZRT1	-0.584	2.68944	-1.09153	15.2759
YBL057C	PTH2	-0.617298	4.4783	-0.587845	6.5441
YJR118C	ILM1	-0.635058	5.88097	0.129734	0.107966
YOL130W	ALR1	-0.762136	1.9033	-0.0935602	0.00858805
YOL053W	AIM39	-1.09694	12.4372	-0.196607	0.102383
YML054C	CYB2	-1.55189	15.4072	-1.2857	15.2759
