# Supplementary material for: The Dsc ubiquitin ligase complex identifies transmembrane degrons to degrade orphaned proteins at the Golgi
Source: Nat Commun. 2024 Oct 26;15:9257. doi: 10.1038/s41467-024-53676-6 (PMC11513148; doi:10.1038/s41467-024-53676-6)
Supplement: Supplementary file 6 — Supplementary Data 4 [file 41467_2024_53676_MOESM6_ESM.xlsx]

## Sheet: tul1_ID
Supplementary Data 4. Amino acid sequences of predicted transmembrane domains (TMDs) of protein upregulated in tul1Δ cells
	TMD	Sequence	length			TMD length = 18 amino acids
Cox1	1	IAVLYFMLAIFSGMAGTAMSL	21			TMD length < 18 amino acids
Cox1	2	LLYNGFGGILAPMVLFFIMLVAHGVVLV	28
Cox1	3	NNIAFWVLPMGLVCLVTSTLV	21
Cox1	4	IFNIAGLLSSISTLHLAFIAL	21
Cox1	5	FVWSIFITAFLLLLSLPVLSAGI	23
Cox1	6	IIGFGPIILIYVEPHGFFWFL	21
Cox1	7	ISMVYAMASIGLLGFLVW	18
Cox1	8	FIKIGTPIAIIMTASTFYA	19
Cox1	9	MLYAIAFLFLFTMGGLTGVAL	21
Cox1	10	GAFLSFIAGMSLVYHFHG	18
Cox1	11	IQFWLIFIGANVIFFPMHFL	20
Cox1	12	LIYIFLFLSLTAIFSGISAVY	21
Cox10	13	RLTILVMLSAICSYAL	16
Cox10	14	IANASGSCLTTGVTLCLL	18
Cox10	15	AFEFAALIGTLGVSILYFGV	20
Cox10	16	YAWGYLAINSAGLIAVT	17
Cox10	17	WLGALVGMVPPLMGWA	16
Cox10	18	FHPFQWAFLLGALCWS	16
Cox10	19	VSLRYSILMFPLCFGL	16
Cox10	20	FKFAWFTLWANILGSDIQ	18
Cox10	21	KTFMASVLHL	10
Cox10	22	KHIIALILIA	10
Elo2	23	LFRGGFIIVYYATIAYLVPPL	21
Elo2	24	LVLTSLSLTLLLLMVEQLV	19
Elo2	25	FFTDIFEIFKVIYNMYYLTVL	21
Elo2	26	FLHTYHHGATALLCYT	16
Elo2	27	LFYYWYMVVHVGLNLSIPVWSI	22
Elo2	28	WVTRFQIIQFVLDIGFIYFAVYQKAV	26
Elo2	29	IYFSIFLVLYSSIIACGAFTATT	23
Hmx1	30	VMLLVLSIIAIWVLYFLV	18
Csg2	31	LLWFSSVIGYVIQT	14
Csg2	32	WLRSAPVLLLWSAFYMFTLYF	21
Csg2	33	VAKLTVLALIMIVADLTYNMAL	22
Csg2	34	VIEFIATNQMLAVDF	15
Csg2	35	FLIMMNAVIGILIISYT	17
Csg2	36	WLVAFPGMILAGLGCILAGKL	21
Csg2	37	THMALIGIIGMVILLPFI	18
Csg2	38	LISILSPLSGFIISGLLSFWF	21
Csg2	39	TCNLGAIIFMGLAEWV	16
Csg2	40	LTVSLVLLSVTLMIYGIVEWR	21
Tpo5	41	GLGLGLMSPVLGMCTSMAIGL	21
Tpo5	42	VIEGLSLSSFWICVGSILFGLMITLPGG	28
Tpo5	43	WLMLIGNWTMSTSITFAGAQLTISLI	26
Tpo5	44	LNVLGVVTVVLYFVIVTYF	19
Tpo5	45	TINKVCVYWIIYAIIFIDILLLVF	24
Tpo5	46	LMSFGQLTFNSQQFGIIFSLF	21
Tpo5	47	NAVLLSAFSGVIFLIPIML	19
Tpo5	48	ISGIGSFLLNGLILLVLFFSL	21
Tpo5	49	VVLSMIISYFLGLLALI	17
Tpo5	50	VLPIFTASCLCLVAAGIFANF	21
Tpo5	51	WFINIVSIVWLLLSMVSVCLP	21
Tpo5	52	GWKFYLGTIVLICFVYVMLAYNM	23
Alg3	53	IVMPLLILFESMLCKI	16
Alg3	54	AMQLALTLLYLYRFFV	16
Alg3	55	PWCVVLACLS	10
Alg3	56	AVIAGLVTVVMFLTTF	16
Alg3	57	SLALVISATYSMAVSI	16
Alg3	58	IFLSIMMAPFYLLANM	16
Alg3	59	VILTLLDLVAMIAWQVAVAV	20
Alg3	60	VFLTTLAILHSILLAL	16
Alg3	61	TIPFVLIASNFIGVLF	16
Alg3	62	WFILIPLTWHYWSLF	15
Alg3	63	PFFVGPIWYVLHEWCW	16
Alg3	64	LALLLLLVTNLALLLT	16
Ftr1	65	LLVSIVIVAELCERFVVFF	19
Ftr1	66	VWVGVLLGFIICLAIGAGFIGA	22
Ftr1	67	LMPIGMMSIMITAIMCFIGEW	21
Ftr1	68	FLLPFITVLREGLEAVVFVAG	21
Ftr1	69	YYLLYGVLGGCILGVVVPLPY	21
Ftr1	70	IFLILSTSILYLISAGLF	18
Ftr1	71	FIMLSLVIILVLWYINYCLMSSL	23
Neo1	72	LLYEQFKFFYNLYFLVVALSQAV	23
Neo1	73	AMTVTLVFALPVIY	14
Neo1	74	LEINSISKILCACVFALSILLVAF	24
Neo1	75	LNVRLSVPIITSFLILYRLI	20
Neo1	76	LIIAICQAVYSICSLF	16
Neo1	77	LTLSFVPAMTYCTAYGVMLWG	21
Neo1	78	FFVWVLLSLFQGSVIQLFSQA	21
Neo1	79	IELAVMILENVVLATFSIAVM	21
Neo1	80	TMLVTEIATLLFYIVSVPFLG	21
Neo1	81	IAKATWVPFISILLIVLLGAY	21
Iks1	82	VCYKLVSMILTIIIFK	16
Iks1	83	FVMGLLILSMYSLW	14
Vht1	84	IIIALYFFMLCWSKSVDLNNY	21
Vht1	85	LLYMFPLQFVIAGVNAITSTY	21
Vht1	86	IILPVMDLGWTWFTFAC	17
Vht1	87	VPYYAAGFASLIF	13
Vht1	88	CLFFCGQQLGSVTSGLLQ	18
Vht1	89	FFGIIATPLSIAIADILFMW	20
Vht1	90	AFWVLVVFDTCSWNNMTAYSG	21
Vht1	91	GFACFIVYAFGLCAPIV	17
Vht1	92	WIFMVFAAIMNTVSCALLIKW	21
Vht1	93	FSWLCPSAAVSFYTTFFAYWKA	22
Vht1	94	ITWIAIYSFSQSTYAWIPTLA	21
Vht1	95	FFLVVFTWLGYIAGFILSVTYG	22
Cpr8	96	ALVYFLLLVSIGLMIKPL	18
Aim31	97	PLVPIGCLLTTGAVILAA	18
Aim31	98	IFSGAVLAVLTAAQLGVRWRF	21
Ymb8	99	LGLLMLGLVIILWVLSSFLINLIF	24
Ymb8	100	VVAKATPFLYFIFAATNTYTIF	22
Ymb8	101	IKLSAEFCILWFTANLVTNAS	21
Ymb8	102	GIFLTFFSSTTSLITQ	16
Ymb8	103	SKVLGSFISFVGIIMVT	17
Ymb8	104	LLTSYVGYLVAGALALLNGIL	21
Ymb8	105	IFFGFVGLFNLLFLWPSLIVL	21
Ymb8	106	AWCFDSVFTILCNVFIIVV	19
Ymb8	107	LTVTVGLSITIPLAMFGDVIF	21
Ymb8	108	NIIFFSGLILTAGFLYLA	18
Orm2	109	GAWLIHIVVIVLLRLFYSLF	20
Orm2	110	VLHFMIYFGIIYTMNTLTWTW	21
Orm2	111	FLLIVPIVLFLISN	14
Orm2	112	LKPVVGILVTVALNSLFL	18
Gnt1	113	IVFILFGVLTVFVV	14
Dgk1	114	IPRKVFHSSIGFITLYLY	18
Dgk1	115	ILDLIFLIIFAYILPWLV	18
Dgk1	116	GVLWYILGLIFSF	13
Dgk1	117	ITAAATDSWSLLFLSILTV	19
Dgk1	118	LAGSIAAFTVGVITCWVFYGY	21
Dgk1	119	IGESLAAVVGGLLSLMNL	18
Dgk1	120	FTIPVLSSLFMNAVI	15
Yif1	121	MYMPIMGLVTYILIWNTQ	18
Yif1	122	LLYLGLKLILLDLCVFALTSSL	22
Yif1	123	LVELLCYVGYKFVPLILAQLLT	22
Yif1	124	LLFVGFAIFLYFKILINL	18
Yif1	125	YFLFVYGFIWQNVLMW	16

## Sheet: vps4_ID
Supplementary Data 4. Amino acid sequences of predicted transmembrane domains (TMDs) of protein upregulated in vps4Δ cells
	TMD	Sequence	Length			TMD length = 18 amino acids
Ste2	1	MWMVILTLAAAGCRVGFMIAQTVT	24			TMD length < 18 amino acids
Ste2	2	TPIFIINQVSLFLIILHSALYFKYLLSN	28
Ste2	3	IQFVLSTEISAVLLVQIINTAG	22
Ste2	4	IGLMLTSISFTLGIATVTMYFVSA	24
Ste2	5	ALILKVVLVFSMFNISSALLITSA	24
Ste2	6	FHILLIMSCQSLLVPSIIFILA	22
Ste2	7	ATAWMSSLPLSLVALLTAVTTL	22
Can1	8	GMIALGGTIGTGLFIGLSTPL	21
Can1	9	TVSYALSGMFLYSILAGV	18
Can1	10	MYWFSWAITFALELSVVGQVI	21
Can1	11	FLNMITIIVWFISIWAAL	18
Can1	12	FWVASIKVLAIIGFLIYCFCMV	22
Can1	13	IGVLETGQFTFAANILSSVWGLF	23
Can1	14	VVFRILTFYIGSLLFIGLLV	20
Can1	15	GVYINSNAASIITTLIVANFI	21
Can1	16	PYIAVFVTAAFGALAYMET	19
Can1	17	ISIFLWAFFGAVGTINLLWEFV	22
Can1	18	LAYYAATFMTIIIIIQGFTAF	21
Can1	19	ICQFLIWVALFLFISIYAAAF	21
Hip1	20	TLAVGGAIGTGLYVNTGA	18
Hip1	21	GLSNIVTFLCTSIIVWDIVL	20
Hip1	22	LNYLAQWLVLLPLELVAASITI	22
Hip1	23	VDLMNALAITAYFIAVWAD	19
Hip1	24	FVLSMIKILSIIGFTILGIVLS	22
Hip1	25	MEIGSYSFAATVFVSCLG	18
Hip1	26	TFWLITASYVTILTLIGCLV	20
Hip1	27	CAYVASNAVSVVAILIIANML	21
Hip1	28	MNAILLTLFFGLLSFVAA	18
Hip1	29	LNIAMWCFITSLGSLASLWTFV	22
Hip1	30	SWYGFIVLFLVLIASFWTSLF	21
Hip1	31	YLKHGVYCVILIPFSLYGEFF	21
Ste6	32	LLMIMIIGTVATGLVPAITSI	21
Ste6	33	WSTLSLWMVPVSAAGLAMVAM	21
Ste6	34	ASAITFQNLVAICALLGTSFY	21
Ste6	35	FVVAFFTIIPSSCLIILTLSW	21
Ste6	36	ILRFLTLTMFVQGFWFGSAMI	21
Ste6	37	LVVIQHLTNNLTSGLMICSHF	21
Ste6	38	ILILGLLCSLIAGATNPVFSY	21
Ste6	39	LLFGKAFNFIGDAAAVGLVLL	21
Ste6	40	FLSAMTSFVTVSTIGLIWALV	21
Ste6	41	LIGGYIASFIIILPFMSICVL	21
Ste6	42	GFGISMTNMIVMCIQAIIYYY	21
Ste6	43	IQSVLSTCSMITFLLLTFTTF	21
Atn1	44	AMVLHQVCNAMIMVLLISMII	21
Atn1	45	QVLGILVNVAIVFSIVGGTIW	21
Atn1	46	LSKLAVLLFWIAVLFAIIVMA	21
Atn1	47	MTITLVVVLSSPIMSLAVCIA	21
Atn1	48	FVLQLLAENVAQALYLIIGLV	21
Atn1	49	LGLGMAPFCSTVVIIWLVEVP	21
Atn1	50	VIIDTFAYGIIMTGSCMASFT	21
Atn1	51	VEWALILACWTMTAFAAS	18
Atn1	52	FLFWSIIFGFVSAFPVVYIPVI	22
Atn1	53	YLEAGIWFAITFAIALGWEA	20
Chs2	54	LYQFIQMLFSWFSIANFVLTFYYL	24
Chs2	55	IIFLSALDCFILYKFFIFL	19
Chs2	56	FITSMVILSICATYSLICGFV	21
Chs2	57	MLSSFFYLGYTSLLSIVIDVF	21
Chs2	58	IVMIWMLSNLILIMSIIQVF	20
Chs2	59	AMSGVVRFAALAAVSWLIFIL	21
Sna3	60	LLLMVLAVFIPPVAVWK	17
Sna3	61	YCAHIIAPFFLLLFLLLNLLT	21
Fcy2	62	WFSANMVIASYALGALG	17
Fcy2	63	FFAVFILGMINFFIIVLV	18
Fcy2	64	FSLINVIACVGWGIVNTSVSA	21
Fcy2	65	FFTVLVTGGIIILCGAWI	18
Fcy2	66	YEKWSWVPNFAVFLVIIAQLS	21
Fcy2	67	AYTTWGAAFGFISSGFSLV	19
Fcy2	68	IFFSLVAGLAFPLFFTMILGAASA	24
Fcy2	69	YMNPINNAITSLALLVCCFQGFG	23
Fcy2	70	VWTMAGNAATLGISIPATYYF	21
Fcy2	71	IAIYIALYYGISDMFN	16
Fcy2	72	IAGTAALIVGAFGVALGM	18
Fcy2	73	LINYIIFAWSAGLEFGI	17
Gap1	74	MIAIGGAIGTGLLVGSGTA	19
Gap1	75	GLAMVMAYIMTGTSGWGILL	20
Gap1	76	NYMLQWLVVLPLEIVSASITV	21
Gap1	77	VGFMNIIVIALWFLAVFGD	19
Gap1	78	FVFSFIKVITVVGFIILGIILN	22
Gap1	79	VLESGAFSFAATVFVSCV	18
Gap1	80	VFWRITLFYILSLLMIGLLV	20
Gap1	81	SCAYIASNGVSLVAILIVVNVV	22
Gap1	82	LVGIAVTSAFGLIAFVAA	18
Gap1	83	ICIGGWTFLSSLGSLALLWNF	21
Gap1	84	GSYWGLFMVIIMFIAQFYVAVF	22
Gap1	85	YIKHGIYMVMVLPFSLYAEFF	21
Hxt2	86	VICLCLMIAFGGFVFGWDTGTIS	23
Hxt2	87	LTLGGFACGINFIGVILG	18
Hxt2	88	IGLMCVVLVYIVGIVIQIAS	20
Hxt2	89	LVAIGGVGMGSIIRGIFYQYW	21
Hxt2	90	GTCVSFYQLMITLGIFLGYCT	21
Hxt2	91	MLMGAIMFIAFAFNLGLPV	19
Hxt2	92	VIMGIMIQSLQQLTGNNYFFY	21
Hxt2	93	LAVFTSAFNVIGLVISTQF	19
Hxt2	94	LGGSASMAICFVIFSTVGV	19
Hxt2	95	AWSIAFFFIFLCTFVIMV	18
Hxt2	96	AIAVGANWIWGFLIGFFTPFI	21
Hxt2	97	FFFVYFFSFVLCGMFVYGYSF	21
Agp1	98	VLMIALGTGIGTGLLVGNGTA	21
Agp1	99	GCAQIICYLISGMIAYGILLG	21
Agp1	100	AWVYCLQWLCVCPLELVTASMTI	23
Agp1	101	FINITIVLVYFIIVFVD	17
Agp1	102	FFFNCCKILMMTGFFILGIII	21
Agp1	103	IAIFESGGFAFAATVLTAAVG	21
Agp1	104	MIYRILFLFLATIILLGFLV	20
Agp1	105	SSYFSSNAMSLVSLLIVANIF	21
Agp1	106	LIAMGVSALFAVIAFCAA	18
Agp1	107	LCIATWTFLQSLGSIALLWTF	21
Agp1	108	GSAYACIMMILILIAQFWVAI	21
Agp1	109	WVKYGVYLAILIPMALYNEFF	21
Emc1	110	IFYTIVLLVFITILLK	16
Hmx1	111	VMLLVLSIIAIWVLYFLV	18
Erg3	112	FVYSLSATFLYLLLGFITVIVWLSLF	26
Erg3	113	IKLAVSAIPWMSMLTVPWFVM	21
Erg3	114	ALYVGCDTFFIFTFYEIILKR	21
Erg3	115	GFLQSISYHIYPLIL	15
Erg3	116	MVTWFNVFTFLILYSV	16
Hxt1	117	ICCVMVAFGGFIFGWDTGTIS	21
Hxt1	118	LVIGGIACGINFISVILG	18
Hxt1	119	IGLIVVVVIYTIGIIIQIASI	21
Hxt1	120	LVTIGGVGLGSIIRGIFYQYW	21
Hxt1	121	GTLVSCYQVMITLGIFLGYCT	21
Hxt1	122	FMMGGIMFLAWAFCLGLPV	19
Hxt1	123	IMIQSLQQLTGDNYFFY	17
Hxt1	124	LSCCTSFFNVVGFVISTEF	19
Hxt1	125	NCLMWGAVGMVCCYVVYASVGV	22
Hxt1	126	AIPAWTTAFCFIYFCAFVIMC	21
Hxt1	127	IASAANWIWGFLISFFTPFI	20
Hxt1	128	FFFVYFYAFVMCGMFVYGYYF	21
Lyp1	129	GMIALGGTIGTGLFVGISTPL	21
Lyp1	130	GLSQTVFYVITGMFIYAILSG	21
Lyp1	131	MYWFNWAITYAVEVSVIGQVI	21
Lyp1	132	FFNMLTIIVWFIAIWAAL	18
Lyp1	133	FWVASVKVLAIMGYLIYALIIV	22
Lyp1	134	IGVLETGQYTFAANILSSVWGLF	23
Lyp1	135	VVFRIVLFYIMSLFFIGLLV	20
Lyp1	136	GVYVNSNAASVVTILVVANFI	21
Lyp1	137	PYLGVVCTAALGLLAFLVV	19
Lyp1	138	IHALSIFLWACLGALTSINIL	21
Lyp1	139	YGAYYAAFFVTVIIFIQGFQA	21
Lyp1	140	YIQCGIFVVALLILSIYSTFF	21
Fre1	141	LINLITAATLVAVWFFVLGWACW	23
Fre1	142	GLVVLIFVILTILSLSFG	18
Fre1	143	IGFLYVVPFLAIAMLDA	17
Fre1	144	WSAYVCFMLAVVHSIVMTA	19
Fre1	145	ESQFIIISMLITAVIGWR	18
Fre1	146	IFLLIHKAMNIMFIIAMYYH	20
Fre1	147	IIRVIRCFRDFCLIGAMSWIW	21
Cot1	148	IISLLLLDTVFFGIEITTGYL	21
Cot1	149	WLAVVLSIIDNLMHFSDAILA	21
Cot1	150	ILGALINAVFLIALCVSILIEAL	23
Cot1	151	FLFLGVTNSILGAVGVYLVF	20
Cot1	152	VFLHVLGDALGNIGVMLSAFFI	22
Cot1	153	PLASSFIIGTIILSVLPDTYY	21
Pep12	154	VYLLIVLLVMLLFIFLIM	18
Ptr2	155	LIAIVELSERFSYYGLSAPFQ	21
Ptr2	156	AVYGGFVPTVYCWFQFFYSLG	21
Ptr2	157	TICCGTAIYIAGIFILFITSI	21
Ptr2	158	NAKIMGTAIGILIIAAIFGGI	21
Ptr2	159	VFMFFYFMINVGSLSLMATTEL	22
Ptr2	160	GFILTVVAIWFFCFPLLYAAW	21
Ptr2	161	VFIFYPIYWTQYGTMISSFI	20
Ptr2	162	IFPYVFKEFIPIFIILAISDFAQLFD	26
Ptr2	163	IFFGFMFGSFAMTWAAVL	18
Ptr2	164	LGTISAFIESFSILVYAPI	19
Ptr2	165	FIMSIFLLTNAFGSAIGCALS	21
Ptr2	166	CLWFLCGSIFCAVALGTFLWT	21
Sur1	167	YLICFNILLLLSIIYYTFDLL	21
Sur1	168	YFTFEGYLIFFGFIFGTVVCSLI	23
Csg2	169	LLWFSSVIGYVIQT	14
Csg2	170	WLRSAPVLLLWSAFYMFTLYF	21
Csg2	171	VAKLTVLALIMIVADLTYNMAL	22
Csg2	172	VIEFIATNQMLAVDF	15
Csg2	173	FLIMMNAVIGILIISYT	17
Csg2	174	WLVAFPGMILAGLGCILAGKL	21
Csg2	175	THMALIGIIGMVILLPFI	18
Csg2	176	LISILSPLSGFIISGLLSFWF	21
Csg2	177	TCNLGAIIFMGLAEWV	16
Csg2	178	LTVSLVLLSVTLMIYGIVEWR	21
Yro2	179	FMLPVLIVGFLLNVCFVTFLW	21
Yro2	180	FVYYTAIAPNLFMSIAYFTMA	21
Yro2	181	GLLSMQIIPWPFALFWGVYRAYF	23
Yro2	182	LWQIAFNVGMTEIFTVCWLIA	21
Yro2	183	FTTTMLSICVVIAAGIGITYYGW	23
Yro2	184	FITFMSVIMFLWLIAYPTCFGI	22
Yro2	185	ALPMFLVPLISLILLDIIGYFI	22
Bap2	186	VVMMSLGTGIGTGLLVANAKG	21
Bap2	187	GAAQIMFYTVFSVLIYGIILAAP	23
Bap2	188	WLYCFQWLTVLPLELITASMTI	22
Bap2	189	FFHIFVLFVYFILIYID	17
Bap2	190	FIFNCCKILMIAGFIILSIVIN	22
Bap2	191	AFLEMGGFSFYATVLIYCV	19
Bap2	192	IYRIVVIYLLTMILIGFNV	19
Bap2	193	GAYLSSNAVSVVSILIVANII	21
Bap2	194	ALIVCCVFGVIAFVAA	16
Bap2	195	LMISTWTFLESLGAIAALWTFVI	23
Bap2	196	GSIYGVFFNILVFVAQFWVAL	21
Bap2	197	YVMYGFYFALWIPFALYNQFF	21
Fui1	198	IFFWISGSFNVNTWQISATGL	21
Fui1	199	GLILFFAVFTYGVWICIW	18
Fui1	200	IWIVINRVVMACVWNSTLAYIGSQCVQLML	30
Fui1	201	FWLFPLCAVWFVMFCMFEF	19
Fui1	202	IFALKSAITPFAAFGFLIWTL	21
Fui1	203	LILTSFNDLASMIARIVSWAL	21
Fui1	204	LIALPVCYAIISLIGILSVSA	21
Fui1	205	ISNGSLNAGLQDFAFIFSILFVGA	24
Fui1	206	YICALISLAICPWDLL	16
Fui1	207	IVGAIASLFVAYAALATTF	19
Fui1	208	AVVAYIFGIAPNFAGFL	17
Fui1	209	VLICYSLAALLYGVFYNLYYV	21
Sul1	210	LVAGITVGCVLVPQSMSYA	19
Sul1	211	FLSYIFAGIFSSYLG	15
Sul1	212	IGPVAVMSLQTAKVIA	16
Sul1	213	LIGLGTAVIGCLLCLTTAII	20
Sul1	214	AVAGFMTGSAFNIIWGQI	18
Sul1	215	CWWKWVYLIVLPILGFVADL	20
Sul1	216	YAQAMRNAVVIVVFTAISWSI	21
Sul1	217	SIAIHELVLVIISAPIESS	19
Sul1	218	FSGVFTGGCVLLALYCLTDAF	21
Sul1	219	TLLDSVAHIIVASLTA	16
Sul1	220	PLDCISFIVTVFITVFSSI	19
Sul1	221	PFAQKLLLMACSWCMAFYIGN	21
Cos8	222	AFRIWMLLWLPLSVWW	16
Cos8	223	IVLVFFPGLFLVLLSVI	17
Cos8	224	CLPLFLYYFLIV	12
Cos8	225	MIFFMVVPFLF	11
Smf2	226	PGLMVSVSYM	10
Smf2	227	QWFAAMFNSVLVSFLL	16
Smf2	228	ILAEMAIIATDLAEVVGTAIS	21
Smf2	229	YALLVILVDVVTLIVGLA	18
Smf2	230	IFEAFVSLLVVLTVVCFTVELF	22
Smf2	231	MVTAGLIALS	10
Smf2	232	LLISLFTVALFVNCAILIV	19
Smf2	233	LTCVIGASQGSFLLALVFVTG	21
Smf2	234	SATRAVAITPCLILVLVA	18
Smf2	235	VFPLLLSLVVQSANLA	16
Smf2	236	VLAIIVWLIISGLNFYMLL	19
Atc2	237	TMQLLTVAAVVSFVLGLYELW	21
Atc2	238	NAASVLVVVFVAIMIAVGEIW	21
Atc2	239	ISVYGCVSAIILFLVLFT	18
Atc2	240	VALPLGEPVAVVIVTISTIFI	21
Atc2	241	FIQFQLIVNITAVILTFVSSV	21
Atc2	242	ALALAALTDMILNIWLLQV	19
Atc2	243	TWKMILSQATLQLIVTFILHF	21
Atc2	244	SVLMTFFQLWVFTNFTMANLQ	21
Atc2	245	YYFLTIMAIIGSCQVLIMFFGGAPF	25
Atc2	246	CIRVLVGMILSLMGCLVATIW	21
Atc2	247	YIAITIIGLIGAFCSFTMAII	21
Atu2	248	IKSTLLAIICMLLYMIVPMMW	21
Atu2	249	YFYFGVSFQIYSALIVGLI	19
Atu2	250	MDTLVCVSTTCAYTFSVFSLV	21
Atu2	251	GISIYSIIMISTDFVI	16
Atu2	252	IFVPGILILAVLTFFIWCFIL	21
Atu2	253	GLACPCAVIVVSTATQLCIFF	21
Atu2	254	LFWALCYNIFMIPIAMGVLIPW	22
Atu2	255	LMLSSLVVSVSSFAMALGALM	21
Akr1	256	LVTFITPFLFLGIAFALF	18
Akr1	257	LGKNTAIALLFLVIIVFLP	19
Akr1	258	LLSGVFFGTLLWVTIVWFFKV	21
Akr1	259	IVLQGFLYFVSVLIVLMLINT	21
Akr1	260	AFIFFITLMESGIFTFLALCL	21
Akr1	261	FILSAVWISQLLAWLLILFVF	21
Pho90	262	IYFIILVTGLLLGI	14
Pho90	263	SAWLFAVCEV	10
Pho90	264	ITAFLVPLLV	10
Pho90	265	GLTFGALLIM	10
Pho90	266	LMAMCVVFFLS	11
Pho90	267	LVPAAVNSIW	10
Pho90	268	VALAANIGGM	10
Pho90	269	TFLLIWVLLMALIGSPLAVAF	21
Pho90	270	YYIITVTVATILLWCV	16
Pho90	271	LVIPIIAIQG	10
Pho90	272	IVILAMGGIALG	12
Pho90	273	VFTGVVLMLIGFICLI	16
Pho90	274	GVPASILAFLCVITLGYGIMA	21
Flc2	275	GIVSVFGSTLVGVGSIAAIPWAA	23
Flc2	276	IASNSISLFIYFQNLAITAMM	21
Flc2	277	LLAKFFILSVVVVFLFFLFFVIGTLFF	27
Flc2	278	IIKGTLFRLSIIAFPQVSLLAI	22
Flc2	279	IFVRITGYVLLGTIILLIV	19
Flc2	280	FWWLLPLLSYAFLRSLFVAVL	21
Flc2	281	IWCLCVFYALEIVFIIMAQA	20
Flc2	282	VFNIAIHLVNLINAFFFLF	19
Flc2	283	ITFLLLFLAFVANLVFLIVAM	21
Sit1	284	VALFFSLFLIAYAYGL	16
Sit1	285	AFFIQGVAAIVTKICNVTSLL	21
Sit1	286	FSIMIVSIIFYSMGTIIESQA	21
Sit1	287	AIVELILIIGTLGLQYFCGGVAF	23
Sit1	288	LLALFIPALPFIINTWI	17
Sit1	289	IGLPICALPLIFAWMGIGW	19
Sit1	290	IIGMLLITVFFGCVLVPF	18
Sit1	291	WLMYLPLVVVWGIVEPVII	19
Sit1	292	IFFALLIAFFINFNWYM	17
Sit1	293	ILIFGLITGVIVSVFSYLSTI	21
Sit1	294	PFIIFGISCWIVSFGLLVHY	20
Sit1	295	VYTFSGAGFGLLCLSGII	18
Sit1	296	AVVTSLYLATYNIGSAFGSSV	21
Sit1	297	MFACGLLPFCFVLGIICLI	19
Ftr1	298	LLVSIVIVAELCERFVVFF	19
Ftr1	299	VWVGVLLGFIICLAIGAGFIGA	22
Ftr1	300	LMPIGMMSIMITAIMCFIGEW	21
Ftr1	301	FLLPFITVLREGLEAVVFVAG	21
Ftr1	302	YYLLYGVLGGCILGVVVPLPY	21
Ftr1	303	IFLILSTSILYLISAGLF	18
Ftr1	304	FIMLSLVIILVLWYINYCLMSSL	23
Kha1	305	FPIHILNCVLLILCAQFLFLT	21
Kha1	306	VISEVISGVILGPTIFGQI	19
Kha1	307	LGLFFMFLIIGLNAVLNLGPI	21
Kha1	308	LVIGIVTLAVPFGFGCLLAIPL	22
Kha1	309	LIRCLVPFATVSISVAIFVMFV	22
Kha1	310	GIVVLAAGIINDIMGWILLALSIIL	25
Kha1	311	LLYKLPFFYILFWAFTILLIYVTNV	25
Kha1	312	PLATMCILFIMFISAYFTDII	21
Kha1	313	VVLGAIFAGFIPHV	14
Kha1	314	IPNIVFIPIYFAVAGLNVDLTLL	23
Kha1	315	TLKATLTGSIIKTFIAIGITAFVYGW	26
Kha1	316	VLMSCKGIVEIVVLTVGL	18
Kha1	317	TLPTTVFTSVLAMLVFMGFI	20
Prm5	318	IVWWLLIALFIVGAIGGVVIF	21
Fks2	319	LVTNFNRIWIMHISVYWMYCAY	22
Fks2	320	CLTAAVQILSAVTGGLAATAW	21
Fks2	321	FWFLCVIMGINLGPVIFVF	19
Fks2	322	FLGGLPMVSFFVLTAVAVFFMVAGVV	26
Fks2	323	WMSYLVWVTVFAAKYAESYFFLI	23
Fks2	324	IYWLYTDLFFLIFDTAIMLGLVI	23
Fks2	325	LFIQLSLQMFMLTLVNL	17
Fks2	326	VVIPVFAIWFVIFISLTY	18
Fks2	327	FFRHILSLSPMF	12
Fks2	328	LASSYIQGAFV	11
Fks2	329	FSILYSRFAGSAIYMGSRSMLMLLF	25
Fks2	330	PNFIFPAFILASLSAWFWL	19
Fks2	331	LIMAEIIPCAIYAAGCFIAF	20
Fks2	332	LGMCFFLVGIDIVIPALTCIII	22
Fks2	333	VMAGIAHGIAVVVHIVFFIVMWVL	24
Fks2	334	LVTMCHFILRQCQICTVVGIL	21
Fks2	335	VIELSEFAADFVLG	14
Fks2	336	ICIVPLQFILIV	12
Fks2	337	LYFLVLIIFAGCIVG	15
Bap3	338	VMMSLGTGIGTGLLVANA	18
Bap3	339	GAAQVMFYTVFSVMVYGIVLS	21
Bap3	340	WLFCIQWLTVLPLELITSSMTV	22
Bap3	341	VGFFHIFLLFVYFIVIFVD	19
Bap3	342	FIFNSCKILMVAGFIILSVVIN	22
Bap3	343	LVFLEIGGFSFYASVLIYCIG	21
Bap3	344	VYRILIIYLLTMILIGFNV	19
Bap3	345	AAYLASNAVSIVSILIVANII	21
Bap3	346	LRALVVCSLVGVVGFVACS	19
Bap3	347	LMIGSWTFLESLGAIAALWTF	21
Bap3	348	GSYYGVFFNMLVFMAQFWVAL	21
Bap3	349	YVMYGVYMFIWLPAALYSEFF	21
Bap3	350	IGYQAISYLGWVGIITSIILALY	23
Gnp1	351	VMMSLGTGIGTGLLVGNSKV	20
Gnp1	352	GCAQIICYVCSGMIAYGIILGG	22
Gnp1	353	AWLFCLQWLCVCPLELVTASM	21
Gnp1	354	FVNIVVILVYFIVVFVD	17
Gnp1	355	FFFNCCKILMIVGFFILAIII	21
Gnp1	356	ALQESMGFAFAATVFTAVVG	20
Gnp1	357	MIYRILFVFLASLTLVGFLV	20
Gnp1	358	STYFAGNAVSLVSLLIVANIF	21
Gnp1	359	AAAMLVSALFGVIAFCA	17
Gnp1	360	LCITIWTFLQSLGSIALLWTF	21
Gnp1	361	GSAYAVLMMVLALIAQFWVAI	21
Gnp1	362	WVKYFIYLAIWIPMALYNEFF	21
Cch1	363	LLYNTLLTFYAILLAIRT	18
Cch1	364	FAIIKAIDNGTFCASLIFIFY	21
Cch1	365	IDLVSSVSFWLGMFLSI	17
Cch1	366	VNVLRLIRLIALP	13
Cch1	367	VNVSSMLVYFWIFFGILGVQIF	22
Cch1	368	ILLNLLWITLVFICVIFFLCA	21
Cch1	369	HVEFIFVILIICDIGMRA	18
Cch1	370	VLRALSEIFLVISIGRDTKLLI	22
Cch1	371	VYDFIISIITLVISCL	16
Cch1	372	IIVRYFRSIHFISLW	15
Cch1	373	IWNLSSFYFFFTFLVAIIMAV	21
Cch1	374	INLIVSNSLLFWIIFFVSCFF	21
Cch1	375	VFVFIFALATILLIVCSCYV	20
Cch1	376	VTKVIFEISFAGIFACDLA	19
Cch1	377	PWNFIDFCVLISMWINLIAYL	21
Cch1	378	LARLATLGKFI	11
Cch1	379	IFEAGLISLSLLFPFTVWGL	20
Cch1	380	FLNLIFVMSLFNFLVLFLANG	21
Cch1	381	FYYASFLQVVLYLHIIMLLS	20
Cch1	382	LAEQILFVSTSFMFYV	16
Cch1	383	WNSIRLSIIIIAFIMNAVAFH	21
Cch1	384	IIFLFIVLLFFGKI	14
Cch1	385	ILSLTYTWGVLFLVYAIALNQIF	23
Cch1	386	MNVFIYMSIINWSMLLLYAYT	21
Ptm5	387	LLVGCLLIFTAIVRL	15
Ptm5	388	RLTLYLVLVSVIGLT	15
Ptm5	389	IAVAAICAVCFAIE	14
Ptm5	390	FFYVACAMFFVF	12
Ptm5	391	AASIALGFAVSS	12
Ptm5	392	WLVIIGAWAITFLG	14
Ptm5	393	AFQFTCLLAIPAFIYFLI	18
Ptm5	394	LLEVAVGIIFTCIFATVSWWL	21
Ptm5	395	YQVFQYLLGFAAHYFP	16
Ptm5	396	ILDLAHGFALIGFYYAP	17
Ptm5	397	GYIVVAIFMVVCFY	14
Tpn1	398	VAGLWLSATGGLSSMSSFLLG	21
Tpn1	399	AAILCGITVSILSSAV	16
Tpn1	400	VALASIIGVMGWSVVNSVVGG	21
Tpn1	401	FIAVLFSCVTVIVIGVWL	18
Tpn1	402	IKVETYLSVPVLTAFLLLYIS	21
Tpn1	403	ISGWTATISYCLSFFSMW	18
Tpn1	404	FCLTFFGTFLPTCFVGILGLLL	22
Tpn1	405	YTNIINNSVLSFVLVVVCFKGFG	23
Tpn1	406	FWSIVCTIICLVCALIG	17
Tpn1	407	FLLIFYMSIWYGIMPLF	17
Tpn1	408	AATFAFIVGVAGVVVGMA	18
Tpn1	409	CPPYVVGSFAMSLWMAV	17
Prm8	410	VMLLSLVIGVLISIIILF	18
Prm8	411	LILVIVLIGSFILLFGVSVGV	21
Tna1	412	LIPLMGMLYFL	11
Tna1	413	LNTGIPDFLVYTAFFVTV	18
Tna1	414	LMMSICLTCFGAISLGTAWV	20
Tna1	415	IAPYIMGEFAGLLLRVVI	18
Tna1	416	AFVFSAACLSSSFGGLIAYGC	21
Tna1	417	LGFAYFPVFGLSICGEVIYIY	21
Tna1	418	WASAVALFGI	10
Tna1	419	WVACIFFVIATLFYIPV	17
Tna1	420	PFILGACLTTSIGIAIVLG	19
Tna1	421	CAANVYIGMCLIYVGF	16
Tna1	422	LGINLFFGSGSGLVSGQI	18
Tna1	423	LFIQVVTMFISFVQFALSISL	21
Cos6	424	VFRIWMLLWL	10
Cos6	425	FIVLVFVPGWFLVLLSVML	19
Cos6	426	LPLFLFYLHNV	11
Cos6	427	TMIFFLVVLF	10
Dip5	428	MIAIGGSLGTGLLIGTGTALL	21
Dip5	429	GLCAMTYFVLLGVFAYAILMA	21
Dip5	430	TYLFKYFILPPNQLTAAALVI	21
Dip5	431	VGVVNIAVIVVLFITIWVG	19
Dip5	432	FWLSSFKVMVMLGLILLLFIIML	23
Dip5	433	LEIGTYSFLSYVFVAVFSVF	20
Dip5	434	LTVYRIIVFYLCTVFLLGMCV	21
Dip5	435	SVYLDSNCASFVFVLVCANFI	21
Dip5	436	PYNALILSVLFCGLAYMNV	19
Dip5	437	IYVILITIWSLIGFMSVVNVF	21
Dip5	438	GAYFALFFCILIALIKNFTVF	21
Dip5	439	ILKYGAWSIIYVPLGIYGTIF	21
Cpr8	440	ALVYFLLLVSIGLMIKPL	18
Nsg2	441	LQAVLILSLSGFAYHEL	17
Nsg2	442	FINDLIPVVSGFLLGEVGYGLW	22
Nsg2	443	LTSVIRSINAMLGVTFGI	18
Nsg2	444	FFLWLIINLLGWAGAAQL	18
Nsg2	445	ISMLMSCICIGVGCCI	16
Nsg2	446	GLKGFMLSGLFYFDMFYLF	19
Aqr1	447	WGMVAILTMCGFWSSLGSPIYYPAL	25
Aqr1	448	ALGGSVTPSIGQFLLYVVVTV	21
Aqr1	449	PIILAGMLIYVIASIGLACAP	21
Aqr1	450	VGSSIAITPSIGISQICRLFIIVG	24
Aqr1	451	FVGATSGFVLLGQCFGSLIGAVL	23
Aqr1	452	ILFAILFCSGCGITLFWFIA	20
Aqr1	453	PEIILSLFPSGLLFAMWTLML	21
Aqr1	454	GTFFSGMLGGIGGPLYCVGII	21
Aqr1	455	LVCLLPQNFLAVVAYLLFGWSI	22
Aqr1	456	TSLTSMACYSCVFSTILISEI	21
Aqr1	457	TASSCFNFVRCSLSTIFMGCF	21
Aqr1	458	PIFMLFNFFFVLACLFTFTGG	21
Atn2	459	AMVLHQVCNAMIMVLVISMAI	21
Atn2	460	QVLGILVNVAIVFSIVGGTIW	21
Atn2	461	LSKLAVLLFWIAVLFAIIVMA	21
Atn2	462	MTITLVVVLSSPIMSLAVCIA	21
Atn2	463	FVLQLLAENVAQALYLIIGLV	21
Atn2	464	LGLGMAPFCSTVVIIWLVEVP	21
Atn2	465	VIIDTFAYGIIMTGSCMASFT	21
Atn2	466	VEWALILACWTMTAFAAS	18
Atn2	467	FLFWSIIFGFVSAFPVVYIPVI	22
Atn2	468	YLEAGIWFAITFAIALGWEA	20
Tlg1	469	IGLLIVVLIVLLVLAFI	17
Yd476	470	LVDLLILVGVALPPLCYLY	19
Yd476	471	VVFILTELAHTLFEAVIILRLV	22
Rsn1	472	LILFAIVFVGFITGNSVLSTVV	22
Rsn1	473	YLFIIAIYCAVSMSYIFPILL	21
Rsn1	474	YIIYLFGWFFIWGCFVHAFY	20
Rsn1	475	VSAIVALVILWAFPVAFVGMI	21
Rsn1	476	IFKPLFSMLVALAVTPALSTLL	22
Rsn1	477	VEYFTQQAYFAFQVIQVFLVTTL	23
Rsn1	478	LILPVIQLLAGSSISLGQLIVYSMFF	26
Rsn1	479	AFPVYTNLAVITFSYSIISPLILLF	25
Rsn1	480	EQYVYTLNYLYAIYLLFFAVA	21
Rsn1	481	LFQTIVGIYIGQICLLGLFAV	21
Rsn1	482	LHLHILVTVCIGIVQLVIPGW	21
Ymb8	483	LGLLMLGLVIILWVLSSFLINLIF	24
Ymb8	484	VVAKATPFLYFIFAATNTYTIF	22
Ymb8	485	IKLSAEFCILWFTANLVTNAS	21
Ymb8	486	GIFLTFFSSTTSLITQ	16
Ymb8	487	SKVLGSFISFVGIIMVT	17
Ymb8	488	LLTSYVGYLVAGALALLNGIL	21
Ymb8	489	IFFGFVGLFNLLFLWPSLIVL	21
Ymb8	490	AWCFDSVFTILCNVFIIVV	19
Ymb8	491	LTVTVGLSITIPLAMFGDVIF	21
Ymb8	492	NIIFFSGLILTAGFLYLA	18
Vti1	493	FISYAIIAVLILLILLVLF	19
Pun1	494	LFFAAIFSLGALILAIVACAG	21
Pun1	495	IIWRLVNFVLNVFTLVIGILITIFMC	26
Pun1	496	LTWFGAFFSFFAFAALLVSIG	21
Pun1	497	SCWLIFNLLAGVVAGWMLGQY	21
Yet3	498	LALISFMFIEVVLIAFVLTYY	21
Yet3	499	VAIKCVLGFILLLFIDCINRV	21
Yet3	500	FTRVVVFTLFLTIGTL	16
Yol19	501	VVFFLVGLSQFVTMAFLIIGSI	22
Yol19	502	SMITCLFGLFNLGAAIPTIFI	21
Yol19	503	AIMFFVNLTFSTLGFLSASLICIV	24
Yol19	504	FILPIVLLSLAAGPILVW	18
Inp54	505	ILGSLLLYLLLKI	13
Smf3	506	FIGPGILVSVAYMDPG	16
Smf3	507	VCLCQLLVAFINSIFISFLLT	21
Smf3	508	VAIIATDLAEVVGTAIAL	18
Smf3	509	YFMLIVLVDLVTLLVGWTL	19
Smf3	510	VFEFGVGILVIGTCICFVLELF	22
Smf3	511	GLYLSHPMVTAGLIGLSIYLA	21
Smf3	512	YAELIISLFLIATFVNSAILIVAG	24
Smf3	513	ALTCIIGASQGSCLMALAFIL	21
Smf3	514	LCTRLIAIVPCLFVTLTM	18
Smf3	515	ILPASVIPLILSLVVQSFNLI	21
Smf3	516	LLTYTSVFVWALIGSLNCYLVI	22
Sul2	517	LIAGITIGCVLVPQSMSYA	19
Sul2	518	FFSYSYAGIFSSYLG	15
Sul2	519	IGPVAVMSLQTAKVIA	16
Sul2	520	LFGVAASIIGCLLALTTAIVP	21
Sul2	521	AVAGFMTGSAFNILWGQV	18
Sul2	522	WWKWVYLLFLPILGFVADL	19
Sul2	523	AQASRNGIIIIVFTCIGWAIT	21
Sul2	524	SIAIHELLLVIISAPLNPGL	20
Sul2	525	LSGLFSGSCVLLALYCLTGAF	21
Sul2	526	ALLDSVAHIIVASLTA	16
Sul2	527	MNPLDFICFIVTVLITVFASI	21
Sul2	528	PFAVKLILMACSWCMAFYIGD	21
Mmp1	529	MIAIGGTLGTGLFIGLGE	18
Mmp1	530	AGCQVVCLMSAGVLLFGILLS	21
Mmp1	531	IGINYLLMWLISYPSELVGCSLTI	24
Mmp1	532	AGFLNLLMSLVFAIAVWAA	19
Mmp1	533	FYMSIFKIVALFIFIIIGIVLI	22
Mmp1	534	VVMETGSFSYAASVFTNCL	19
Mmp1	535	TFWRIIIFYIVTVIIIGCLV	20
Mmp1	536	SAYVCSNCVSFVAILIVANMF	21
Mmp1	537	LVGMAICGAFGLLGFLVV	18
Mmp1	538	FCICFWTTFFSISCLAFLWTF	21
Mmp1	539	GGIFGCILNVLLVIGEIYVSA	21
Mmp1	540	GIYVAIMIPISMCYEFF	17
Atn5	541	AMVLHQVCNAMIMVLVISMAI	21
Atn5	542	QVLGILVNVAIVFSIVGGTIW	21
Atn5	543	LSKLAVLLFWIAVLFAIIVMA	21
Atn5	544	MTITLVVVLSSPIMSLAVCIA	21
Atn5	545	FVLQLLAENVAQALYLIIGLV	21
Atn5	546	LGLGMAPFCSTVVIIWLVEVP	21
Atn5	547	VIIDTFAYGIIMTGSCMASFT	21
Atn5	548	VEWALILACWTMTAFAAS	18
Atn5	549	FLFWSIIFGFVSAFPVVYIPVI	22
Atn5	550	YLEAGIWFAITFAIALGWEA	20
