# Supplementary material for: The Dsc ubiquitin ligase complex identifies transmembrane degrons to degrade orphaned proteins at the Golgi
Source: Nat Commun. 2024 Oct 26;15:9257. doi: 10.1038/s41467-024-53676-6 (PMC11513148; doi:10.1038/s41467-024-53676-6)
Supplement: Supplementary file 12 — Source Data [file 41467_2024_53676_MOESM12_ESM.zip]

Archive with 2 entries (2 files):
- Weyer et al Source Data.xlsx
- __MACOSX/._Weyer et al Source Data.xlsx
