# Supplementary material for: The Dsc ubiquitin ligase complex identifies transmembrane degrons to degrade orphaned proteins at the Golgi
Source: Nat Commun. 2024 Oct 26;15:9257. doi: 10.1038/s41467-024-53676-6 (PMC11513148; doi:10.1038/s41467-024-53676-6)
Supplement: Supplementary file 12 — Source Data [file 41467_2024_53676_MOESM12_ESM.zip › Weyer et al Source Data.xlsx]

## Sheet: Figure 2
Figure 2a											Figure 2b								Figure 2c
TMD length [aa]			Shortest TMD/protein (in %)				TMDs/protein (in %)					WT [mol% of class]								WT [mol% of class]
tul1Δ	vps4Δ		length [aa]	tul1Δ	vps4Δ		# of TMDs	tul1Δ	vps4Δ			Sample 1	Sample 2	Sample 3	Sample 4	mean	SD			Sample 1	Sample 2	Sample 3	Sample 4	mean	SD
21	24		≤ 16	0.67	0.39		1	0.166667	0.125		PI-C26	4.3617	4.56347	5.11045	4.91459	4.73755	0.337622		PS-C26	0.304499	0.28443	0.481324	0	0.267563	0.199108
28	28		≤ 18	0.33	0.39		2	0.111111	0.0625		PI-C28	7.31917	7.51677	7.70682	7.54694	7.52242	0.159107		PS-C28	0.9415	0.738117	1.00025	0.932727	0.903149	0.114033
21	22		> 18	0	0.22		3		0.015625		PI-C30	6.40682	6.77166	6.32211	6.60061	6.5253	0.201405		PA-C26	0.544633	0.960544	0.673341	0.636212	0.703683	0.179581
21	24						4	0.0555556	0.0625		PI-C32	40.0135	39.2729	39.8532	39.8965	39.759	0.331067		PA-C28	1.61161	1.79157	1.79282	1.74784	1.73596	0.0854958
23	24						5	0.0555556	0.015625		PI-C34	35.1525	35.0385	34.462	34.3554	34.7521	0.40159		PC-C26	0.12336	0.0722268	0.187059	0.148853	0.132875	0.0481663
21	22						6		0.0625		PI-C36	5.64268	5.67961	5.35567	5.39876	5.51918	0.165555		PC-C28	2.61398	2.76107	2.59025	2.49536	2.61517	0.109943
18	22						7	0.166667	0.0625			tul1Δ [mol% of class]							PE-C26	0.25873	0.260856	0.26046	0.25825	0.259574	0.00127715
19	21						8		0.015625			Sample 1	Sample 2	Sample 3	Sample 4	mean	SD		PE-C28	0.99034	0.989574	1.0073	0.950481	0.984425	0.0240637
21	18						9		0.015625		PI-C26	9.08482	9.43522	10.0204	9.53514	9.51891	0.386107			tul1Δ [mol% of class]
18	21						10	0.222222	0.078125		PI-C28	11.3538	11.4592	11.6625	11.2215	11.4242	0.186238			Sample 1	Sample 2	Sample 3	Sample 4	mean	SD
20	18						11		0.078125		PI-C30	8.92386	8.93714	8.81998	8.14897	8.70749	0.376013		PS-C26	0.650368	0.829718	0.682178	0.649663	0.702982	0.0858409
21	22						12	0.222222	0.3125		PI-C32	37.4803	37.2493	36.1705	36.641	36.8853	0.593638		PS-C28	1.73018	1.66406	1.6815	1.64569	1.68036	0.0362886
16	23						13		0.046875		PI-C34	28.2347	27.9936	28.2799	29.18	28.422	0.520683		PA-C26	1.72635	1.34616	1.82726	1.41701	1.5792	0.233665
18	20						14		0.015625		PI-C36	3.90844	3.88088	4.01431	4.16809	3.99293	0.130167		PA-C28	2.71407	2.70531	2.724	2.7746	2.7295	0.0310265
20	21						15					gld1Δ [mol% of class]							PC-C26	0.489282	0.475986	0.474066	0.600655	0.509997	0.0608161
17	19						16					Sample 1	Sample 2	Sample 3	Sample 4	mean	SD		PC-C28	3.01995	3.41862	3.61739	3.14593	3.30047	0.268932
16	22						17				PI-C26	9.03824	9.30435	8.86235	8.16307	8.842	0.48773		PE-C26	0.626142	0.616644	0.589238	0.566949	0.599743	0.0268844
16	21						18				PI-C28	10.7679	11.3091	11.1178	10.3704	10.8913	0.413261		PE-C28	1.82776	1.77136	1.65665	1.65232	1.72702	0.0868873
16	21						19		0.015625		PI-C30	7.95553	8.66454	8.37494	7.36668	8.09042	0.56349			gld1Δ [mol% of class]
18	18						20				PI-C32	37.7203	37.3918	37.8626	37.9635	37.7346	0.249314			Sample 1	Sample 2	Sample 3	Sample 4	mean	SD
10	20						21				PI-C34	29.3895	28.3583	28.862	30.6616	29.3178	0.98983		PS-C26	0.695089	0.692176	0	0.684441	0.517927	0.345314
10	22						22				PI-C36	4.11699	3.93884	3.95308	4.47892	4.12196	0.25133		PS-C28	1.82639	1.70505	1.69729	1.63074	1.71487	0.0814878
21	19						23					ORM2KR [mol% of class]							PA-C26	1.93308	1.84671	1.66981	1.36922	1.7047	0.249057
19	22						24		0.015625			Sample 1	Sample 2	Sample 3	Sample 4	mean	SD		PA-C28	2.90133	2.80986	2.69525	2.87127	2.81943	0.0911204
21	18										PI-C26	5.88924	5.89801	5.68659	5.68849	5.79058	0.119039		PC-C26	0.454578	0.421828	0.469537	0.510928	0.464218	0.0369683
16	20										PI-C28	9.43191	9.27081	8.92972	8.53455	9.04175	0.397699		PC-C28	3.07084	3.3249	3.1157	2.94126	3.11318	0.159353
22	21										PI-C30	8.58396	8.43776	7.8596	7.3372	8.05463	0.571465		PE-C26	0.591982	0.635102	0.597639	0.560492	0.596304	0.0305955
26	18										PI-C32	39.7764	40.1022	39.6086	39.517	39.751	0.257544		PE-C28	1.73416	1.83989	1.85211	1.74244	1.79215	0.0624714
23	22										PI-C34	31.1796	31.1817	32.6737	33.2364	32.0679	1.04991			ORM2KR [mol% of class]
18	21										PI-C36	4.33061	4.30672	4.47232	4.82757	4.4843	0.240231			Sample 1	Sample 2	Sample 3	Sample 4	mean	SD
14	21											p-values							PS-C26	0.431044	0.443859	0.420233	0.425719	0.430214	0.0101111
21	21											WT vs tul1Δ	WT vs gld1Δ	tul1Δ vs ORM2KR	gld1Δ vs ORM2KR				PS-C28	1.36394	1.38429	1.40685	1.26567	1.35519	0.0621968
22	21										PI-C26	2e-06	9e-06	2e-06	1.9e-05				PA-C26	0.863911	1.19148	1.26937	0.967435	1.07305	0.189263
15	21										PI-C28	<0.000001	5e-06	3.6e-05	0.000658				PA-C28	2.1927	2.35695	2.3059	2.24018	2.27393	0.0722294
17	21										PI-C30	5.1e-05	0.001955	0.104891	0.931831				PC-C26	0.223046	0.227003	0.170696	0.210754	0.207875	0.0257331
21	21										PI-C32	0.000149	6.6e-05	0.000115	2.9e-05				PC-C28	2.89906	2.95085	3.27292	2.83385	2.98917	0.195126
18	21										PI-C34	1e-06	5.2e-05	0.000796	0.008846				PE-C26	0.405468	0.394143	0.330757	0.351528	0.370474	0.0352191
21	21										PI-C36	7e-06	8.8e-05	0.011411	0.082234				PE-C28	1.49829	1.51903	1.37703	1.32219	1.42914	0.0948945
16	21																			p-values
21	21																			WT vs tul1Δ	WT vs gld1Δ	tul1Δ vs ORM2KR	gld1Δ vs ORM2KR
21	21																		PS-C26	0.005115	0.005967	0.000738	<0.000001
28	21																		PS-C28	1.3e-05	2.5e-05	0.000103	0.000418
26	21																		PA-C26	0.001015	0.000621	0.015108	0.006814
19	21																		PA-C28	<0.000001	2e-06	2.5e-05	8.3e-05
24	21																		PC-C26	6.8e-05	3.5e-05	9.6e-05	2.8e-05
21	21																		PC-C28	0.003266	0.002126	0.11009	0.362909
19	21																		PE-C26	<0.000001	<0.000001	4.8e-05	7e-05
21	21																		PE-C28	3e-06	<0.000001	0.003576	0.000691
17	21
21	21
21	18										Figure 2d								Figure 2e
23	22											WT [mol% of class]								WT [mol% of class]
16	20											Sample 1	Sample 2	Sample 3	Sample 4	mean	SD			Sample 1	Sample 2	Sample 3	Sample 4	mean	SD
16	24										PI 10:0 16:0	3.78124	3.90993	4.38728	4.25498	4.08336	0.284709		PA 10:0 16:0	0.520535	0.650729	0.655351		0.608872	0.0765363
10	19										PI 10:0 18:0	1.07771	1.09087	1.20131	1.19422	1.14103	0.0657979		PA 10:0 18:0	0.38336	0.657372	0.547462		0.529398	0.137896
16	21										PI 12:0 16:0	5.42306	5.50386	5.57441	5.43119	5.48313	0.0708709		PC 10:0 16:1		0.117854	0.11985	0.113719	0.117141	0.00312676
16	21										PI 16:0 16:1	33.3362	32.5067	32.9921	33.0063	32.9603	0.341639		PE 10:0 16:0	0.105702	0.10417	0.107448	0.110043	0.106841	0.00252034
16	20										PI 16:0 18:1	20.6608	20.6526	20.1849	20.2593	20.4394	0.252775		PE 10:0 16:1	0.0419611	0.0403056		0.0390798	0.0404489	0.00144597
20	21										PI 16:1 18:0	11.0897	11.083	10.829	10.6364	10.9095	0.218826		PE 10:0 18:1	0.12336	0.0722268	0.187059	0.148853	0.132875	0.0481663
16	17											tul1Δ [mol% of class]								tul1Δ [mol% of class]
16	21											Sample 1	Sample 2	Sample 3	Sample 4	mean	SD			Sample 1	Sample 2	Sample 3	Sample 4	mean	SD
15	17										PI 10:0 16:0	7.43922	7.83968	8.42396		7.90095	0.495217		PA 10:0 16:0	1.12422		1.2862	1.34772	1.25271	0.115453
16	18										PI 10:0 18:0	1.86504	1.94142	2.24385	2.09486	2.03629	0.168162		PA 10:0 18:0	0.502571	0.670833	0.795597		0.656334	0.14705
16	21										PI 12:0 16:0	7.77343	7.81631	7.77381	7.62979	7.74833	0.0815529		PC 10:0 16:1	0.287928	0.276935	0.273528	0.270921	0.277328	0.00748358
19	18										PI 16:0 16:1	29.5486	29.1247	28.5439	29.3489	29.1415	0.434415		PE 10:0 16:0	0.240063	0.238784	0.221454	0.209982	0.22757	0.014475
22	21										PI 16:0 18:1	16.1728	16.0529	16.5018	17.1335	16.4652	0.484258		PE 10:0 16:1	0.0755491	0.0814243	0.0762489	0.0807943	0.0785042	0.00303264
21	19										PI 16:1 18:0	8.76278	8.57615	8.59478	8.82811	8.69046	0.124361		PE 10:0 18:1	0.489282	0.475986	0.474066	0.530109	0.492361	0.026059
21	24											gld1Δ [mol% of class]								gld1Δ [mol% of class]
21	23											Sample 1	Sample 2	Sample 3	Sample 4	mean	SD			Sample 1	Sample 2	Sample 3	Sample 4	mean	SD
18	21										PI 10:0 16:0	7.52727	7.65689		6.96686	7.38367	0.366741		PA 10:0 16:0	1.29735	1.24236	1.14605	1.31473	1.25012	0.0759305
23	16										PI 10:0 18:0		1.77148			1.77148			PA 10:0 18:0	0.749731	0.727872		0.860508	0.77937	0.0711123
23	18										PI 12:0 16:0	9.18735	7.86572	9.60017	9.03594	8.92229	0.743647		PC 10:0 16:1	0.273815	0.294105	0.285818	0.254809	0.277137	0.0170574
14	17										PI 16:0 16:1	29.9759	29.2	30.328	30.8271	30.0827	0.684309		PE 10:0 16:0	0.232687	0.240655	0.219929	0.233836	0.231777	0.00864609
24	19										PI 16:0 18:1	17.1992	16.3249	17.1085	18.5929	17.3064	0.943215		PE 10:0 16:1	0.0769897	0.0830785	0.0783963	0.0684267	0.0767228	0.00611262
20	20										PI 16:1 18:0	8.75855	8.59232	8.57866	8.90888	8.7096	0.155999		PE 10:0 18:1	0.454578	0.421828	0.469537	0.510928	0.464218	0.0369683
16	21											ORM2KR [mol% of class]								ORM2KR [mol% of class]
21	19											Sample 1	Sample 2	Sample 3	Sample 4	mean	SD			Sample 1	Sample 2	Sample 3	Sample 4	mean	SD
21	22										PI 10:0 16:0	4.73755	4.74583	4.73161	4.72116	4.73404	0.0103763		PA 10:0 16:0		0.847106			0.847106
21	18										PI 10:0 18:0	1.12737	1.06497	1.13405	1.04434	1.09268	0.0447951		PA 10:0 18:0		0.598635			0.598635
21	20										PI 12:0 16:0	6.76918	6.70844	6.53143	6.28633	6.57385	0.216591		PC 10:0 16:1	0.187845	0.19591	0.157641	0.173254	0.178663	0.0168617
21	22										PI 16:0 16:1	31.2118	31.5854	31.869	31.6996	31.5915	0.278618		PE 10:0 16:0	0.134293	0.119811	0.108769	0.115971	0.119711	0.0107448
16	18										PI 16:0 18:1	18.892	18.7268	20.2222	20.3571	19.5495	0.859005		PE 10:0 16:1	0.0485708	0.0475222	0.0471534	0.0423854	0.0464079	0.00274807
14	21										PI 16:1 18:0	8.42606	8.58534	8.81274	9.14133	8.74137	0.310285		PE 10:0 18:1	0.223046	0.227003	0.170696	0.210754	0.207875	0.0257331
21	22											p-values								p-values
21	21											WT vs tul1Δ	WT vs gld1Δ	tul1Δ vs ORM2KR	gld1Δ vs ORM2KR					WT vs tul1Δ	WT vs gld1Δ	tul1Δ vs ORM2KR	gld1Δ vs ORM2KR
17	23										PI 10:0 16:0	4.7e-05	4e-05	4.4e-05	2.4e-05				PA 10:0 16:0	0.001292	0.000107	0.093175	0.017732
13	18										PI 10:0 18:0	6.1e-05	0.003339	3.6e-05	0.000869				PA 10:0 18:0	0.336736	0.049283	0.76637	0.158693
18	20										PI 12:0 16:0	<0.000001	9.3e-05	5.3e-05	0.000912				PC 10:0 16:1	1.2e-05	3.5e-05	5e-06	2.8e-05
20	21										PI 16:0 16:1	9e-06	0.000285	7.8e-05	0.006473				PE 10:0 16:0	<0.000001	1.9e-05	3.9e-05	0.000176
21	21										PI 16:0 18:1	7e-06	0.000676	0.000774	0.012571				PE 10:0 16:1	3e-06	<0.000001	2.1e-05	3e-06
17	19										PI 16:1 18:0	2e-06	3e-06	0.770949	0.860871				PE 10:0 18:1	6e-06	0.000184	4e-06	0.000102
21	21
22	19
21	19
22	18
18	21
18	21
21	21
24	21
22	23
21	17
16	21
17	21
21	20
21	21
19	18
21	21
18	21
20	21
21	16
14	18
18	26
14	21
18	21
18	15
13	16
19	21
21	18
18	21
15	21
18	21
22	19
22	17
18	19
16	22
	21
	20
	21
	21
	21
	21
	18
	22
	23
	20
	21
	19
	21
	21
	21
	23
	18
	17
	19
	18
	20
	21
	21
	21
	23
	20
	22
	21
	18
	21
	21
	21
	21
	22
	21
	20
	26
	18
	19
	21
	21
	21
	23
	14
	21
	22
	15
	17
	21
	18
	21
	16
	21
	21
	21
	23
	21
	23
	22
	22
	21
	23
	22
	17
	22
	19
	19
	21
	16
	23
	21
	21
	21
	18
	30
	19
	21
	21
	21
	24
	16
	19
	17
	21
	19
	15
	16
	20
	18
	20
	21
	19
	21
	16
	19
	21
	16
	17
	12
	11
	10
	16
	21
	18
	22
	10
	19
	21
	18
	16
	19
	21
	21
	18
	21
	21
	19
	21
	21
	25
	21
	21
	21
	19
	21
	16
	21
	21
	22
	21
	18
	19
	21
	21
	21
	21
	14
	10
	10
	10
	11
	10
	10
	21
	16
	10
	12
	16
	21
	23
	21
	27
	22
	19
	21
	20
	19
	21
	16
	21
	21
	23
	17
	19
	18
	19
	17
	21
	20
	18
	21
	19
	19
	22
	21
	21
	21
	18
	23
	21
	19
	21
	22
	22
	25
	25
	21
	14
	23
	26
	18
	20
	21
	22
	21
	19
	26
	23
	23
	17
	18
	12
	11
	25
	19
	20
	22
	24
	21
	14
	12
	15
	18
	21
	22
	19
	22
	21
	19
	21
	19
	21
	21
	21
	23
	20
	22
	21
	17
	21
	20
	20
	21
	17
	21
	21
	21
	18
	21
	17
	13
	22
	21
	18
	22
	16
	15
	21
	21
	20
	19
	21
	11
	20
	21
	20
	16
	21
	14
	23
	21
	15
	15
	14
	12
	12
	14
	18
	21
	16
	17
	14
	21
	16
	21
	18
	21
	18
	22
	23
	17
	17
	18
	17
	18
	21
	11
	18
	20
	18
	21
	21
	10
	17
	19
	16
	18
	21
	10
	19
	11
	10
	21
	21
	21
	19
	23
	20
	21
	21
	19
	21
	21
	21
	18
	17
	22
	18
	18
	16
	19
	25
	21
	21
	24
	23
	20
	21
	21
	22
	21
	21
	21
	21
	21
	21
	21
	21
	21
	21
	18
	22
	20
	17
	19
	22
	22
	21
	20
	21
	22
	23
	26
	25
	21
	21
	21
	24
	22
	21
	16
	17
	21
	21
	19
	21
	18
	19
	21
	26
	21
	21
	21
	21
	16
	22
	21
	24
	18
	13
	16
	21
	18
	19
	22
	21
	24
	21
	18
	21
	22
	19
	15
	16
	21
	18
	19
	21
	20
	21
	16
	21
	21
	18
	21
	24
	19
	22
	19
	20
	21
	18
	21
	21
	17
	21
	21
	21
	21
	21
	21
	21
	18
	22
	20

## Sheet: Figure 3
Figure 3b							Figure 3c
Figure 3d							Figure 3e
Figure 3f							Figure 3g
	WT		tul1∆					WT		tul1∆		gld1∆
NG-Hmx1/ eGFP-Hmx1 dots after 120/ 180 min of ß-ES induction	yes	no	yes	no			co-localisation of eGFP-Hmx1 and Sec7-mCherry after 90 min of ß-ES induction	yes	no	yes	no	yes	no
	5	22	25	2					9	6	1	6
	2	12	14						5	8	1	8	1
	5	26	34	7					2	4	1	10	2
		16	25	4					5	14	1	12	1
		15							2	6		8
	1	6	7	1					8	7	2	9	1
n (out of 3 independent experiments)	110		119					1	15	9	1
%	11.8182	88.1818	88.2353	11.7647					16	12
									5	9
									5
									3
									4
							n (out of 2 independent experiments)	80		82		58
							%	1.25	98.75	91.4634	8.53659	91.3793	8.62069

## Sheet: Figure 4
Figure 4a										Figure 4b
										0 min CHX				180 min CHX				0 min CHX				180 min CHX				unpaired t-test
										vps4∆				vps4∆				vps4∆tul1∆				vps4∆tul1∆				Table Analyzed	mfi of nG Hmx1	Table Analyzed	mfi of nG Hmx1
																		class E Nr	Area	Mean	Mean_BackgrCorr	class E Nr	Area	Mean	Mean_BackgrCorr
										class E Nr	Area	Mean	Mean_BackgrCorr	class E Nr	Area	Mean	Mean_BackgrCorr									Column B (Mean_BackgrCorr)	vps4Δ +CHX	Column D (Mean_BackgrCorr)	vps4Δtul1Δ+CHX
										1	0.002	1747.76	1622.63	1	0.007	435.304	298.304	1	0.004	733.746	605.446	1	0.005	228.349	101.419	vs.	vs,	vs.	vs,
											0.002	483.113	357.98		0.007	214.959	77.959		0.004	321.655	193.355		0.005	623.222	496.292	Column A (Mean_BackgrCorr)	vps4Δ -CHX	Column C (Mean_BackgrCorr)	vps4Δtul1Δ-CHX
										2	0.002	1101.12	975.988	Background	0.002	137.182		2	0.001	628.054	499.754	2	0.002	294.824	167.894
											0.002	440.093	314.96						0.001	478.205	349.905		0.002	491.472	364.542	Unpaired t test		Unpaired t test
										3	0.002	729.066	603.933	2	0.003	637.628	508.628	3	0.003	688.25	559.95	3	0.007	239.198	112.268	P value	<0,0001	P value	0.1013
											0.002	519.599	394.466		0.003	166.997	37.997		0.003	550.543	422.243		0.007	502.472	375.542	P value summary	****	P value summary	ns
										4	0.002	1056.54	931.41	3	0.002	464.738	335.738	4	0.8218	650.35	522.05	4	0.003	277.453	150.523	Significantly different (P < 0.05)?	Yes	Significantly different (P < 0.05)?	No
											0.002	348.9	223.767		0.002	155.624	26.624		0.8218	309.55	181.25		0.003	431.821	304.891	One- or two-tailed P value?	Two-tailed	One- or two-tailed P value?	Two-tailed
										Background	0.002	125.133		4	0.004	606.213	477.213	5	0.003	875.27	746.97	5	0.002	182.347	55.417	t, df	t=5,790, df=18	t, df	t=1,727, df=18
															0.004	192.042	63.042		0.003	299.621	171.321		0.002	467.505	340.575
										5	0.005	878.817	743.817	Background	0.004	128.639		Background	0.007	128.299		6	0.008	202.611	75.681	How big is the difference?		How big is the difference?
											0.005	597.905	462.905										0.008	300.168	173.238	Mean of column A	340.1	Mean of column C	320.4
										6	0.005	1769.93	1634.93	5	0.008	786.952	651.952	6	0.005	706.752	581.852		0.013	126.925		Mean of column B	82.57	Mean of column D	436.5
											0.005	743.739	608.739		0.008	183.6	48.6		0.005	458.9	334					Difference between means (B - A) ± SEM	-257,6 ± 44,49	Difference between means (D - C) ± SEM	116,1 ± 67,25
										7	0.003	784.976	649.976	6	0.007	452.136	317.136	7	0.009	412.469	287.569	7	0.004	199.819	73.339	95% confidence interval	-351,0 to -164,1	95% confidence interval	-25,14 to 257,4
											0.003	449.437	314.437		0.007	185.084	50.084		0.009	461.417	336.517		0.004	713.685	587.205	R squared (eta squared)	0.6506	R squared (eta squared)	0.1422
										Background	0.003	134.952		Background	0.011	134.547		8	0.003	383.864	258.964	8	0.008	331.069	204.589
										8	0.008	399.145	264.145	7	0.004	577.915	448.405		0.003	353.071	228.171		0.008	933.3	806.82	F test to compare variances		F test to compare variances
											0.008	349.455	214.455		0.004	369.69	240.18	9	0.007	1021.55	896.652	9	0.006	245.806	119.326	F, DFn, Dfd	3,974, 9, 9	F, DFn, Dfd	1,952, 9, 9
										9	0.006	288.35	153.35	8	0.005	618.81	489.3		0.007	621.966	497.066		0.006	578.578	452.098	P value	0.052	P value	0.3334
											0.006	332.24	197.24		0.005	196.054	66.544	10	0.005	724.424	599.524	10	0.016	224.98	98.5	P value summary	ns	P value summary	ns
										Background	0.008	134.558		9	0.006	1016.11	886.596		0.005	614.848	489.948		0.016	590.545	464.065	Significantly different (P < 0.05)?	No	Significantly different (P < 0.05)?	No
															0.006	207.219	77.709	Background	0.030	124.903		Background	0.016	126.481
										10	0.010	312.053	183.053	10	0.007	1057.94	928.435									Data analyzed		Data analyzed
											0.010	441.376	312.376		0.007	266.494	136.984									Sample size, column A	10	Sample size, column C	10
										Background	0.010	129.099		Background	0.007	129.506										Sample size, column B	10	Sample size, column D	10
Figure 4c														Figure 4d												Figure 4e
																											WT	MG-132	cdc48-3	cdc48-3 + MG-132
																										Experiment 1	1	2.65607	0.129027	0.0636632
																										Experiment 2	1	1.67879	0.723324	0.296125
																										Experiment 3	1	1.51936	0.287958	0.642354
																										mean	1	1.95141	0.380103	0.334047
																										SEM	0	0.29012	0.14504	0.137275
																										Unpaired t test MG132 vs cdc48-3 + MG-132
																										P value	0.0147
																										P value summary	*
																										Significantly different (P < 0.05)?	Yes
																										One- or two-tailed P value?	Two-tailed
																										t, df	t=4.114, df=4
Figure 4f											Figure 4g								Figure 4h

## Sheet: Figure 5
Figure 5a											Figure 5b
												Orm2				Yif1				Hmx1
												WT	dsc2Δ	tul1Δ	dsc3Δ	WT	dsc2Δ	tul1Δ	dsc3Δ	WT	dsc2Δ	tul1Δ	dsc3Δ
											Experiment 1	1	0.376297	0.751121	2.12413	1	0.564817	1.56982	1.55531	1	0.0243302	1.17398	0.276838
											Experiment 2	1	0.0335113	0.467267	3.10299	1	0.219544	0.780442	0.908235	1	0.333265	1.32149	0.922931
											Experiment 3	1	0.00685611	0.314043	1.08778	1	0.015173	0.152001	0.375571	1	0.105688	6.9907	1.32855
											Experiment 4	1	0.0243623	0.569028	1.73292	1	0.0334973	1.1512	2.42427
											Experiment 5	1	0.0918581			1	0.218476
											Experiment 6	1	0.108073			1	0.0876453
											Experiment 7	1	0.0835031	0.297062	1.6946	1	0.0985272	0.918286	1.55278
											mean	1	0.103494	0.479704	1.94848	1	0.176811	0.91435	1.36323	1	0.154428	3.16206	0.842773
											SEM	0	0.126145	0.188814	0.744224	0	0.189233	0.520784	0.771545	0	0.160131	3.31652	0.530418
												Paired t test WT vs dsc2Δ				Paired t test WT vs dsc2Δ				Paired t test WT vs dsc2Δ
											P value	<0.0001				<0.0001				0.0117
											P value summary	****				****				*
											Significantly different (P < 0.05)?	Yes				Yes				Yes
											One- or two-tailed P value?	Two-tailed				Two-tailed				Two-tailed
											t, df	t=18.80, df=6				t=11.51, df=6				t=9.146, df=2
												Paired t test dsc2Δ vs tul1Δ				Paired t test dsc2Δ vs tul1Δ				Paired t test dsc2Δ vs tul1Δ
											P value	0.0026				0.0142				0.2611
											P value summary	**				*				ns
											Significantly different (P < 0.05)?	Yes				Yes				No
											One- or two-tailed P value?	Two-tailed				Two-tailed				Two-tailed
											t, df	t=6.683, df=4				t=4.154, df=4				t=1.551, df=2
												Paired t test dsc2Δ vs dsc3Δ				Paired t test dsc2Δ vs dsc3Δ				Paired t test dsc2Δ vs dsc3Δ
											P value	0.005				0.1259				0.1366
											P value summary	**				ns				ns
											Significantly different (P < 0.05)?	Yes				No				No
											One- or two-tailed P value?	Two-tailed				Two-tailed				Two-tailed
											t, df	t=5.602, df=4				t=1.930, df=4				t=2.420, df=2
Figure 5c			WT								dsc3Δ								Figure 5e
																				tul1∆
																			co-localisation of Ubx3-NG and Sec7-mCherry	yes	no
																				5	24
																					4
																				3	22
																			n (out of 2 independent experiments)	58
																			%	13.7931	86.2069
																				tul1∆
																			co-localisation of Ubx3-NG and Mnn9-BF	yes	no
																				13	3
																				57	2
																			n (out of 2 independent experiments)	75
																			%	93.3333	6.66667

## Sheet: Figure 6
Figure 6c											Figure 6d

## Sheet: Figure 7
Figure 7b										Figure 7c
Figure 7e
										Figure 7f
Figure 4f
Figure 7g

## Sheet: Suppl Figure 2
Figure S2a							Figure S2b								Figure S2c
	PCA1	WT	KR	tul1	gld1			WT [mol% of class]								WT [mol% of class]
WT-1	-20.2846	4.77679						Sample 1	Sample 2	Sample 3	Sample 4	mean	SD			Sample 1	Sample 2	Sample 3	Sample 4	mean	SD
WT-2	-18.0353	3.86399					PA	5.28275	5.37428	5.46989	5.40419	5.38278	0.0777261		Cer	0.318387	0.314206	0.32189	0.284419	0.309725	0.0171609
WT-3	-20.3658	4.34866					PC	16.2678	16.2689	16.6142	16.396	16.3867	0.163172		IPC	2.40949	2.62788	2.5796	2.46499	2.52049	0.10071
WT-4	-18.8121	2.17022					PE	17.1357	17.3234	17.2973	16.5158	17.0681	0.377428		M(IP)2C	2.38244	2.41882	2.69327	2.7362	2.55768	0.182796
KR-1	7.79468		-7.15298				PI	16.0233	15.713	15.7645	15.4653	15.7415	0.22881		MIPC	0.754743	0.742482	0.780833	0.741566	0.754906	0.0182987
KR-2	11.9973		-9.15819				PS	2.26146	2.25383	2.17843	2.10698	2.20017	0.0725591			tul1Δ [mol% of class]
KR-3	8.05367		-13.0425					tul1Δ [mol% of class]								Sample 1	Sample 2	Sample 3	Sample 4	mean	SD
KR-4	1.92147		-14.1194					Sample 1	Sample 2	Sample 3	Sample 4	mean	SD		Cer	0.318019	0.301437	0.249467	0.268741	0.284416	0.031016
tul1-1	4.92175			7.65677			PA	7.08401	6.42476	6.13889	5.82815	6.36895	0.535354		IPC	2.41541	2.39663	2.34756	2.3008	2.3651	0.0515351
tul1-2	3.05305			5.53006			PC	15.4473	15.9021	16.1611	16.6454	16.039	0.500494		M(IP)2C	3.10572	2.17938	3.69782	3.77128	3.18855	0.735803
tul1-3	-0.692485			1.22722			PE	16.9509	17.3305	15.8769	16.7789	16.7343	0.616325		MIPC	0.30881	0.296995	0.280179	0.270569	0.289138	0.0170664
tul1-4	-3.0356			2.62212			PI	16.2175	15.8941	15.2644	15.4229	15.6997	0.436662			gld1Δ [mol% of class]
gld1-1	13.2618				5.10501		PS	2.2132	2.19286	2.29847	2.27903	2.24589	0.0508051			Sample 1	Sample 2	Sample 3	Sample 4	mean	SD
gld1-2	12.0582				4.1995			gld1Δ [mol% of class]							Cer	0.300425	0.283617	0.25759	0.268665	0.277574	0.0185959
gld1-3	11.2056				2.12967			Sample 1	Sample 2	Sample 3	Sample 4	mean	SD		IPC	2.59012	2.499	2.18725	2.36471	2.41027	0.175151
gld1-4	6.95829				-0.156983		PA	6.03082	6.49636	6.11522	5.44726	6.02242	0.433632		M(IP)2C	2.37688	2.22453	3.00578	3.58688	2.79852	0.624959
							PC	16.3031	16.0722	16.2631	16.4901	16.2821	0.171382		MIPC	0.343074	0.352816	0.299343	0.314013	0.327311	0.0248864
							PE	16.8501	16.5012	16.1607	16.8909	16.6007	0.341539			ORM2KR [mol% of class]
							PI	16.63	15.8661	16.244	16.7447	16.3712	0.399073			Sample 1	Sample 2	Sample 3	Sample 4	mean	SD
							PS	2.38768	2.25417	2.20325	2.22678	2.26797	0.0824727		Cer	0.282788	0.277973	0.256102	0.261572	0.269609	0.0127891
								ORM2KR [mol% of class]							IPC	2.01125	2.37348	2.38198	2.36944	2.28404	0.181935
								Sample 1	Sample 2	Sample 3	Sample 4	mean	SD		M(IP)2C	3.1773	3.37655	3.25261	3.82778	3.40856	0.2913
							PA	5.95196	5.90932	5.52336	5.62464	5.75232	0.210737		MIPC	0.326046	0.351107	0.308101	0.302572	0.321956	0.0218651
							PC	16.1944	15.9213	16.6062	16.3093	16.2578	0.283589			p-values
							PE	17.5624	16.894	16.9763	18.0804	17.3783	0.554675			WT vs tul1Δ	WT vs gld1Δ	tul1Δ vs ORM2KR	gld1Δ vs ORM2KR
							PI	15.1657	15.6192	15.2944	15.2087	15.322	0.205205		Cer	0.203207	0.044011	0.41135	0.506737
							PS	2.11894	2.16769	2.39694	2.36054	2.26103	0.138172		IPC	0.033418	0.317113	0.424159	0.356053
								p-values							M(IP)2C	0.147132	0.487389	0.598302	0.127214
								WT vs tul1Δ	WT vs gld1Δ	tul1Δ vs ORM2KR	gld1Δ vs ORM2KR				MIPC	<0.000001	<0.000001	0.055797	0.757447
							PA	0.010758	0.027197	0.075779	0.305365
							PC	0.234588	0.410715	0.475584	0.888109
							PE	0.391304	0.115992	0.171318	0.054216
							PI	0.870904	0.033837	0.168444	0.003409
							PS	0.341768	0.263217	0.843853	0.934053
Figure S2d								Figure S2e								Figure S2f
	WT [mol% of class]								WT [mol% of class]								WT [mol% of class]
	Sample 1	Sample 2	Sample 3	Sample 4	mean	SD			Sample 1	Sample 2	Sample 3	Sample 4	mean	SD			Sample 1	Sample 2	Sample 3	Sample 4	mean	SD
Cer 42:0;2	5.23045	5.92523	7.21018	5.6419	6.00194	0.85451		IPC 42:0;3	1.4913	1.27643	1.60593	1.22744	1.40027	0.178688		MIPC 44:0;3	11.9729	10.3537	11.0985	10.008	10.8583	0.871313
Cer 42:0;3	1.5899	1.88694	1.64626	1.69436	1.70436	0.128985		IPC 42:0;4	2.6847	2.77184	2.75242	2.85458	2.76589	0.0699418		MIPC 44:0;4	54.9436	55.6474	54.1372	55.1153	54.9609	0.625541
Cer 42:0;4	3.36276	3.75679	3.31551	3.58683	3.50547	0.20513		IPC 44:0;3	23.5143	20.6955	22.3387	20.3039	21.7131	1.48966		MIPC 44:0;5		1.21616	1.2317	1.33732	1.26173	0.0659224
Cer 44:0;3	12.9368	11.5074	11.9477	11.9884	12.0951	0.601937		IPC 44:0;4	50.4963	52.9113	50.9711	52.5697	51.7371	1.183		MIPC 46:0;3	7.94362	7.15087	7.69069	6.90231	7.42187	0.478844
Cer 44:0;4	59.0621	59.9946	58.3287	59.0533	59.1097	0.682727		IPC 44:0;5	6.73236	6.98391	7.00961	7.21983	6.98643	0.19964		MIPC 46:0;4	25.1399	25.6318	25.8419	26.6371	25.8127	0.62341
Cer 44:0;5	2.84516	3.05333	2.96236	2.9552	2.95401	0.0852128		IPC 46:0;3	3.53304	3.37293	3.38907	3.3921	3.42178	0.0746476			tul1Δ [mol% of class]
Cer 46:0;3	3.46216	3.29587	3.11402	3.25421	3.28156	0.143343		IPC 46:0;4	11.1915	11.6094	11.604	12.0967	11.6254	0.370184			Sample 1	Sample 2	Sample 3	Sample 4	mean	SD
Cer 46:0;4	9.62985	9.39606	9.044	9.70585	9.44394	0.297437			tul1Δ [mol% of class]							MIPC 44:0;3	10.9952	10.9865	9.69782	10.4246	10.526	0.613293
	tul1Δ [mol% of class]								Sample 1	Sample 2	Sample 3	Sample 4	mean	SD		MIPC 44:0;4	65.2002	67.6995	61.5478	63.8682	64.5789	2.57013
	Sample 1	Sample 2	Sample 3	Sample 4	mean	SD		IPC 42:0;3	1.39671	1.37491	1.10295	1.18024	1.26371	0.144759		MIPC 44:0;5	3.0711	3.0711	3.95291	3.2708	3.34148	0.418348
Cer 42:0;2	5.94353	7.16939	6.23574	6.11857	6.36681	0.548364		IPC 42:0;4	3.68826	3.62778	3.75046	3.81191	3.7196	0.0793457		MIPC 46:0;3	3.29841	3.63589	3.16079	3.23353	3.33216	0.21015
Cer 42:0;3	2.22074	2.47381	2.36701	2.15597	2.30438	0.143354		IPC 44:0;3	17.9995	16.7284	13.0375	15.4181	15.7959	2.11952		MIPC 46:0;4	17.4351	17.6781	18.2018	19.2029	18.1295	0.783876
Cer 42:0;4	4.64074	4.83825	5.07402	4.74309	4.82402	0.185151		IPC 44:0;4	59.0744	59.516	61.5508	60.2444	60.0964	1.08299			gld1Δ [mol% of class]
Cer 44:0;3	8.74972	8.44399	8.4108	9.26108	8.7164	0.393864		IPC 44:0;5	9.50699	9.96113	10.7703	9.80901	10.0119	0.5397			Sample 1	Sample 2	Sample 3	Sample 4	mean	SD
Cer 44:0;4	65.8945	64.0177	64.4494	64.3723	64.6835	0.828935		IPC 46:0;3	1.56151	1.60179	1.35398	1.6229	1.53504	0.123366		MIPC 44:0;3	10.3501	10.2152	11.8589	12.5544	11.2447	1.14786
Cer 44:0;5	4.10801	4.50554	4.23071	3.77663	4.15522	0.3022		IPC 46:0;4	6.77267	7.19003	8.43406	7.91345	7.57755	0.74037		MIPC 44:0;4	62.9764	64.1387	65.9934	64.0648	64.2933	1.25178
Cer 46:0;3	1.2362	1.37415	1.65333	1.6521	1.47894	0.208406			gld1Δ [mol% of class]							MIPC 44:0;5	2.85269	2.4936	2.4936		2.61329	0.207321
Cer 46:0;4	5.41379	5.68459	7.0091	6.59948	6.17674	0.75185			Sample 1	Sample 2	Sample 3	Sample 4	mean	SD		MIPC 46:0;3	3.71244	2.9478	3.78948	4.79608	3.81145	0.758437
	gld1Δ [mol% of class]							IPC 42:0;3	1.37104	1.20942	1.35413	1.53801	1.36815	0.134478		MIPC 46:0;4	17.952	16.7778	18.3582	18.5847	17.9182	0.804038
	Sample 1	Sample 2	Sample 3	Sample 4	mean	SD		IPC 42:0;4	3.65908	3.67225	3.88871	3.72197	3.7355	0.105667			ORM2KR [mol% of class]
Cer 42:0;2	6.07878	6.40705	6.60671	5.93121	6.25594	0.306978		IPC 44:0;3	17.075	14.8035	17.6816	19.5319	17.273	1.94997			Sample 1	Sample 2	Sample 3	Sample 4	mean	SD
Cer 42:0;3	2.35639	2.37441	2.11951	2.162	2.25308	0.131062		IPC 44:0;4	59.4317	60.579	58.6678	57.1983	58.9692	1.418		MIPC 44:0;3	11.1871	11.2418	10.4517	11.5073	11.097	0.452344
Cer 42:0;4	4.68401	4.68336	4.86253	4.61664	4.71164	0.105446		IPC 44:0;5	8.93704	9.85509	8.54661	7.91672	8.81387	0.811506		MIPC 44:0;4	61.2726	60.4586	59.3986	60.4656	60.3988	0.768572
Cer 44:0;3	9.03346	7.87995	9.55379	11.5131	9.49507	1.51631		IPC 46:0;3	1.697	1.49417	1.79834	2.14473	1.78356	0.271968		MIPC 44:0;5	2.93158	3.17078	3.15297	3.09558	3.08773	0.108931
Cer 44:0;4	64.332	66.333	63.5965	63.2082	64.3674	1.39079		IPC 46:0;4	7.82914	8.06763	8.06274	7.94842	7.97698	0.112908		MIPC 46:0;3	3.98302	4.1085	4.39572	4.65838	4.2864	0.302219
Cer 44:0;5	3.75859	4.44669	3.40058	3.26217	3.71701	0.529516			ORM2KR [mol% of class]							MIPC 46:0;4	18.1401	18.2423	20.0344	20.2731	19.1725	1.13803
Cer 46:0;3	1.54739	1.23289	1.6253	1.90447	1.57751	0.276201			Sample 1	Sample 2	Sample 3	Sample 4	mean	SD			p-values
Cer 46:0;4	6.14838	5.95296	6.78481	6.74854	6.40867	0.421274		IPC 42:0;3	1.93701	1.74023	1.44252	1.50204	1.65545	0.227548			WT vs tul1Δ	WT vs gld1Δ	tul1Δ vs ORM2KR	gld1Δ vs ORM2KR
	ORM2KR [mol% of class]							IPC 42:0;4	3.84022	3.81742	3.83177	3.67212	3.79039	0.0793997		MIPC 44:0;3	0.555812	0.611083	0.184677	0.818758
	Sample 1	Sample 2	Sample 3	Sample 4	mean	SD		IPC 44:0;3	19.3203	19.3851	17.3658	18.8459	18.7293	0.940242		MIPC 44:0;4	0.000344	1.1e-05	0.020678	0.001825
Cer 42:0;2	6.18505	5.42069	6.38433	5.02196	5.75301	0.640335		IPC 44:0;4	55.7328	55.8161	56.7011	55.8816	56.0329	0.449614		MIPC 44:0;5	0.000407	0.000423	0.284892	0.010491
Cer 42:0;3	2.25347	2.3329	2.30846	1.94592	2.21019	0.17928		IPC 44:0;5	9.66898	9.2108	9.5783	9.09642	9.38863	0.277838		MIPC 46:0;3	4e-06	0.000196	0.002045	0.288805
Cer 42:0;4	5.14405	4.64816	4.49191	4.37512	4.66481	0.338508		IPC 46:0;3	1.84409	1.98569	2.12381	2.20787	2.04037	0.159724		MIPC 46:0;4	5e-06	5e-06	0.181894	0.1219
Cer 44:0;3	8.88504	10.2832	10.3943	11.3938	10.2391	1.03164		IPC 46:0;4	7.65655	7.72298	8.65264	8.54075	8.14323	0.526304
Cer 44:0;4	64.621	64.8765	63.3678	63.9325	64.1995	0.682892			p-values
Cer 44:0;5	4.39129	4.44231	3.74338	3.5973	4.04357	0.435572			WT vs tul1Δ	WT vs gld1Δ	tul1Δ vs ORM2KR	gld1Δ vs ORM2KR
Cer 46:0;3	1.3177	1.71848	1.97035	2.08015	1.77167	0.338406		IPC 42:0;3	0.279824	0.78356	0.027152	0.072668
Cer 46:0;4	6.59642	6.27772	7.33948	7.65324	6.96672	0.638251		IPC 42:0;4	2e-06	5e-06	0.254081	0.438048
	p-values							IPC 44:0;3	0.003818	0.011113	0.044666	0.227111
	WT vs tul1Δ	WT vs gld1Δ	tul1Δ vs ORM2KR	gld1Δ vs ORM2KR				IPC 44:0;4	4.6e-05	0.000229	0.000447	0.007557
Cer 42:0;2	0.499332	0.596086	0.195605	0.206402				IPC 44:0;5	4.3e-05	0.004702	0.085836	0.228712
Cer 42:0;3	0.000796	0.000992	0.443188	0.712634				IPC 46:0;3	<0.000001	2.4e-05	0.002434	0.154555
Cer 42:0;4	7.6e-05	4.5e-05	0.440778	0.800516				IPC 46:0;4	6.6e-05	1e-06	0.259389	0.55948
Cer 44:0;3	8.3e-05	0.018898	0.032949	0.448137
Cer 44:0;4	4.7e-05	0.0005	0.402167	0.835544
Cer 44:0;5	0.00026	0.029364	0.688262	0.377593
Cer 46:0;3	7e-06	3.4e-05	0.191152	0.408239
Cer 46:0;4	0.000192	2.3e-05	0.160271	0.194737

## Sheet: Suppl Figure 3
Figure S3a										Figure S3b
WT	Experiment 1	Experiment 2	Experiment 3	Experiment 4	Experiment 5	Experiment 6	mean	SEM
0 min	1	1	1	1	1	1	1	0
90 min	0.330497	0.192893	0.140428	0.723323	0.218626	0.241727	0.307916	0.0869309
180 min	0.227404	0.0233159	0.0895163	0.424041	0.0395734	0.0846293	0.14808	0.0625145
dsc2Δ	Experiment 1	Experiment 2	Experiment 3	Experiment 4	Experiment 5	Experiment 6	mean	SEM
0 min	1	1	1				1	0
90 min	1.10696	0.756949	0.647115				0.837006	0.138648
180 min	0.984722	0.655096	0.641543				0.760454	0.112202
tul1Δ	Experiment 1	Experiment 2	Experiment 3	Experiment 4	Experiment 5	Experiment 6	mean	SEM
0 min	1	1	1				1	0
90 min	1.23974	0.788399	0.862542				0.963561	0.139739
180 min	0.893123	0.84688	1.2303				0.9901	0.120838
WT	Experiment 1	Experiment 2	Experiment 3	Experiment 4	Experiment 5	Experiment 6	mean	SEM
0 min	1	1	1				1	0
90 min	0.0957291	0.219267	0.061528				0.125508	0.0479078
180 min	0.0194614	0.0340809	0.0222633				0.0252685	0.00447981
MG-132	Experiment 1	Experiment 2	Experiment 3	Experiment 4	Experiment 5	Experiment 6	mean	SEM
0 min	1	1	1				1	0
90 min	0.236519	1.02752	0.118444				0.460829	0.28539
180 min	0.0289487	0.162989	0.0297273				0.0738884	0.044551
vps4Δ	Experiment 1	Experiment 2	Experiment 3	Experiment 4	Experiment 5	Experiment 6	mean	SEM
0 min	1	1	1				1	0
90 min	0.34874	0.7911	0.2485				0.46278	0.166691
180 min	0.369797	0.186229	0.485859				0.347295	0.0872244
vps4Δ + MG-132	Experiment 1	Experiment 2	Experiment 3	Experiment 4	Experiment 5	Experiment 6	mean	SEM
0 min	1	1	1				1	0
90 min	1.0414	0.833464	0.753369				0.876076	0.0858326
180 min	1.0122	1.08197	0.783205				0.959127	0.0902376
Figure S3c										Figure S3e
										WT top band (in %)	Experiment 1	Experiment 2	Experiment 3	mean	SEM
										0 min	0.993633	0.957489	0.957075	0.969399	0.0121173
										90 min	0.909985	0.887856	0.761061	0.852967	0.0463948
										180 min	0.370812	0.518338	0.388947	0.426033	0.0464486
										WT bottom band (in %)	Experiment 1	Experiment 2	Experiment 3	mean	SEM
										0 min	0.00636748	0.0425106	0.0429247	0.0306009	0.0121173
										90 min	0.0900154	0.112144	0.238939	0.147033	0.0463948
										180 min	0.629188	0.481662	0.611053	0.573967	0.0464486
										tul1Δtop band (in %)	Experiment 1	Experiment 2	Experiment 3	mean	SEM
										0 min	0.979196	0.995319	0.994237	0.989584	0.00520353
										90 min	0.992773	0.989122	0.974384	0.985427	0.00562081
										180 min	0.890932	0.895212	0.794498	0.860214	0.0328813
										tul1Δbottom band (in %)	Experiment 1	Experiment 2	Experiment 3	mean	SEM
										0 min	0.0208043	0.00468085	0.00576283	0.010416	0.00520353
										90 min	0.00722658	0.010878	0.0256155	0.0145734	0.00562081
										180 min	0.109068	0.104788	0.205502	0.139786	0.0328813

## Sheet: Suppl Figure 4
Figure S4a							Figure S4b							Figure S4c
vps4Δ	Experiment 1	Experiment 2	Experiment 3	mean	SEM
0 min	1	1	1	1	0
90 min	0.397714	0.479499	0.484469	0.453894	0.0281268
180 min	0.0970131	0.251271	0.179265	0.17585	0.0445631
vps4Δ tul1Δ	Experiment 1	Experiment 2	Experiment 3	mean	SEM
0 min	1	1	1	1	0
90 min	1.07992	1.38351	0.589635	1.01769	0.231274
180 min	0.853244	1.06636	0.485743	0.801783	0.169574
Figure S4d
VPS4	Experiment 1	Experiment 2	Experiment 3	mean	SEM
0 min	1	1	1	1	0
90 min	0.204326	0.0527162	0.266095	0.174379	0.0633909
180 min	0.130208	0.0390917	0.194136	0.121145	0.0449861
vps4-EQ	Experiment 1	Experiment 2	Experiment 3	mean	SEM
0 min	1	1	1	1	0
90 min	0.529524	0.674009	0.722976	0.64217	0.0580696
180 min	0.349216	0.689138	0.632918	0.557091	0.105197
ΔUBX VPS4	Experiment 1	Experiment 2	Experiment 3	mean	SEM
0 min	1	1	1	1	0
90 min	0.530851	0.935004	0.220379	0.562078	0.206885
180 min	0.469096	0.639646	0.182185	0.430309	0.133474
ΔUBX vps4-EQ	Experiment 1	Experiment 2	Experiment 3	mean	SEM
0 min	1	1	1	1	0
90 min	1.05989	1.43724	1.11788	1.20501	0.117319
180 min	0.738425	1.00399	1.08592	0.942779	0.104879
Figure S4e
WT top band (in %)	Experiment 1	Experiment 2	Experiment 3	mean	SEM
0 min	0.291092	0.874012	0.856185	0.673763	0.191404
180 min	0.0406266	0.0537624	0.262814	0.119068	0.0719733
WT bottom band (in %)	Experiment 1	Experiment 2	Experiment 3	mean	SEM
0 min	0.708908	0.125988	0.143815	0.326237	0.191404
180 min	0.959373	0.946238	0.737186	0.880932	0.0719733
vps4Δtop band (in %)	Experiment 1	Experiment 2	Experiment 3	mean	SEM
0 min	0.988849	0.997038	0.998595	0.994828	0.0030227
180 min	0.941476	0.928274	0.974415	0.948055	0.0137199
vps4Δbottom band (in %)	Experiment 1	Experiment 2	Experiment 3	mean	SEM
0 min	0.0111506	0.00296153	0.00140494	0.00517235	0.0030227
180 min	0.0585235	0.0717263	0.0255852	0.051945	0.0137199
ΔUBX top band (in %)	Experiment 1	Experiment 2	Experiment 3	mean	SEM
0 min	0.438214	0.902882	0.851472	0.730856	0.147072
180 min	0.228464	0.142008	0.377876	0.249449	0.0688929
ΔUBX bottom band (in %)	Experiment 1	Experiment 2	Experiment 3	mean	SEM
0 min	0.561786	0.0971184	0.148528	0.269144	0.147072
180 min	0.771536	0.857992	0.622124	0.750551	0.0688929
vps4Δ ΔUBX top band (in %)	Experiment 1	Experiment 2	Experiment 3	mean	SEM
0 min	0.993779	0.998868	0.9987	0.997116	0.00166908
180 min	0.998593	0.996972	0.99663	0.997398	0.000605521
vps4Δ ΔUBX bottom band (in %)	Experiment 1	Experiment 2	Experiment 3	mean	SEM
0 min	0.00622109	0.00113208	0.00129982	0.00288433	0.00166908
180 min	0.00140682	0.0030282	0.00337001	0.00260168	0.000605521
Figure S4f							Figure S4f
							WT	Experiment 1	Experiment 2	Experiment 3	mean	SEM
							0 min	1	1	1	1	0
							90 min	0.712734	0.508646	0.431148	0.550843	0.0839802
							180 min	0.437944	0.459969	0.214978	0.370964	0.0782515
							ΔUBX	Experiment 1	Experiment 2	Experiment 3	mean	SEM
							0 min	1	1	1	1	0
							90 min	1.02324	0.748444	0.585495	0.785728	0.127735
							180 min	0.909492	0.619616	0.498616	0.675908	0.121904

## Sheet: Suppl Figure 5
Figure S5a								Figure S5b
Figure S5a								Figure S5b
WT	Experiment 1	Experiment 2	Experiment 3	Experiment 4	mean	SEM		WT @ 30°C	Experiment 1	Experiment 2	Experiment 3	mean	SEM
0 min	1	1	1	1	1	0		0 min	1	1	1	1	0
180 min	0.204348	0.385394	0.813273	0.293461	0.424119	0.13488		120 min	0.780852	0.734802	0.789812	0.768488	0.0170407
360 min	0.274784	0.0921001	0.354802	0.0870506	0.202184	0.0670431		240 min	0.28446	0.435656	0.273196	0.331104	0.0523771
tul1Δ	Experiment 1	Experiment 2	Experiment 3		mean	SEM		cdc48-3 @ 30°C	Experiment 1	Experiment 2	Experiment 3	mean	SEM
0 min	1	1	1	1	1	0		0 min	1	1	1	1	0
180 min	0.95754	0.713556	0.871315	0.826703	0.842278	0.0507775		120 min	0.824866	0.458603	0.962025	0.748498	0.150258
360 min	1.13563	0.60202	0.701299	0.822577	0.815381	0.115883		240 min	0.741098	0.450502	1.0076	0.733066	0.16087
DMSO	Experiment 1	Experiment 2	Experiment 3		mean	SEM		tul1Δ @ 30°C	Experiment 1	Experiment 2	Experiment 3	mean	SEM
0 min	1	1	1		1	0		0 min	1	1	1	1	0
180 min	0.259922	0.662395	0.311268		0.411195	0.126471		120 min	0.832709	0.632708	0.771688	0.745702	0.0591793
360 min	0.0866784	0.483227	0.172161		0.247355	0.12049		240 min	0.996731	0.628787	0.666751	0.76409	0.116836
MG-132	Experiment 1	Experiment 2	Experiment 3		mean	SEM
0 min	1	1	1		1	0
180 min	1.07157	0.848865	0.793668		0.9047	0.0849411
360 min	1.15782	0.614922	0.877778		0.883506	0.156747
Figure S5c - FLAG-Hmx1								Figure S5c - FLAG-Orm2-KR									Figure S5c - Yif1-HA

[truncated: 2 more sheets: Suppl Figure 6, Suppl Figure 7]
